# Supplementary material for: Single-cell profiling reveals epithelial and immune responses in BK polyomavirus–infected human kidney biopsies
Source: JCI Insight. 2026 Mar 12;11(8):e198227. doi: 10.1172/jci.insight.198227 (PMC13135396; doi:10.1172/jci.insight.198227)
Supplement: Supplemental tables 1-14 [file jciinsight-11-198227-s013.xlsx]

## Sheet: 1_Marker_Genes
Cell Type	Marker Genes
ATL	WFDC2, S100A2, SLPI, ITM2C, MMP7, MUC1, KRT7, AC073218.2, CLDN3, PAPPA2, SLC12A1, TSPAN8, S100A14, FIBIN, ITGB6, TACSTD2, CLDN4, SOD3, TNFRSF12A, C8orf4, CLU, IRX2, S100A6, SLC16A5, MAL, GPNMB, CLDN7, SPINT2, ELF3, ERBB4, IGFBP6, CLDN16, S100A11, CLDN10, DEPTOR, ATP1A1, PIGR, IGFBP2, BCAM, S100A13, SOX4, DEFB1, MGLL, SDC4, IGFBP7, KIF12, VMP1, SERPING1, SPP1, TSPAN1, DMKN, TPM1, PERP, CD59, RHOBT…
All	MALAT1
B Cell	BANK1, SPIB, BLK, RP11-693J15.5, IRF8, CLECL1, SELL, CD37, LTB, HLA-DPA1, HLA-DQB1, 43525, HLA-DRA, HLA-DQA1, HLA-DPB1, PTPRCAP, HLA-DQA2, CD52, POU2F2, NCF1, LAPTM5, CD74, HLA-DRB1, CD40, CXCR4, LIMD2, GPR183, RPS8, BIRC3, CD83, RPS23, CYB561A3, RPS18, RAC2, RPL18A, RPL13, RPL18, RPS27, CORO1A, EVI2B, RPS2, RPL39, HLA-DMA, RPL10, RPS3A, RPS12, RPS27A, RPL30, RPS3, RPL32, RPL11, RPSA, HLA-DMB, RP…
CNT	CALB1, DEFB1, KLK1, SLC8A1, TMEM52B, RHCG, PVALB, SERPINA5, TMEM178A, TEX41, HSD11B2, WNK1, KNG1, ATP6V1B1, EMX1, ADM, GSTM3, NFE2L2, KCNJ1, PIK3C2G, SCPEP1, CLDN8, TFAP2A, TMPRSS2, CA12, ATP1B1, KL, KITLG, CLCNKB, SMIM5, CDH16, HOXD8, HMGCS2, LHX1, LINC00982, NUDT4, MAL, KRT19, FOLR3, RP11-332H18.4, CLCNKA, RHOBTB3, FXYD2, SCNN1G, IGFBP3, RALBP1, WFDC2, COBLL1, AIF1L, DUSP9, NDUFA4, PTGER3, COX8…
DCT	DEFB1, SLC12A3, TMEM52B, KNG1, EGF, SERPINA5, DUSP9, WNK4, WNK1, CLCNKB, ATP1B1, KCNJ1, CA12, PVALB, ATP1A1, CLCNKA, GSTM3, SFRP1, HOXD8, LINC00982, NUDT4, PTGER3, KCNJ16, MFSD4A, MFSD4B, TMEM213, FXYD2, CKB, HSD11B2, ACSL4, TMEM72, FOLR3, MAL, CDH16, RHCG, COX5B, MUC1, ATP6V1B1, EMX1, SPP1, IVNS1ABP, IDH2, MPC1, PPP1R1A, MRPS6, RARRES2, CYS1, CALB1, KL, COX8A, MT-CO3, MT-ND1, S100A6, MT-CO2, UMO…
DTL	PIGR, AC073218.2, TPM1, VCAM1, CLDN3, C1orf186, FSTL3, ITGB8, CDH6, PRUNE2, PROM1, CRYAB, MDK, MMP7, UGT2A3, KRT7, C19orf33, AKAP12, CLU, SOX4, CLDN4, RASSF4, RBP4, ELF3, AQP1, ACSM2A, SLC22A2, TSPAN1, KIF12, CITED4, BICC1, SPINT2, COL4A2, TMEM176B, TNFSF10, VMP1, PAX8, CXCL14, FAM134B, CD151, KRT18, S100A13, LAPTM4A, LRP2, KRT8, TNFRSF12A, HCFC1R1, NUPR1, RBPMS, OCIAD2, ZFP36L1, DMKN, TMEM176A, …
EC-AEA	TIMP3, SLC9A3R2, IFI27, AQP1, TM4SF1, CLDN5, RAMP2, CRIP2, SERPINE2, RNASE1, C10orf10, FN1, IGF2, EPAS1, PLPP1, KCTD12, LTBP4, PTRF, A2M, PODXL, EGFL7, SLC14A1, HYAL2, PPP1R14A, NPDC1, ABI3BP, ADAMTS6, ENG, CAV1, ADGRL4, FAM107A, PTPRB, CD93, MEIS2, ELN, TIMP2, ADAM15, SEMA3G, SOX17, CD34, HEG1, NOTCH4, AC011526.1, FXYD6, SOX18, MMRN2, PALMD, SSUH2, LIMS2, CLEC14A, FBLN2, S1PR1, CDH5, NES, PI16, …
EC-PT	IGFBP5, RNASE1, IFI27, CD74, SDPR, IFITM3, RAMP3, DNASE1L3, PLVAP, TIMP3, ENG, GNG11, EGFL7, HLA-E, IGFBP4, RGCC, HLA-DRB1, ID1, TMEM88, RAMP2, EPAS1, HYAL2, HSPG2, A2M, GSN, SPARC, SLC9A3R2, ESM1, SPARCL1, VAMP5, HLA-DRA, PTPRB, IL6ST, ID3, MGP, FAM167B, HLA-DRB5, PLAT, TFF3, PLPP3, CA4, LIFR, SPTBN1, IFITM2, EMCN, FLT1, PLPP1, VWF, AC011526.1, SEC14L1, CRIP2, SLCO2A1, TM4SF1, BST2, TACC1, CEACA…
FIB	DCN, COL1A2, LUM, APOD, COL1A1, CCDC80, FBLN1, MFAP5, COL3A1, SFRP2, SERPINF1, C1R, C1S, C7, SFRP4, MMP2, MFAP4, PCOLCE, ADH1B, RARRES1, IGF1, SRPX, COL14A1, ABCA8, PDGFRL, OGN, ISLR, DPT, PRELP, HTRA3, RP11-572C15.6, OLFML3, COL6A3, PODN, SVEP1, ABCA6, MRC2, HSPB6, THBS2, CD248, PDGFRA, FIGF, CTSK, ASPN, LOX, OSR2, COL6A2, MMP23B, DCLK1, C3, TNXB, SMOC2, CLDN11, FBN1, PI16, COL5A1, CTHRC1, FSTL1…
GC-EC	IGFBP5, EMCN, IFI27, MGP, CRHBP, TGFBR2, PLAT, RNASE1, SLC9A3R2, IFITM3, CD74, RAMP2, GNG11, PLPP3, EPAS1, PLPP1, SPARC, SOST, TIMP3, FCN3, B2M, HLA-E, EGFL7, PTPRB, ENG, VAMP5, HLA-DRB1, ID1, EHD3, ADGRF5, APP, TMEM204, BST2, SGK1, IL6ST, SYNE1, SPTBN1, LDB2, TM4SF1, A2M, NPDC1, IGFBP4, SEC14L1, HLA-DRB5, MEIS2, SDPR, ID3, HLA-DRA, ETS2, PODXL, FLT1, RAMP3, KDR, MEG3, NOTCH4, SLC14A1, AC011526.1…
IC-A	SPINK1, C12orf75, ATP6V1G3, TMEM213, ATP6V0D2, SLC26A7, ATP6V0B, ATP6AP2, CKB, LGALS3, ADGRF5, TMEM101, FAM24B, ATP6V1B1, RHCG, PTGER3, SMIM6, LINC01187, DMRT2, ATP6V1C2, CLCNKB, IL18, NUPR2, APOC1, PART1, CLNK, DSG2, OXCT1, ATP6V0A4, ERP27, ARHGAP18, RHBG, RACGAP1, UAP1, FOXI1, RCAN2, GRB14, ABCA5, ADTRP, HEPACAM2, ADGRF1, PACRG, CDA, C1orf64, GMPR, KIT, SLC4A9, FGF7, TMEM61, COX7A1, SLC25A39, G…
IC-B	KRT7, SLC4A9, ATP6V1G3, LINC01187, TSPAN8, SLC26A4, ATP6V0D2, HEPACAM2, HMX2, FOXI1, ATP6V1C2, INSRR, NCCRP1, KRTAP5-8, NTRK1, CDA, IL18, ATP6V1B1, TMEM213, ATP6V0A4, WFDC2, BCO2, RCAN2, CA8, RARRES2, IGFBP5, CA12, CLNK, S100A2, FAM63A, PLCG2, LRRC16A, ATP6V0B, CD9, SDC2, ATP6AP2, PACRG, LGALS3, BCAP29, PCP4, SMIM6, TFCP2L1, CLCNKB, MAL, HOXB-AS3, RHBG, BSG, C19orf77, COL6A1, KRT18, CERS4, PLLP, …
MAC	LST1, TYROBP, AIF1, FCER1G, LYZ, S100A9, S100A4, CTSS, S100A8, FCN1, SAT1, ACTB, CST3, COTL1, FCGR3A, SRGN, HLA-DRA, LGALS1, RP11-290F20.3, SH3BGRL3, TMSB4X, CYBA, PSAP, MS4A7, S100A11, HLA-DPA1, CFD, TMSB10, DUSP1, RGS2, TYMP, IFITM2, CEBPB, C1orf162, MAFB, SERPINA1, TIMP1, HLA-DPB1, SPI1, EMP3, HLA-DRB1, IFI30, CD52, CD74, STXBP2, ARPC3, OAZ1, GMFG, ARPC1B, CORO1A, CD68, ARPC2, LAPTM5, CD37, FA…
MON	RGS1, HLA-DQA1, TYROBP, HLA-DRB5, LYZ, C1QA, C1QB, HLA-DMA, MS4A6A, AIF1, C1QC, FCER1A, RGS2, FCER1G, RNASE6, HLA-DQA2, C1orf162, ALOX5AP, HLA-DMB, LAPTM5, LST1, RGS10, RNASET2, MNDA, HLA-DQB2, CLEC10A, CTSS, CD14, CXCL16, GPR183, FAM26F, FCGR2A, SPI1, CSF1R, VSIG4, CSF2RA, LY86, MS4A7, GPR34, PYCARD, CLEC7A, CD68, CD1E, OGFRL1, GLIPR1, TREM2, FCGR2B, PLD4, CD1C, AXL, IGSF6, C3, BASP1, PKIB, CD86…
NKC	PRF1, CST7, KLRB1, CTSW, KLRD1, GZMA, FGFBP2, CD7, SRGN, SPON2, CMC1, HCST, CD247, KLRF1, GZMH, FCGR3A, PLAC8, HOPX, CLIC3, ITGB2, TYROBP, PTPRCAP, DUSP2, CORO1A, FCER1G, RAC2, IFNG, GZMM, CD53, XCL2, IL2RG, LIMD2, CCND3, BIN2, PYHIN1, EFHD2, ARL4C, MATK, CD160, HAVCR2, KLRC1, SYTL3, ZAP70, S1PR5, IL2RB, GPR65, TXK, PLEK, NCR3, RUNX3, SAMD3, TBX21, SH2D1B, HSH2D, SH2D2A, FCRL6, MYO1F, ISG20, PTPR…
PC	FXYD4, AQP2, AQP3, STC1, HSD11B2, WFDC2, KRT19, ATP1B1, CDH16, NDRG1, IER3, PTGER1, AIF1L, GDF15, CLU, RASD1, EPCAM, WSB1, TACSTD2, S100A2, ST6GAL1, KRT18, SMIM22, COBLL1, GATA3, SCNN1G, SMIM5, MAL2, RALBP1, HMGCS2, PFKFB3, FAM107B, BCAM, SCIN, GSTM3, EMX1, TPM4, MUC1, RDH10, GATA3-AS1, CLDN7, PIGR, SLC38A1, PAX8, PIGQ, DMKN, IGFBP2, MECOM, PAPPA, SCNN1B, SLC25A29, CLDN8, CDH1, ARL4D, SPTBN2, TBX…
PC-CNT	CALB1, HSD11B2, AQP2, STC1, KRT19, HMGCS2, SLC8A1, SCNN1B, FXYD4, SCNN1G, SMIM5, WFDC2, AQP3, GATA3-AS1, TACSTD2, IER3, GDF15, RHCG, S100A2, WNK1, TMEM52B, DEFB1, EMX1, TMEM178A, CLU, EPCAM, PTGER1, CLDN8, GATA3, RALBP1, GSTM3, RASD1, SCPEP1, COBLL1, TNFRSF12A, CDH16, IGFBP7, ATP1B1, MAL, CLDN7, AIF1L, MMP7, FIBIN, CLDN4, TBX2, MUC1, GMNN, LHX1, WSB1, KRT18, NFE2L2, KCNJ1, PIGR, RP11-332H18.4, AD…
PEC	CTGF, CFH, TNNT2, SLC4A11, KLK6, CRB2, VCAM1, BMP7, CLDN1, BGN, CYP1B1, AEBP1, PDLIM3, MXRA8, PTGDS, C21orf62, IGFBP2, C1orf186, SPOCK2, PROM1, AKAP12, MYL9, TPM1, GPC4, SLPI, NPR1, BCAM, GMDS, CCL2, SDC2, NUPR1, IGFBP7, HSPB8, TMEM98, COL4A2, PLEKHH2, KRT19, PALLD, SPARC, RERG, S100A13, ERP27, NBL1, BICC1, CDH6, CRIM1, RBP4, CRYAB, AC073218.2, IFITM3, FOXC1, SLC48A1, FHL1, SYNGR1, EVC, RARRES2, …
POD	PTGDS, PODXL, HTRA1, NPHS2, IGFBP2, DCN, AIF1, TPPP3, FGF1, NPNT, SPOCK2, MAFB, ZDHHC6, PCOLCE2, TCF21, PTPRO, PLA2R1, F3, WT1, SPOCK1, TNNT2, ALS2CL, SEMA5A, SBSPON, NDNF, COL4A3, RP11-550H2.2, SYNPO, MXRA8, CHI3L1, CRB2, CCDC19, TYRO3, C14orf37, TNNI1, LINC00839, NFASC, TMEM150C, NTNG1, SNCA, APOD, DACH1, DDN, FAM89A, WIPF3, RAMP1, ST3GAL6, NPHS1, PLCE1, CLIC5, ST6GALNAC3, NECAB1, PHYHIP, PLTP,…
PT-1	MT1G, MT1H, ALDOB, MIOX, MT1X, GPX3, GATM, MT1F, HPD, FTL, APOE, GSTA1, ALB, SUCLG1, MT1E, FABP1, ASS1, PDZK1IP1, RBP5, PCK1, CYB5A, BHMT, DCXR, HRSP12, GSTA2, CRYAA, C11orf54, TXN, LGALS2, GLYAT, KHK, ECHS1, FBP1, ADI1, BBOX1, SAT2, PEPD, UGT2B7, NAT8, PRODH2, AKR1A1, DHRS4L2, NQO2, ACAA1, SH3YL1, GLYATL1, MSRA, PAH, SLC7A7, RP11-397G17.1, CMBL, PDZK1, DAB2, GCSH, AK4, MT1HL1, HAO2, AKR7A3, RAB1…
PT-2	MT1G, MT1H, MT1F, MT1X, MT1E, MIOX, ALDOB, FTL, MT2A, PCK1, DCXR, GATM, HPD, SUCLG1, RBP5, CYB5A, HRSP12, FABP1, BHMT, TXN, C11orf54, TPT1, ASS1, BBOX1, GLYATL1, LGALS2, GLYAT, MT1HL1, AK4, HAO2, PDZK1IP1, PEBP1, FTH1, LAMTOR5, ALDH6A1, ECHS1, GSTA1, RP11-397G17.1, GPX3, RAB11FIP3, MSRA, RP11-626P14.1, MSRB1, AKR7A3, PDZK1, MT1A, FBP1, AC006159.3, DHRS4L2, GAPDH, CRYAA, DNPH1, GPX4, ALB, KHK, SAT…
PT-3	MT1G, FTL, ALDOB, MIOX, GATM, MT1H, HPD, MT1X, MT1F, HRSP12, SUCLG1, RBP5, ASS1, FABP1, GSTA1, CYB5A, PDZK1IP1, FTH1, LGALS2, MT1E, APOE, GPX3, GLYAT, BHMT, ALB, CRYAA, PEBP1, DCXR, C11orf54, GAPDH, ECHS1, LAMTOR5, KHK, TXN, GLYATL1, ADI1, FBP1, BBOX1, TPT1, PCK1, GPX4, SAT2, RP11-397G17.1, MSRA, NQO2, GSTA2, AKR1A1, PRODH2, DNPH1, AKR7A3, AK4, PEPD, PDZK1, HAO2, UGT2B7, DHRS4L2, LDHB, DAB2, RPS2…
PT-4	MT1H, APOE, MIOX, PDZK1IP1, ALDOB, MT1G, GATM, UGT2B7, HPD, CUBN, MT1X, GSTA1, HRSP12, GPX3, C11orf54, BHMT, FTL, PCK1, RBP5, ASS1, MT1F, MT-ND2, PAH, KHK, MT-ATP6, FABP1, MT-ND3, ALDH6A1, ALB, AK4, LRP2, MT-CO3, DPEP1, SLC22A8, MT-ND4, CYB5A, SUCLG1, DDC, NAT8, SLC16A9, MT-CYB, FAM151A, MME, SLC22A6, RAB11FIP3, DCXR, SLC13A3, LGALS2, DPYS, PRODH2, CRYAA, TMEM27, FBP1, MT-CO1, APOM, PEPD, TXN, SL…
PT-5	GPX3, APOE, UGT2B7, PDZK1IP1, GSTA1, ALDOB, GATM, GSTA2, DPEP1, MIOX, NAT8, PCSK1N, ALB, ASS1, SEPP1, HPD, PRAP1, C19orf77, FABP1, FBP1, PRODH2, KHK, SLC22A8, CXCL14, PAH, PEPD, CRYAA, APOM, GLYAT, CUBN, TMEM27, C11orf54, SLC16A9, LGALS2, FAM151A, SLC7A8, SLC22A6, CMBL, SLC7A7, DPYS, AK4, PSAT1, DDC, MME, ALDH4A1, SLC5A12, AZGP1, AMN, SLC4A4, SLC13A3, SLC13A1, FTCD, AGXT2, GGH, SLC6A19, SLC5A2, S…
PT-6	GPX3, APOE, PDZK1IP1, FTL, GATM, GSTA1, ALDOB, GSTA2, UGT2B7, HPD, ALB, SEPP1, CYB5A, FABP1, ASS1, MIOX, DPEP1, PRAP1, RBP5, CRYAA, NAT8, C19orf77, LGALS2, FBP1, PRODH2, KHK, SLC22A8, GLYAT, HRSP12, SLC7A7, SUCLG1, CXCL14, PCSK1N, PAH, FTH1, ADI1, ECHS1, C11orf54, SLC16A9, FAM151A, PEPD, AKR1A1, APOM, MGST1, TMEM27, DPYS, PSAT1, CMBL, PEBP1, AK4, CUBN, ATOX1, QDPR, SAT2, SLC22A6, DAB2, TXN, CTXN3…
PT-7	FTL, GSTA1, HPD, GATM, FTH1, CYB5A, LGALS2, ALDOB, ASS1, ALB, RBP5, HRSP12, MIOX, GSTA2, GPX3, FABP1, FXYD2, PDZK1IP1, PEBP1, CRYAA, ECHS1, ADI1, SUCLG1, GAPDH, TXN, MT1X, GPX4, FBP1, LAMTOR5, TPT1, RPS27L, APOE, ATOX1, HINT1, SOD1, GLYAT, HSPE1, SAT2, DNPH1, NQO2, MT1F, MT1E, C11orf54, SLC7A7, COX7C, PRODH2, BBOX1, EEF1A1, QDPR, SERF2, PRDX1, AKR1A1, PAH, KHK, GCSH, UQCRQ, CRYAB, OCIAD2, DCXR, L…
T-CYT	TMSB4X, B2M, IL32, CD52, ZFP36L2, CD3D, DUSP2, HLA-A, GZMA, HLA-B, HLA-C, HCST, RPS27, RPS3, GZMH, PTPRCAP, CST7, RPS15A, SRGN, RPLP2, CORO1A, CD2, GZMK, S100A4, RPL23A, PTPRC, CD7, CTSW, CD3E, CD8A, ARHGDIB, KLRD1, CD8B, EVL, CD3G, PRF1, GZMB, RAC2, CYTIP, LAPTM5, HOPX, ACAP1, GZMM, LCK, XCL1, STK17A, AC092580.4, ISG20, XCL2, IL2RG, LYAR, CD247, SYTL3, PYHIN1, RPL28, CD37, CD48, ITGB2, LSP1, RPL…
T-CYT-MEM	ZFP36L2, DUSP1, TSC22D3, JUNB, DNAJB1, TXNIP, CD52, LTB, DDIT4, RPS3, IL32, S100A4, RPS27, RPLP2, CD2, CD3D, RPS15A, RPL28, FOSB, CD3E, RPLP1, RPL13, RPL10, RPL30, ARHGDIB, SRGN, CORO1A, CYTIP, PTPRCAP, LAPTM5, FXYD5, CD48, CD37, EVL, CD40LG, PTPRC, HCST, TUBA4A, ACAP1, PIK3IP1, SOCS1, CD53, GPR171, CD3G, AC092580.4, RAC2, GPSM3, CD44, STK17A, IL2RG, IL2, ALOX5AP, LCK, LCP1, SLA, CD96, PRDM1, TAG…
T-Cell (activated)	RPLP2, ZFP36L2, RPS15A, LTB, RPL28, KLRB1, CD69, RPS29, RPS2, RPL13, RPS19, RPS12, RPS18, RPL10, RPL23A, RPL30, RPL13A, RPLP1, RPL27A, RPL39, RPL18A, RPS27A, RPL21, RPL32, IL32, CD3D, S100A4, RPL34, RPS14, RPS25, RPL11, CD2, FXYD5, CD3E, PTPRCAP, CD37, CD48, CORO1A, EVL, LAPTM5, ACAP1, PTPRC, CD3G, PIK3IP1, GPR171, CD40LG, RPL19, ARHGDIB, RPL35A, CYTIP, FYB, TXNIP, TSC22D3, HCST, RPS3A, B2M, RAC2…
TAL	UMOD, SLC12A1, DEFB1, KNG1, ATP1B1, ATP1A1, SFRP1, CLDN16, EGF, PPP1R1A, DUSP9, NUDT4, CXCL12, CLCNKA, PP7080, CKB, LINC00982, CA12, KCNJ1, CYFIP2, CLDN10, MFSD4A, MFSD4B, PLAU, MRPS6, XIST, PTGER3, MPC1, KCNJ16, RAP1GAP, TMEM72, MUC1, GSTM3, SERPINA5, CLCNKB, CDH16, NTRK2, UCHL1, GP2, CLCN5, MTURN, CYS1, PDE1A, FECH, TRIM2, CGNL1, PDXK, DNASE1, NDRG2, POU3F3, WNK4, IRX2, OBSL1, PCP4, PROM2, PKP4…
adaptive_fib-kpmp	FLRT2, FGF14, PRRX1, NAV3, ABI3BP, IGF1
adaptive_pt-kpmp	ITGB8, CDH6, DCDC2, TPM1, VCAM1, DLGAP1, ACSM3, KIF26B, HAVCR1
adaptive_tal-kpmp	ITGB6, PROM1
atl-kpmp	CLDN1, AKR1B1, CLDN4, BCL6, SH3GL3, BCAS1, CLCNKA, CLDN10, PROX1
b-kpmp	BANK1, BLK, MS4A1, BACH2
c_tal-kpmp	NELL1, ESRRB, EGF, PPM1E, GP2, ENOX1, TMEM207, TMEM52B, CLDN16, WNK1
ccd_ic_a-kpmp	SLC4A1, SLC26A7, HS6ST3, NXPH2, LEF1, ADGRF5
ccd_pc-kpmp	SCNN1G, SCNN1B, FXYD4, SOX5, PDE10A, SLC25A29, ST6GAL1, PAPPA
cdc-kpmp	ITGAX, HLA-DQA1, HLA-DRA, CSF2RA, CIITA, WDFY4, FLT3, ZNF366, CADM1, ZBTB46, CLEC9A
cnt-kpmp	SLC8A1, SCN2A, HSD11B2, CALB1, KITLG, PCDH7
cnt_ic_a-kpmp	SLC4A1, SLC26A7, SLC8A1, SCN2A, CALB1
cnt_pc-kpmp	RALYL, TOX, SGPP1, SCNN1G, SCNN1B, KCNIP1
cycling_cnt-kpmp	DIAPH3, CENPF, ANLN, APOLD1, MKI67, TOP2A
cycling_dct-kpmp	DIAPH3, CENPF, ANLN, APOLD1, MKI67, TOP2A
cycling_ec-kpmp	APOLD1, DIAPH3, EZH2, CENPF, MKI67, TOP2A
cycling_immune-kpmp	DIAPH3, APOLD1, CENPF, MKI67, TOP2A
cycling_myo_fib-kpmp	DIAPH3, EZH2, BRIP1, MELK, TPX2, MKI67, TOP2A
cycling_pt-kpmp	APOLD1, CENPF, DIAPH3, MKI67, TOP2A
dct-kpmp	SLC12A3, CNNM2, FGF13, KLHL3, LHX1, TRPM6
dct_1-kpmp	TRPM7, ADAMTS17, ITPKB, ZNF385D, HS6ST2
dct_2-kpmp	TRPV5, SLC8A1, SCN2A, HSD11B2, CALB1
degenerative_atl-kpmp	SERPINA1, SPP1, S100A4, FTL, FTH1, DEFB1
degenerative_ccd_ic_a-kpmp	APOE, DSG2, CKB
degenerative_cnt-kpmp	SPP1, DEFB1, S100A6, FTL, FTH1, CST3, PIGR, S100A11, CLU, WFDC2
degenerative_dct-kpmp	SPP1, DEFB1, S100A6, FTL, FTH1, CST3
degenerative_dct_1-kpmp	SFRP1, CA2, FXYD2
degenerative_dtl3-kpmp	SERPINA1, SPP1, NNMT, USP43
degenerative_ec-kpmp	B2M, TMSB4X, TMSB10, HLA-B, IGFBP5
degenerative_ec_ptc-kpmp	FTL, DHFR, SPP1, GPX3, PEBP1
degenerative_fib-kpmp	IGFBP7, B2M, TPT1, VIM, C1R
degenerative_ic-kpmp	CLU, B2M, FTH1, FTL, DEFB1, CD24
degenerative_imcd_pc-kpmp	PTGS1, KCNK3, AOC1, CLDN8, CLU, MMP7, SLPI, CRYAB, S100A11, S100A6
degenerative_m_fib-kpmp	S100A6, S100A11, KRT19, SLPI, AKR1B1
degenerative_m_tal-kpmp	DEFB1, SFRP1, KNG1
degenerative_omcd_pc-kpmp	PTGER1, PCSK1N, FGL2, EPCAM, CDH16, PSAP
degenerative_pc-kpmp	B2M, FTH1, FTL, DEFB1, CD24
degenerative_pod-kpmp	CDKN1C, SPOCK2, B2M, CD81, S100A6, IGFBP2
degenerative_pt-kpmp	APOE, PDZK1IP1, CCNI, GATM, ALDOB
degenerative_tal-kpmp	SPP1, S100A6, TPT1, ACTB, WFDC2
degenerative_vsm_p-kpmp	TAGLN, FLNA, MYL9, ACTA2, DSTN
dtl1_2-kpmp	VCAM1, SLC39A8, AQP1, LRRC4C, LRP2, UNC5D, SATB2, JAG1, ADGRL3, ID1
dtl3-kpmp	CLDN1, AKR1B1, CLDN4, BCL6, SH3GL3, SLC14A2, SMOC2
ec-kpmp	CD34, PECAM1, PTPRB, MEIS2, FLT1, EMCN
ec_aea-kpmp	BTNL9, ADAMTS6, PALMD, AQP1, TM4SF1, VEGFC, CCDC3, CDH5, SERPINE2, FBLN5, CXCL12, SOX17
ec_avr-kpmp	CEACAM1, DNASE1L3, PLVAP, GPM6A, EDIL3, TLL1, ZNF385D, NR2F2
ec_dvr-kpmp	BTNL9, ADAMTS6, PALMD, AQP1, TM4SF1, MCTP1, SLC14A1, ENPP2, LYPD6B
ec_gc-kpmp	EMCN, HECW, PLAT, ITGA8, EHD3, KDR, SOST
ec_lym-kpmp	MMRN1, CD36, TBX1, PKHD1L1, PROX1
ec_ptc-kpmp	CEACAM1, DNASE1L3, PLVAP, PITPNC1, GRB10, SLCO2A1, RAPGEF4
fib-kpmp	COL1A1, COL1A2, C7, NEGR1, FBLN5, DCN, CDH11, LAMA2, GGT5, LUM, AEBP1, C1S, SFRP1, MEG3, CXCL12
ic-kpmp	ATP6V0D2, ATP6V1C2, TMEM213, CLNK
ic_b-kpmp	SLC4A9, SLC35F3, SLC26A4, INSRR, TLDC2
imcd_pc-kpmp	FXYD4, SOX5, PHACTR1, PCDH7, SLC14A2, HS3ST5
immune-kpmp	PTPRC
m_fib-kpmp	SYT1, TNC, PLCXD3, GABRG3, GREB1L, KCNK2, ADAMTSL1, CLMP, NCAM1, FREM1, IGFBP5, MGP, BGN, IGFBP2
m_tal-kpmp	NELL1, ESRRB, EGF, CLDN14, PROX1, MFSD4A, KCTD16, RAP1GAP, ANK2, CYFIP2
mac_m2-kpmp	HLA-DRA, HLA-DPA1, HLA-DPB1, CD74, HLA-DRB1, HLA-DQB1
mast-kpmp	MS4A2, CPA3, KIT
mc-kpmp	PIP5K1B, ROBO1, PIEZO2, DAAM2, PHTF2, GATA3, POSTN
md-kpmp	NOS1, ROBO2, CALCR, PPFIA2, PAPPA2
myo_fib-kpmp	SYNPO2, PCDH7, KCNMA1, LMOD1, TTLL7, DTNA, COL14A1, LAMA2, COL16A1, SULF1, COL6A3, NTM, GLI2, COL5A1, FN1, SLC24A3, CDH13, SMOC2, ANO3, RXFP1
ncmon-kpmp	CTSS, IRAK3, TCF7L2, TNFRSF1B, FCN1, HLA-DRA, FCGR3A
neuron-kpmp	CDH19, NRXN1, GINS3
neutrophil-kpmp	S100A9, S100A8, IFITM2, FCGR3B, CD1C
nkt-kpmp	CD247, RUNX3, GNLY, NKG7, CCL5, KLRF1, CCL4, GZMA
omcd_ic_a-kpmp	SLC4A1, SLC26A7, KIT, AQP6, STAP1, FAM184B, CALCA
omcd_pc-kpmp	SCNN1G, SCNN1B, FXYD4, SOX5, SYK, FAM81A, PROM1, KCNK13
pap_e-kpmp	TACSTD2, TP63, GPX2, FXYD3, KRT5
pc_kpmp	GATA3, AQP2, AQP3
pdc-kpmp	IRF8, CUX2, P2RY14, IL3RA, CLEC4C
pec-kpmp	CLDN1, VCAM1, CFH, RBFOX1, ALDH1A2
pl-kpmp	IGKC, TENT5C, MZB1, FCRL5, KEL, JCHAIN
pod-kpmp	PTPRQ, WT1, NTNG1, NPHS1, NPHS2, CLIC5, PODXL
pt-kpmp	LRP2, CUBN, SLC13A1
pt-s1-kpmp	PRODH2, SLC5A2, SLC22A8
pt-s1-s2-kpmp	SLC5A12, SLC13A3, SLC22A6
pt-s2-kpmp	SLC34A1
pt-s2-s3-kpmp	SLC22A7
pt-s3-kpmp	MOGAT1, SLC5A11, SLC22A24, SLC7A13, SLC5A8, ABCC3, SATB2
ren-kpmp	PIP5K1B, ROBO1, REN, PDE10A, ABCC8, COL13A1, GRID2
t-kpmp	CD96, CD247, THEMIS, BCL11B, CAMK4, IL7R
tPC-IC	SPINK1, ATP6V0D2, ATP6V1G3, DMRT2, ATP6V1C2, HEPACAM2, CALB1, RHCG, LINC01187, SLC26A7, CLNK, FAM24B, ATP6V0A4, TMEM213, ATP6V1B1, SLC4A9, RHBG, HSD11B2, APOC1, FOXI1, HMGCS2, CDA, CLDN8, SMIM6, SMIM5, PART1, SLC8A1, SCIN, IL18, CLCNKB, NUPR2, KLK1, CA12, DSG2, SCNN1G, LGALS3, TMPRSS2, PTGER3, SCPEP1, ADGRF5, EPCAM, ATP6V0B, MAL, TMEM101, TMEM178A, STC1, CAMK2N1, AQP2, RCAN2, FXYD4, ATP6AP2, ADM,…
tal-kpmp	CASR, SLC12A1, UMOD
tl-kpmp	CRYAB, TACSTD2, SLC44A5, KLRG2, COL26A1, BOC
vSMC/MC	TAGLN, RGS5, ADIRF, MYL9, ACTA2, TPM2, C11orf96, CALD1, MYH11, PLN, TSC22D1, RERGL, SPARCL1, LGALS1, MGP, SOD3, CRIP1, TPM1, HES4, NDUFA4L2, PLAC9, CAV1, BGN, VIM, TIMP3, FLNA, LBH, CSRP2, ID3, SNCG, PPP1R14A, TINAGL1, NRGN, FRZB, MFGE8, MCAM, NOTCH3, PDGFRB, PTRF, CRIP2, MYLK, ISYNA1, PRKCDBP, FXYD1, A2M, COX4I2, MEF2C, EPAS1, PTP4A3, KANK2, PGF, CAV2, PTN, MLTK, MIR145, CPE, WFDC1, TBX2, LHFP, …
vsm_p-kpmp	NOTCH3, PDGFRB, ITGA8
vsmc-kpmp	NTRK3, MYH11, RGS6, ADRA1A, LDB3, MCAM
vsmc_p-kpmp	NTRK3, CCDC102B, C7, NEGR1, FBLN5, DCN, CDH11

## Sheet: 2A_tub_peakBKVir_SURV
Relevant to Figure 2
Significant genes were defined as those with avg_logFC > 0.25, adjusted p_val < 0.05, and found in at least 10% of cells in either test population
	p_val	avg_log2FC	pct.1	pct.2	p_val_adj
RPL39	0	-1.19864	0.821	0.918	0
MT-ATP8	0	1.60673	0.999	0.915	0
RPS26	4.025e-302	-1.10399	0.684	0.842	1.47343e-297
RPS4Y1	6.08611e-285	-1.42637	0	0.325	2.22794e-280
TET1	8.05098e-213	0.441338	0.228	0.046	2.94722e-208
STEAP1B	8.75359e-204	0.341441	0.175	0.025	3.20443e-199
HNRNPH1	3.04794e-192	-0.982581	0.429	0.649	1.11576e-187
MT-ND3	1.63194e-179	-0.607494	1	0.987	5.97403e-175
SLC12A1	4.52022e-176	1.35163	0.408	0.17	1.65472e-171
PLCB1	4.13054e-165	1.28928	0.373	0.156	1.51207e-160
RPS27	1.09875e-149	-0.798561	0.821	0.896	4.0222e-145
RPL36	4.91719e-148	-0.644993	0.82	0.902	1.80003e-143
CASR	1.83485e-147	1.03913	0.373	0.166	6.71685e-143
RPS28	3.67098e-143	-0.607521	0.868	0.928	1.34384e-138
RHCG	5.59471e-141	-0.777496	0.136	0.396	2.04805e-136
UMOD	9.84351e-140	1.48768	0.391	0.18	3.60342e-135
ATP5MD	3.53642e-139	-0.695943	0.696	0.82	1.29458e-134
MT-ATP6	1.28154e-136	0.459316	1	0.994	4.69133e-132
PEBP1	2.73415e-134	0.717073	0.852	0.785	1.00089e-129
ATP1B1	3.13373e-133	-0.978728	0.77	0.866	1.14716e-128
RPL41	5.92285e-132	-0.597105	0.902	0.947	2.16818e-127
ENOX1	2.47316e-128	0.803004	0.251	0.087	9.05349e-124
RPS21	5.6076e-126	-0.630547	0.765	0.864	2.05278e-121
PCK1	1.18019e-121	1.38954	0.357	0.168	4.32033e-117
CLDN16	9.51122e-118	0.569701	0.32	0.133	3.48177e-113
CXCL14	6.34114e-114	0.652752	0.494	0.274	2.3213e-109
SLC26A7	4.51344e-113	-1.28128	0.085	0.279	1.65224e-108
BBOX1	4.51548e-112	0.747738	0.437	0.23	1.65298e-107
PPDPF	7.06909e-112	-0.619927	0.658	0.794	2.58778e-107
ACTB	7.59852e-111	-0.543097	0.755	0.853	2.78159e-106
ADGRF5	6.30248e-109	-1.23997	0.056	0.232	2.30715e-104
EIF1AY	3.80428e-104	-0.359316	0	0.136	1.39263e-99
GSTA1	4.99723e-104	1.04899	0.341	0.159	1.82934e-99
NDUFB1	1.2974e-102	-0.589489	0.64	0.776	4.74939e-98
XIST	7.57506e-102	0.487652	0.545	0.312	2.773e-97
CLCNKA	1.20918e-101	-0.681449	0.167	0.359	4.42645e-97
UTY	2.37489e-100	-0.401073	0	0.132	8.69375e-96
ACPP	1.52483e-96	0.423866	0.213	0.078	5.58195e-92
SEC61G	7.42584e-96	-0.609705	0.561	0.696	2.71838e-91
USP9Y	1.39874e-95	-0.348632	0	0.126	5.12037e-91
SIM2	4.53216e-95	0.36423	0.174	0.056	1.65909e-90
HLA-B	8.73385e-95	-0.882104	0.404	0.567	3.1972e-90
RHBG	2.05074e-93	-0.647699	0.129	0.31	7.50715e-89
ADIRF	8.17927e-93	0.681848	0.478	0.291	2.99418e-88
PFN2	8.55763e-93	-0.62028	0.292	0.465	3.13269e-88
GNAI1	1.74707e-92	0.582048	0.297	0.142	6.39551e-88
SLC4A1	1.80165e-92	-0.889618	0.049	0.208	6.5953e-88
ATP5ME	7.26781e-92	-0.483978	0.749	0.852	2.66053e-87
MT-CYB	9.79287e-92	0.335476	1	0.994	3.58487e-87
PTH1R	2.99192e-91	0.624825	0.602	0.429	1.09525e-86
AC068631.1	1.6982e-90	0.470734	0.248	0.105	6.21661e-86
RBP4	1.42577e-89	1.04068	0.111	0.025	5.21931e-85
SLC8A1	2.1842e-89	-1.21522	0.112	0.286	7.9957e-85
RPL34	2.22011e-88	-0.523593	0.835	0.902	8.12716e-84
CLDN10	1.26151e-87	0.887747	0.398	0.236	4.61802e-83
PCBP2	1.3694e-82	-0.459616	0.624	0.735	5.01296e-78
RACGAP1	4.42677e-82	-0.907201	0.06	0.208	1.62051e-77
GLRX	1.2869e-81	0.582912	0.553	0.389	4.71094e-77
DMRT2	2.49364e-81	-0.582636	0.04	0.178	9.12846e-77
MT-CO3	6.33104e-81	-0.362015	1	0.995	2.3176e-76
PPP1R1A	9.12271e-81	0.657764	0.364	0.207	3.33955e-76
RPL35	6.41093e-80	-0.438974	0.794	0.877	2.34685e-75
CLNK	1.63153e-78	-0.889942	0.057	0.199	5.97255e-74
LINC02532	5.2887e-78	0.506564	0.48	0.304	1.93604e-73
IGFBP2	2.53375e-77	0.514379	0.255	0.12	9.27531e-73
ATP6V0D2	6.13167e-77	-0.85578	0.191	0.35	2.24462e-72
B2M	1.92717e-76	-0.747932	0.728	0.825	7.05479e-72
SLC35F1	8.38698e-76	0.442787	0.27	0.128	3.07022e-71
CLDN10-AS1	1.15892e-75	0.366144	0.149	0.05	4.24246e-71
ATP5MPL	2.12722e-75	-0.505684	0.662	0.771	7.7871e-71
CA2	2.17283e-75	-0.53181	0.426	0.605	7.95408e-71
SPINK1	2.91119e-75	-2.10563	0.045	0.176	1.0657e-70
ATP6V1G3	3.48369e-75	-0.442494	0.08	0.239	1.27527e-70
HLA-DRB5	7.44194e-75	-0.330698	0.002	0.103	2.72427e-70
NDUFA3	8.17203e-75	-0.483614	0.63	0.742	2.99153e-70
PHACTR1	1.64301e-74	0.499104	0.234	0.106	6.01456e-70
CPM	1.79607e-74	0.56785	0.374	0.219	6.57487e-70
DPY19L2	3.15892e-74	-0.561162	0.202	0.364	1.15638e-69
CSRP2	2.43706e-73	0.457082	0.252	0.122	8.92134e-69
RTN4	3.52934e-73	-0.625742	0.668	0.744	1.29198e-68
IGFBP5	3.71514e-73	-1.04927	0.075	0.217	1.36e-68
C12orf75	6.68951e-73	-0.846941	0.375	0.516	2.44883e-68
MT-ND1	8.21808e-73	0.307034	1	0.992	3.00839e-68
GPC5	9.81719e-73	1.20317	0.438	0.287	3.59378e-68
TMEM213	1.7702e-72	-0.837054	0.372	0.509	6.48016e-68
CCDC148	3.08623e-72	0.597258	0.327	0.182	1.12978e-67
AL159156.1	2.57636e-71	0.302703	0.122	0.037	9.43129e-67
RBFOX1	5.93982e-71	0.439205	0.202	0.085	2.17439e-66
KIT	1.35258e-70	-0.506967	0.035	0.155	4.95137e-66
TFAP2B	7.4672e-70	0.329819	0.247	0.117	2.73352e-65
CALB1	2.48684e-69	-1.07751	0.134	0.291	9.10358e-65
CLDN8	2.85169e-69	-0.562022	0.189	0.348	1.04392e-64
MT-CO1	4.52087e-69	-0.268823	1	0.995	1.65496e-64
TMEM52B	6.61733e-69	-0.817892	0.288	0.468	2.4224e-64
MT-ND2	8.35525e-69	0.314114	1	0.993	3.05861e-64
NR2F2-AS1	1.20247e-68	0.643687	0.391	0.242	4.40189e-64
GALNT18	2.29303e-68	0.401813	0.3	0.16	8.39409e-64
UQCR11	2.62063e-68	-0.449004	0.71	0.816	9.59336e-64
FOS	2.91417e-68	-0.878273	0.197	0.35	1.06679e-63
CYB5A	7.43133e-68	0.574196	0.821	0.761	2.72039e-63
PEPD	7.94932e-68	0.792506	0.426	0.274	2.91001e-63
FOLR1	1.50472e-67	0.502239	0.435	0.284	5.50832e-63
UQCRQ	1.9311e-67	-0.458477	0.71	0.81	7.06916e-63
CABP1	1.0055e-66	0.325689	0.119	0.037	3.68083e-62
ACAA2	1.07078e-66	0.661602	0.473	0.32	3.9198e-62
AOC1	1.66928e-66	0.506471	0.282	0.149	6.11073e-62
TMSB4X	3.3697e-66	-0.343579	0.396	0.582	1.23355e-61
SORCS3	4.26957e-66	0.347782	0.108	0.032	1.56296e-61
C1orf56	1.77042e-65	-0.416866	0.073	0.2	6.48098e-61
CLCN5	4.95617e-65	0.551446	0.499	0.35	1.8143e-60
HSD11B2	5.17015e-65	-0.881586	0.413	0.54	1.89264e-60
TMPRSS2	3.31066e-64	-0.493049	0.191	0.338	1.21193e-59
AKR7A3	5.63647e-64	0.760458	0.256	0.134	2.06334e-59
ATP6V1C2	8.7803e-64	-0.480857	0.056	0.181	3.2142e-59
GPC3	1.44205e-62	0.451121	0.217	0.104	5.27892e-58
CACNA2D3	2.63437e-62	0.531238	0.289	0.157	9.64365e-58
SLC39A8	1.17495e-61	0.25189	0.108	0.033	4.30114e-57
CXCL12	9.68956e-61	0.479951	0.215	0.102	3.54706e-56
CMBL	1.32139e-60	0.569036	0.411	0.263	4.83723e-56
C2orf74	8.25252e-60	0.323816	0.25	0.131	3.021e-55
ATP6AP2	1.71903e-59	-0.841997	0.405	0.512	6.29287e-55
ACOT2	2.1752e-59	0.296815	0.173	0.074	7.96275e-55
TMEM101	1.26601e-58	-0.657047	0.158	0.292	4.63449e-54
NXPH2	2.88112e-58	-0.379718	0.024	0.122	1.05469e-53
RPL37	1.20199e-57	-0.463532	0.775	0.855	4.40013e-53
FXYD2	1.79768e-57	-0.361306	0.908	0.941	6.58077e-53
APOC1	2.83755e-57	-0.525837	0.041	0.147	1.03874e-52
TENM4	4.37064e-57	0.310696	0.122	0.043	1.59996e-52
TTTY14	6.43962e-57	-0.538295	0.089	0.208	2.35735e-52
FOXI1	8.10729e-57	-0.416349	0.047	0.156	2.96784e-52
HEPACAM2	1.18633e-56	-0.399908	0.05	0.161	4.34282e-52
SAR1A	4.00472e-56	-0.428718	0.238	0.371	1.46601e-51
RIDA	4.45621e-56	0.684744	0.413	0.276	1.63128e-51
RPL36A	6.44051e-55	-0.45731	0.679	0.772	2.35768e-50
LINC01187	1.07152e-54	-0.389759	0.058	0.172	3.9225e-50
PET100	1.64067e-54	-0.436357	0.522	0.625	6.00601e-50
SUSD4	3.91261e-54	0.28459	0.214	0.107	1.43229e-49
FARP1	1.21272e-53	0.447952	0.573	0.432	4.43939e-49
ROMO1	1.27556e-53	-0.396952	0.482	0.6	4.66944e-49
TMEM207	1.85534e-53	0.406682	0.103	0.034	6.79184e-49
RCAN2	2.79318e-53	-0.602977	0.121	0.245	1.0225e-48
CALM2	2.99372e-53	-0.442863	0.671	0.755	1.09591e-48
IL18	3.53853e-53	-0.461044	0.109	0.236	1.29535e-48
NAT8	3.79817e-53	0.730099	0.302	0.178	1.3904e-48
HAO2	8.44786e-53	0.6409	0.179	0.085	3.09251e-48
CDC42SE1	9.87718e-53	-0.38099	0.115	0.237	3.61574e-48
UPP2	1.74784e-52	0.367819	0.134	0.054	6.39832e-48
ZNF385B	2.13105e-52	0.335058	0.265	0.145	7.80112e-48
PLCG2	2.73517e-52	-0.498542	0.144	0.271	1.00126e-47
UBL5	4.35701e-52	-0.349062	0.713	0.811	1.59497e-47
S100A1	4.69157e-52	0.747783	0.244	0.134	1.71744e-47
SLCO4C1	1.2178e-51	0.334841	0.249	0.135	4.458e-47
GLYATL1	3.14783e-51	0.681378	0.205	0.106	1.15233e-46
PDE1C	1.26432e-50	-0.59168	0.077	0.19	4.62828e-46
DHRS7	2.60429e-50	-0.58564	0.284	0.4	9.53352e-46
LHX1	3.35543e-50	-0.417739	0.118	0.241	1.22832e-45
HIGD1A	6.15182e-50	-0.490274	0.417	0.526	2.252e-45
SLIT2	6.40756e-50	-0.723297	0.188	0.318	2.34561e-45
HIST1H4C	8.27308e-50	0.407351	0.502	0.374	3.02853e-45
SGIP1	2.69194e-49	0.365511	0.205	0.103	9.85437e-45
HLA-C	5.98013e-49	-0.566779	0.487	0.587	2.18915e-44
RANBP3L	6.32554e-49	0.420799	0.251	0.142	2.31559e-44
AVPR1A	7.82893e-49	-0.26713	0.036	0.129	2.86594e-44
EMX2	9.35248e-48	-0.462367	0.419	0.528	3.42366e-43
GGACT	6.92119e-47	0.389343	0.114	0.044	2.53364e-42
HSPA1B	9.35436e-47	-0.539236	0.295	0.414	3.42435e-42
FOXP2	9.97224e-47	0.272745	0.109	0.04	3.65054e-42
LINC01606	2.44374e-46	0.515745	0.277	0.167	8.94579e-42
COX7B	6.6913e-46	-0.367793	0.742	0.825	2.44948e-41
RNASEK	2.86286e-45	-0.619285	0.717	0.785	1.04801e-40
YWHAE	5.65379e-45	-0.364465	0.622	0.704	2.06968e-40
COMT	7.07428e-45	0.377829	0.466	0.35	2.58968e-40
KCTD12	1.83149e-44	-0.414107	0.133	0.246	6.70453e-40
PDE7B	1.97786e-44	0.505	0.326	0.212	7.24034e-40
CA4	2.72328e-44	0.266844	0.2	0.104	9.96913e-40
PTGER3	2.88391e-44	-0.577949	0.447	0.54	1.05571e-39
CYP1B1	2.90121e-44	0.269346	0.132	0.056	1.06205e-39
HIP1	3.03746e-44	0.337334	0.287	0.173	1.11192e-39
CDC42	4.24273e-44	-0.378735	0.499	0.598	1.55314e-39
HSPA8	4.24974e-44	0.394789	0.653	0.563	1.5557e-39
EGR1	7.61982e-44	-0.494057	0.101	0.206	2.78939e-39
PKP4	9.93163e-44	0.609967	0.555	0.444	3.63567e-39
RPL35A	1.09583e-43	-0.349995	0.774	0.849	4.01152e-39
SCHLAP1	1.23757e-43	0.316671	0.129	0.055	4.53038e-39
MIF	1.30251e-43	-0.29182	0.856	0.915	4.7681e-39
LINC01781	1.35934e-43	0.399322	0.199	0.106	4.97613e-39
JUNB	1.4542e-43	-0.602786	0.213	0.332	5.32338e-39
CYS1	2.75472e-43	0.340557	0.583	0.459	1.00842e-38
ABAT	5.29829e-43	0.426265	0.152	0.072	1.93954e-38
SLC16A12	1.0365e-42	0.306171	0.304	0.187	3.79431e-38
SLC12A3	1.30965e-42	-0.785502	0.101	0.211	4.79424e-38
BDH2	1.44684e-42	0.531291	0.541	0.421	5.29643e-38
RBFOX2	2.07558e-42	0.305051	0.458	0.329	7.59806e-38
SNTB1	4.42275e-42	-0.471906	0.134	0.244	1.61904e-37
FAM24B	4.70058e-42	-0.370866	0.062	0.155	1.72074e-37
ACMSD	6.63606e-42	0.332837	0.221	0.123	2.42926e-37
UCHL1	1.03694e-41	0.330931	0.343	0.226	3.79594e-37
WTAP	1.67211e-41	-0.344466	0.238	0.356	6.1211e-37
PLAAT4	1.74513e-41	-0.671531	0.234	0.348	6.38841e-37
AMFR	3.37998e-41	-0.397441	0.234	0.344	1.23731e-36
RPL28	3.9863e-41	-0.299683	0.834	0.9	1.45927e-36
CTNNB1	5.88204e-41	-0.409008	0.293	0.403	2.15324e-36
KHK	6.15584e-41	0.42293	0.279	0.167	2.25347e-36
HLA-DRB1	1.37272e-40	-0.420088	0.127	0.235	5.02513e-36
PIK3C2G	3.51197e-40	-0.496469	0.144	0.259	1.28563e-35
BICDL1	5.05299e-40	0.350895	0.332	0.219	1.84975e-35
MRPL36	6.08996e-40	0.324939	0.366	0.253	2.22935e-35
CST3	7.00124e-40	0.440028	0.704	0.676	2.56294e-35
PTBP3	7.86258e-40	-0.391349	0.279	0.394	2.87825e-35
CRYAB	9.7417e-40	0.900433	0.427	0.313	3.56615e-35
HLA-DRA	1.19535e-39	-0.471429	0.134	0.243	4.37581e-35
PART1	2.53439e-39	-0.282948	0.046	0.129	9.27765e-35
SUCLG1	2.99776e-39	0.471285	0.657	0.553	1.09739e-34
P3H2	3.36255e-39	0.349575	0.351	0.234	1.23093e-34
CALM1	3.5142e-39	0.432247	0.66	0.577	1.28644e-34
COX6B1	3.80312e-39	-0.2883	0.751	0.831	1.39221e-34
NAV2	4.03143e-39	0.60888	0.346	0.239	1.47579e-34
SRP9	5.51144e-39	-0.353924	0.52	0.612	2.01757e-34
RPS15A	6.25694e-39	-0.366755	0.77	0.841	2.29048e-34
ECHS1	8.57654e-39	0.621077	0.66	0.559	3.13961e-34
MIOX	9.1903e-39	0.940703	0.305	0.201	3.36429e-34
TMEM178A	2.19559e-38	-0.424705	0.107	0.207	8.03738e-34
PTH2R	2.20049e-38	0.597751	0.52	0.41	8.05533e-34
ARSD	2.92647e-38	0.252941	0.351	0.239	1.07129e-33
ATP6V0C	3.06382e-38	-0.435726	0.682	0.738	1.12157e-33
ASRGL1	4.48834e-38	0.290735	0.231	0.136	1.64305e-33
PDE10A	4.73854e-38	0.552376	0.304	0.197	1.73464e-33
MGLL	5.18094e-38	0.281065	0.382	0.266	1.89659e-33
TSPAN7	6.68562e-38	-0.36624	0.156	0.258	2.44741e-33
NPSR1-AS1	8.28338e-38	0.480655	0.187	0.103	3.0323e-33
PDCD5	9.14262e-38	0.338867	0.413	0.305	3.34684e-33
LITAF	9.25075e-38	-0.515579	0.321	0.414	3.38642e-33
LRRK2	1.08609e-37	0.310134	0.299	0.19	3.97585e-33
RPL21	1.81403e-37	-0.410922	0.783	0.848	6.64064e-33
LINC01320	1.82349e-37	0.353318	0.452	0.328	6.67526e-33
TMEM176B	1.99239e-37	0.344913	0.466	0.338	7.29356e-33
GATM	2.14789e-37	0.461118	0.384	0.263	7.86277e-33
NIT2	2.6422e-37	0.508675	0.351	0.243	9.67228e-33
GRHPR	2.7387e-37	0.482184	0.38	0.269	1.00256e-32
RPL38	2.86325e-37	-0.352313	0.731	0.792	1.04815e-32
TMEM258	2.86538e-37	-0.354024	0.487	0.584	1.04893e-32
HS6ST2	3.3585e-37	0.267822	0.232	0.134	1.22945e-32
ZDHHC14	5.81409e-37	0.331471	0.241	0.145	2.12836e-32
NRK	6.06826e-37	0.306151	0.252	0.153	2.22141e-32
ELOB	6.26547e-37	-0.306634	0.673	0.772	2.2936e-32
RRBP1	1.20296e-36	0.290333	0.359	0.25	4.40367e-32
IGFBP4	1.61013e-36	0.386429	0.172	0.091	5.8942e-32
GSTA2	2.13777e-36	0.274455	0.212	0.117	7.82572e-32
SHMT1	2.78825e-36	0.515714	0.294	0.194	1.02069e-31
SH3TC1	3.07454e-36	-0.308365	0.087	0.178	1.1255e-31
MUC20	3.54646e-36	-0.505072	0.194	0.296	1.29825e-31
RPS15	5.16994e-36	-0.295099	0.831	0.891	1.89256e-31
PRKD1	7.2331e-36	0.51338	0.404	0.295	2.64782e-31
SMIM6	1.40116e-35	-0.310364	0.125	0.226	5.12922e-31
SLIRP	2.68688e-35	-0.368619	0.465	0.552	9.83587e-31
WWC2	3.19599e-35	0.300951	0.365	0.256	1.16996e-30
MPC2	6.07887e-35	0.393266	0.64	0.577	2.22529e-30
ARL3	7.31437e-35	0.292205	0.384	0.274	2.67757e-30
ITGA6	8.44298e-35	-0.39999	0.253	0.357	3.09072e-30
PLLP	1.46946e-34	-0.283009	0.162	0.266	5.37926e-30
CLDN3	2.29463e-34	0.321245	0.332	0.226	8.39994e-30
NDUFB2	2.59464e-34	-0.292495	0.736	0.807	9.49821e-30
TMED2	3.46786e-34	-0.328345	0.301	0.398	1.26948e-29
RPS5	4.09352e-34	-0.352231	0.66	0.75	1.49851e-29
ACY3	7.72383e-34	0.440076	0.158	0.084	2.82746e-29
DPM3	8.13453e-34	-0.356249	0.42	0.509	2.97781e-29
DHRS4L2	8.69325e-34	0.422295	0.375	0.266	3.18234e-29
ARID5B	9.72022e-34	0.366353	0.384	0.272	3.55828e-29
PAPPA	1.16761e-33	0.360207	0.185	0.105	4.27427e-29
TFPI	1.2382e-33	0.269619	0.226	0.135	4.53266e-29
CITED4	1.40503e-33	-0.340013	0.142	0.241	5.1434e-29
CAPN3	1.54751e-33	0.39719	0.144	0.074	5.66496e-29
COX7A2	1.619e-33	-0.323659	0.67	0.754	5.92666e-29
CAMK2N1	1.91975e-33	-0.371833	0.479	0.564	7.02764e-29
ECI2	2.13381e-33	0.385047	0.429	0.324	7.81126e-29
MYO9A	2.87678e-33	0.42075	0.458	0.354	1.0531e-28
DSG2	3.47379e-33	-0.454015	0.259	0.351	1.27165e-28
DUSP9	3.5365e-33	0.320065	0.32	0.218	1.29461e-28
EPS8	3.91995e-33	-0.442373	0.257	0.366	1.43498e-28
FAM107B	5.48214e-33	-0.336003	0.396	0.495	2.00685e-28
ADM	7.95253e-33	-0.278692	0.073	0.156	2.91118e-28
GMDS	1.05671e-32	0.254613	0.315	0.213	3.86831e-28
SNHG9	1.16158e-32	-0.402345	0.305	0.401	4.25219e-28
BHMT2	1.19275e-32	0.579189	0.377	0.278	4.36629e-28
COX7A1	1.35304e-32	-0.562198	0.303	0.4	4.95309e-28
ACY1	1.47723e-32	0.807628	0.326	0.234	5.40768e-28
CCSER1	1.73415e-32	0.924738	0.549	0.473	6.34822e-28
CNN3	2.11372e-32	-0.31625	0.438	0.528	7.73769e-28
ALDH2	3.13048e-32	0.408472	0.49	0.381	1.14597e-27
WNK1	3.22785e-32	-0.527475	0.519	0.598	1.18162e-27
KNG1	3.42777e-32	0.649345	0.457	0.373	1.2548e-27
TNFRSF12A	3.88307e-32	0.361381	0.245	0.154	1.42148e-27
ATP6V0B	1.02189e-31	-0.392811	0.606	0.687	3.74085e-27
POLR2L	1.06283e-31	-0.302664	0.664	0.755	3.89071e-27
UAP1	1.70603e-31	-0.296718	0.089	0.172	6.24527e-27
ADAMTS9-AS1	1.7543e-31	0.337855	0.289	0.189	6.42196e-27
ETFB	2.2654e-31	0.467481	0.63	0.551	8.29295e-27
GPRC5B	2.45211e-31	-0.27414	0.149	0.246	8.97643e-27
BRI3	2.45852e-31	0.431065	0.636	0.57	8.9999e-27
IRF2BPL	5.88891e-31	-0.269147	0.12	0.208	2.15575e-26
CRYM	7.56482e-31	0.331425	0.138	0.072	2.76925e-26
HSPD1	7.76355e-31	0.393158	0.627	0.533	2.842e-26
ADAMTS9-AS2	8.11277e-31	0.689242	0.478	0.384	2.96984e-26
SEMA3C	9.41792e-31	-0.347396	0.086	0.168	3.44762e-26
DUSP1	1.10928e-30	-0.485715	0.178	0.268	4.06076e-26
AC019197.1	1.30025e-30	-0.518949	0.427	0.515	4.75982e-26
AC079352.1	1.32439e-30	0.413233	0.15	0.081	4.84821e-26
COL4A2	1.36646e-30	0.299958	0.311	0.213	5.00219e-26
SPTBN2	1.37044e-30	-0.256143	0.115	0.203	5.01675e-26
GATA2	1.61257e-30	-0.258934	0.074	0.151	5.90315e-26
MYOF	1.76276e-30	0.263592	0.244	0.157	6.45295e-26
VDAC1	2.48811e-30	-0.273732	0.561	0.643	9.10822e-26
SOD3	6.53471e-30	0.329462	0.173	0.098	2.39216e-25
AL355612.1	9.21617e-30	-0.426994	0.049	0.12	3.37376e-25
LRMDA	9.22651e-30	-0.277793	0.365	0.48	3.37755e-25
GLTP	9.56785e-30	-0.3383	0.204	0.294	3.5025e-25
DAZAP2	1.17957e-29	-0.312954	0.439	0.524	4.31805e-25
ARHGAP24	1.2348e-29	0.412672	0.629	0.559	4.52024e-25
PPP1CB	1.29903e-29	-0.325566	0.433	0.514	4.75535e-25
TBX2	1.34057e-29	-0.250922	0.115	0.204	4.90743e-25
ATP6V0A4	1.49408e-29	-0.390571	0.322	0.416	5.46937e-25
ADAMTSL1	1.50994e-29	-0.270676	0.037	0.101	5.52745e-25
RPS29	1.60236e-29	-0.358595	0.788	0.846	5.86574e-25
VAPA	1.85478e-29	-0.311066	0.491	0.565	6.78979e-25
LSAMP	2.4928e-29	-0.402099	0.043	0.11	9.12539e-25
GNAS	2.62766e-29	0.307935	0.73	0.705	9.61907e-25
ATP6V1A	3.44499e-29	-0.363183	0.475	0.553	1.26111e-24
PITPNC1	4.00576e-29	0.254137	0.178	0.104	1.46639e-24
LRPAP1	4.56254e-29	0.296237	0.442	0.347	1.67021e-24
TOX3	4.59011e-29	-0.364702	0.203	0.299	1.6803e-24
THSD4	6.57298e-29	0.316466	0.235	0.15	2.40617e-24
MAML2	7.80737e-29	0.371289	0.525	0.422	2.85804e-24
ASPDH	7.82971e-29	0.371907	0.135	0.071	2.86622e-24
CTNNAL1	8.26334e-29	0.255486	0.295	0.204	3.02496e-24
CIRBP	9.33943e-29	-0.294883	0.665	0.725	3.41888e-24
JUND	1.01024e-28	-0.32257	0.487	0.57	3.69819e-24
AK4	1.11413e-28	0.440004	0.241	0.155	4.07848e-24
CSGALNACT1	1.12642e-28	0.408292	0.236	0.155	4.12349e-24
IER2	1.15456e-28	-0.579576	0.272	0.362	4.22651e-24
ALDH6A1	1.38223e-28	0.502091	0.464	0.364	5.05994e-24
GOLIM4	1.48509e-28	-0.342992	0.224	0.311	5.43646e-24
SCN2A	1.54683e-28	-0.309571	0.204	0.305	5.66246e-24
UHMK1	1.68048e-28	-0.29789	0.236	0.327	6.15172e-24
INPP5J	1.8327e-28	-0.279396	0.121	0.204	6.70897e-24
FUOM	1.94314e-28	0.356476	0.178	0.105	7.11326e-24
DNPH1	3.01707e-28	0.388928	0.581	0.497	1.10446e-23
GOLGB1	3.34951e-28	0.252011	0.428	0.325	1.22615e-23
SYPL1	5.00038e-28	-0.334753	0.357	0.439	1.83049e-23
ALDOB	6.42457e-28	0.513736	0.277	0.183	2.35184e-23
COX7C	1.02151e-27	-0.263408	0.816	0.888	3.73945e-23
CD74	1.20144e-27	-0.554525	0.328	0.416	4.3981e-23
FOSB	1.29824e-27	-0.326164	0.078	0.152	4.75247e-23
APOM	1.30107e-27	0.297086	0.185	0.111	4.76281e-23
MTLN	1.30554e-27	-0.276532	0.352	0.445	4.77919e-23
LDHB	1.49715e-27	0.307947	0.849	0.84	5.4806e-23
ABLIM1	1.53662e-27	0.256407	0.525	0.419	5.6251e-23
ARHGAP6	1.60952e-27	0.64479	0.48	0.39	5.89198e-23
VAMP2	1.62261e-27	-0.317362	0.396	0.479	5.93989e-23
SLC25A39	2.0976e-27	-0.409146	0.383	0.464	7.67868e-23
CELF2	4.92834e-27	-0.31088	0.045	0.109	1.80412e-22
GLYAT	7.09453e-27	0.43365	0.263	0.179	2.59709e-22
AGMAT	8.08942e-27	0.407873	0.197	0.121	2.96129e-22
TMSB10	1.16946e-26	-0.261923	0.664	0.755	4.28105e-22
ABHD14A	1.19471e-26	0.255989	0.259	0.174	4.37347e-22
FTL	1.26891e-26	0.392838	0.889	0.912	4.64508e-22
PXMP2	1.48217e-26	0.25499	0.31	0.217	5.42578e-22
ELF3	1.50005e-26	-0.267734	0.175	0.266	5.49122e-22
PRICKLE2	2.17258e-26	0.289197	0.275	0.189	7.95316e-22
SMIM5	2.32776e-26	-0.316172	0.206	0.294	8.52124e-22
MORN2	4.08291e-26	0.285235	0.407	0.311	1.49463e-21
RPL37A	5.16221e-26	-0.413463	0.757	0.816	1.88973e-21
AC092078.2	5.65234e-26	0.398027	0.126	0.067	2.06915e-21
HSP90AB1	7.22594e-26	0.273111	0.678	0.629	2.6452e-21
KLHL13	7.64718e-26	0.425392	0.333	0.243	2.7994e-21
MT2A	7.89302e-26	-0.515539	0.583	0.662	2.8894e-21
TMEM37	8.14178e-26	0.266766	0.342	0.251	2.98046e-21
GAS6	8.49706e-26	-0.29727	0.231	0.321	3.11052e-21
LIME1	1.49088e-25	0.52881	0.264	0.184	5.45767e-21
NACA	1.56184e-25	0.347612	0.786	0.784	5.71743e-21
SCIN	1.83666e-25	-0.345195	0.359	0.44	6.72347e-21
CTXN3	1.97065e-25	0.328893	0.125	0.067	7.21397e-21
AKR7A2	6.13268e-25	0.37256	0.416	0.326	2.24499e-20
CALML4	6.43243e-25	0.321801	0.161	0.096	2.35472e-20
APCDD1L-DT	7.26778e-25	-0.259424	0.057	0.121	2.66052e-20
C4orf48	8.85657e-25	-0.384317	0.276	0.356	3.24212e-20
FMO1	9.22896e-25	0.348677	0.157	0.093	3.37845e-20
SNRPG	1.39878e-24	-0.279747	0.503	0.588	5.12052e-20
TIMP1	1.43857e-24	0.576204	0.175	0.108	5.26616e-20
AC019080.1	2.21887e-24	-0.557625	0.192	0.272	8.12261e-20
HAGH	3.38335e-24	0.308149	0.377	0.287	1.23854e-19
TXNIP	3.87402e-24	-0.295463	0.597	0.673	1.41816e-19
FBP1	4.63101e-24	0.37097	0.316	0.229	1.69527e-19
CFAP221	5.39364e-24	0.269011	0.27	0.19	1.97445e-19
AKR1A1	5.65614e-24	0.48633	0.393	0.308	2.07054e-19
MORF4L1	6.05215e-24	-0.275265	0.552	0.616	2.21551e-19
IMPA2	6.20392e-24	0.306324	0.546	0.464	2.27107e-19
RPS10	6.64921e-24	0.356038	0.701	0.679	2.43408e-19
MSRA	7.43244e-24	0.349728	0.304	0.22	2.72079e-19
SLC3A1	7.95762e-24	0.332744	0.495	0.407	2.91305e-19
MT1X	8.17832e-24	-0.704942	0.424	0.509	2.99384e-19
RSL24D1	1.24267e-23	-0.277719	0.342	0.421	4.54903e-19
FYB2	1.36814e-23	-0.291205	0.101	0.173	5.00833e-19
EIF4E	1.65871e-23	-0.261185	0.217	0.298	6.07206e-19
TST	2.34766e-23	0.420121	0.386	0.299	8.59408e-19
TRAM1	3.72105e-23	-0.279763	0.384	0.461	1.36216e-18
AGXT2	3.74528e-23	0.330755	0.159	0.096	1.37104e-18
CYFIP2	3.83612e-23	0.303347	0.498	0.421	1.40429e-18
CD9	3.85289e-23	-0.340567	0.512	0.587	1.41043e-18
HMGN1	4.97591e-23	-0.280246	0.55	0.612	1.82153e-18
SLC4A9	8.64343e-23	-0.28406	0.063	0.126	3.1641e-18
MDM4	1.16814e-22	-0.260842	0.212	0.296	4.2762e-18
DEFB1	1.19034e-22	-0.599934	0.653	0.705	4.35746e-18
CUBN	1.5546e-22	0.535679	0.243	0.168	5.69094e-18
ARF5	1.64997e-22	-0.281997	0.291	0.368	6.04003e-18
PLEKHB2	1.95564e-22	-0.272922	0.342	0.417	7.15902e-18
TNFSF10	1.98505e-22	0.329757	0.29	0.207	7.26667e-18
MET	2.1941e-22	0.294911	0.255	0.179	8.03194e-18
MGST3	2.20946e-22	0.321601	0.739	0.727	8.08818e-18
ACOT13	2.33687e-22	0.297891	0.266	0.188	8.55456e-18
VAV3	2.45183e-22	0.308208	0.548	0.464	8.9754e-18
TXN	2.81477e-22	0.537569	0.724	0.7	1.0304e-17
NRXN3	3.13368e-22	-0.344597	0.058	0.118	1.14715e-17
ALDH1L1	3.16934e-22	0.358914	0.369	0.283	1.1602e-17
PGK1	3.33047e-22	-0.277431	0.538	0.599	1.21919e-17
PCK2	3.40434e-22	0.269097	0.124	0.07	1.24623e-17
SOD1	3.53537e-22	0.267664	0.724	0.708	1.29419e-17
JUN	4.49837e-22	-0.454317	0.235	0.314	1.64672e-17
DAPK1	4.81031e-22	0.282731	0.289	0.209	1.76091e-17
TKFC	5.03069e-22	0.278751	0.17	0.107	1.84158e-17
SLC6A13	5.14118e-22	0.33895	0.174	0.11	1.88203e-17
PCDH9	6.05993e-22	0.508904	0.282	0.205	2.21836e-17
MAST4	1.13806e-21	0.381539	0.371	0.285	4.16611e-17
ERP27	1.24669e-21	-0.278714	0.086	0.152	4.56377e-17
PTPN14	2.22016e-21	0.255065	0.282	0.204	8.12735e-17
ZFP36	2.34918e-21	-0.312313	0.142	0.217	8.59965e-17
MAOA	2.47503e-21	0.268757	0.223	0.152	9.06036e-17
SSBP2	3.40025e-21	0.290663	0.294	0.214	1.24473e-16
MRPL33	3.45144e-21	-0.288622	0.59	0.662	1.26347e-16
CFI	3.82909e-21	0.274132	0.359	0.277	1.40172e-16
CFDP1	4.13838e-21	0.297892	0.443	0.355	1.51494e-16
SCPEP1	5.34148e-21	-0.367111	0.3	0.368	1.95535e-16
MPPED2	9.47598e-21	-0.340478	0.232	0.311	3.46887e-16
SLC43A2	1.17836e-20	-0.306771	0.26	0.332	4.31363e-16
SLC38A1	1.18796e-20	-0.270656	0.243	0.32	4.34878e-16
PDZK1IP1	3.09773e-20	0.3331	0.378	0.292	1.13399e-15
HOXD8	3.52099e-20	-0.381341	0.34	0.408	1.28893e-15
MRPL34	3.58278e-20	0.26393	0.515	0.446	1.31155e-15
SYNE2	3.85905e-20	0.286581	0.57	0.489	1.41268e-15
CTSH	4.42726e-20	0.283817	0.439	0.35	1.62069e-15
KCNIP4	5.38537e-20	0.58666	0.483	0.407	1.97142e-15
ACAA1	5.95301e-20	0.333248	0.405	0.319	2.17922e-15
ABCA5	7.85835e-20	-0.334697	0.264	0.337	2.87671e-15
SLC28A1	1.15161e-19	0.250869	0.12	0.069	4.21571e-15
MARCKS	1.62694e-19	-0.299078	0.173	0.241	5.95574e-15
NHS	1.68784e-19	0.259952	0.34	0.257	6.17869e-15
GPD1	1.90865e-19	0.27785	0.144	0.088	6.987e-15
GCAT	2.08124e-19	0.291576	0.137	0.084	7.61879e-15
NTN4	2.09292e-19	0.267084	0.411	0.324	7.66154e-15
ZMPSTE24	2.78586e-19	-0.29017	0.204	0.272	1.01982e-14
RPS4X	3.35359e-19	0.336697	0.845	0.872	1.22765e-14
RPL7	4.95309e-19	-0.374073	0.708	0.776	1.81318e-14
IMMP2L	5.15775e-19	0.469535	0.615	0.562	1.8881e-14
PBX1	5.7138e-19	0.254671	0.398	0.315	2.09165e-14
RBM3	8.49207e-19	-0.260829	0.286	0.355	3.10869e-14
SHOC1	1.06375e-18	-0.262631	0.056	0.109	3.89406e-14
RPS9	1.23835e-18	0.264651	0.845	0.867	4.53322e-14
SCNN1A	1.24581e-18	-0.272847	0.412	0.476	4.56053e-14
ADGRF1	1.40046e-18	-0.299769	0.17	0.24	5.12667e-14
SCN3A	1.44704e-18	-0.296058	0.089	0.148	5.29716e-14
INPP4B	1.55869e-18	0.311734	0.251	0.182	5.70589e-14
HMGCL	2.39374e-18	0.259989	0.293	0.217	8.76275e-14
DST	2.51577e-18	0.27887	0.329	0.252	9.20947e-14
STARD13	2.90402e-18	0.295979	0.255	0.186	1.06307e-13
NFE2L2	3.79845e-18	-0.291675	0.529	0.578	1.3905e-13
IGF1R	6.02134e-18	0.262257	0.434	0.354	2.20423e-13
PBLD	6.25444e-18	0.262977	0.343	0.264	2.28956e-13
SCNN1G	1.24424e-17	-0.269234	0.11	0.174	4.55477e-13
KL	1.327e-17	-0.300761	0.245	0.32	4.85776e-13
ZGPAT	1.51588e-17	0.381121	0.21	0.149	5.54917e-13
LIMCH1	1.57266e-17	-0.277229	0.34	0.413	5.75704e-13
HPRT1	1.88718e-17	-0.273045	0.314	0.377	6.90841e-13
TPT1	2.06549e-17	0.384681	0.887	0.911	7.56114e-13
CYCS	2.35942e-17	-0.264267	0.527	0.592	8.63713e-13
PKHD1	3.76369e-17	0.450001	0.599	0.54	1.37778e-12
MMP7	5.09658e-17	-0.596272	0.128	0.19	1.86571e-12
TMEM230	5.17576e-17	-0.260887	0.439	0.497	1.89469e-12
DYNLL1	7.74676e-17	0.306952	0.712	0.709	2.83585e-12
ATP5IF1	8.51791e-17	0.261537	0.766	0.753	3.11815e-12
MSRB1	1.46528e-16	0.343643	0.21	0.151	5.36395e-12
TXNDC17	1.57759e-16	0.299037	0.549	0.483	5.77509e-12
CLIC1	2.29004e-16	0.277598	0.558	0.507	8.38315e-12
ARGLU1	2.36264e-16	-0.255507	0.386	0.449	8.64891e-12
PACRG	2.51178e-16	-0.46305	0.178	0.243	9.19486e-12
BHMT	3.28813e-16	0.394654	0.236	0.177	1.20369e-11
ACSM2B	5.51465e-16	0.37449	0.212	0.153	2.01875e-11
DAB2	8.15508e-16	0.331152	0.39	0.319	2.98533e-11
OCIAD2	1.01737e-15	0.335162	0.538	0.469	3.72427e-11
GADD45A	1.1991e-15	0.273711	0.275	0.21	4.38955e-11
AZGP1	1.20354e-15	0.272786	0.151	0.101	4.4058e-11
AC083837.1	1.23707e-15	0.254583	0.141	0.092	4.52854e-11
ASTN2	1.40102e-15	0.26754	0.214	0.155	5.12872e-11
LRP2	1.43954e-15	0.42287	0.242	0.178	5.26974e-11
SPAG9	1.46107e-15	0.251373	0.339	0.271	5.34854e-11
EFCAB14	1.56064e-15	-0.259621	0.325	0.386	5.71304e-11
GNG5	1.77175e-15	0.263465	0.622	0.606	6.48586e-11
CCDC178	2.04012e-15	0.340969	0.255	0.193	7.46828e-11
LGALS2	2.08403e-15	0.294911	0.259	0.193	7.62902e-11
IGFBP3	2.51668e-15	-0.295409	0.151	0.212	9.21281e-11
GPC6	2.70841e-15	0.261893	0.227	0.164	9.91467e-11
HACD3	4.58606e-15	-0.25164	0.391	0.442	1.67882e-10
RASD1	7.30506e-15	-0.250229	0.106	0.162	2.67416e-10
DDC	1.10272e-14	0.262435	0.179	0.124	4.03674e-10
PRELID1	1.19415e-14	0.265025	0.502	0.435	4.37142e-10
PDZK1	1.38407e-14	0.354289	0.314	0.252	5.06666e-10
TRABD2B	1.81275e-14	-0.252521	0.188	0.249	6.63594e-10
SAT2	2.69901e-14	0.358766	0.528	0.465	9.88028e-10
S100A2	2.71514e-14	0.398041	0.441	0.381	9.93931e-10
AKR1C3	3.19484e-14	0.287618	0.228	0.17	1.16953e-09
RPS17	1.4794e-13	-0.358497	0.645	0.686	5.41564e-09
PLAAT3	1.61389e-13	0.390038	0.299	0.246	5.90797e-09
AQP1	2.15209e-13	0.262143	0.193	0.139	7.87816e-09
PDE1A	2.32061e-13	0.353875	0.415	0.357	8.49504e-09
ARHGEF38	2.59383e-13	0.25341	0.235	0.178	9.49523e-09
CLIC4	2.59783e-13	0.263054	0.231	0.174	9.50989e-09
CLDN4	4.14416e-13	-0.278532	0.274	0.33	1.51705e-08
HGD	4.53719e-13	0.315223	0.26	0.204	1.66093e-08
SERPINA1	5.57866e-13	0.365103	0.159	0.114	2.04218e-08
HIBCH	7.63702e-13	0.303562	0.489	0.423	2.79568e-08
ERBB4	1.70915e-12	1.11765	0.568	0.576	6.25668e-08
PRDM16-DT	2.05741e-12	-0.293418	0.301	0.352	7.53155e-08
EHHADH	2.4488e-12	0.267924	0.218	0.165	8.96431e-08
CYBA	4.091e-12	0.379746	0.516	0.47	1.49759e-07
HSPA1A	5.52812e-12	-0.316862	0.41	0.455	2.02368e-07
TINAG	7.98318e-12	0.25443	0.211	0.159	2.9224e-07
TACSTD2	1.01115e-11	-0.325971	0.277	0.327	3.70153e-07
ATP1A1	1.81948e-11	0.41616	0.733	0.726	6.66056e-07
ACSM2A	2.67167e-11	0.346674	0.204	0.154	9.78018e-07
RALBP1	3.40694e-11	-0.260944	0.321	0.369	1.24718e-06
SLC13A1	4.0259e-11	0.319858	0.159	0.116	1.47376e-06
NUPR2	4.80095e-11	-0.256217	0.23	0.278	1.75748e-06
NUDT8	5.19026e-11	0.267697	0.235	0.183	1.9e-06
CRYL1	5.46176e-11	0.252954	0.498	0.437	1.99938e-06
IGFBP7	6.33017e-11	0.620264	0.751	0.825	2.31728e-06
CLTRN	7.27474e-11	0.278902	0.19	0.144	2.66306e-06
ARL15	7.55784e-11	-0.330934	0.367	0.417	2.7667e-06
SERPING1	2.85105e-10	0.362964	0.351	0.301	1.04368e-05
SCRN2	4.40144e-10	0.257136	0.206	0.162	1.61123e-05
RNF19A	4.41442e-10	0.295722	0.303	0.257	1.61599e-05
ALDH1B1	6.32587e-10	0.287761	0.131	0.095	2.31571e-05
GADD45B	7.08706e-10	-0.256866	0.202	0.249	2.59436e-05
PHYH	1.29704e-09	0.334727	0.357	0.313	4.74807e-05
FXYD4	3.31661e-09	0.704708	0.169	0.229	0.000121411
WWOX	3.92466e-09	0.271495	0.502	0.449	0.00014367
DCXR	1.04074e-08	0.600572	0.592	0.565	0.000380984
TOX	2.1014e-08	0.306225	0.167	0.129	0.00076926
SDK1	3.61033e-08	-0.29557	0.147	0.187	0.00132163
SORD	9.40967e-08	0.282811	0.16	0.125	0.0034446
NAALADL2	9.96608e-08	0.34116	0.475	0.434	0.00364828
AQP2	1.83544e-07	0.455811	0.135	0.185	0.006719
MT1G	2.76798e-07	0.33977	0.519	0.467	0.0101328
ACADM	4.44142e-07	0.258031	0.505	0.463	0.0162587
PLCL1	4.68432e-07	0.392894	0.529	0.505	0.0171479
DDT	6.04687e-07	0.271145	0.676	0.676	0.0221358
MALAT1	1.2919e-06	0.361953	0.786	0.835	0.0472926
MAGI1	1.59973e-06	-0.3204	0.494	0.532	0.0585613
FABP1	1.64462e-05	0.336008	0.158	0.129	0.602047
MT1H	5.19421e-05	0.252813	0.25	0.217	1
LINC00472	9.03975e-05	0.340826	0.595	0.583	1
GLIS3	0.000101592	0.309149	0.466	0.443	1
CDH6	0.000104747	-0.454304	0.101	0.123	1
MECOM	0.000141454	0.548034	0.6	0.615	1
GPX3	0.000187668	-0.420274	0.449	0.406	1
PAPPA2	0.000656965	0.474784	0.188	0.167	1
PWRN1	0.00203974	0.432948	0.092	0.114	1
WFDC2	0.010902	0.862549	0.564	0.551	1
EFNA5	0.015221	0.298332	0.391	0.377	1
RHEX	0.0301971	-0.325167	0.096	0.108	1
SLC7A8	0.0429333	-0.264118	0.217	0.229	1
RPL31	0.0596757	-0.352616	0.555	0.556	1
MT1E	0.135778	-0.347384	0.573	0.563	1
SPP1	0.371207	-0.970703	0.628	0.579	1
ST6GAL1	0.476633	0.321233	0.203	0.205	1
RPL13A	0.507999	-0.350276	0.74	0.75	1
PTGER1	0.87692	0.291265	0.103	0.106	1

## Sheet: 2B_tub_peakBKVir_SURV
Relevant to Figure 2
GO_VERSION	releases/2018-05-14
NETWORK_NAME	epithelial cell of proximal tubule
NETWORK_VERSION	dd4974d1f0dc5bb5b8b11b6c657f4cd6c1a65d28
DATE_CREATED	Thu Apr 20 2023 21:08:24 GMT-0400 (Eastern Daylight Time)
CLUSTER_NAME	CLUSTER_GENES
M1	ABAT,ABHD14A,ACAA1,ACAA2,ACADM,ACOT13,AKR1A1,AKR7A2,AKR7A3,ALDH1B1,ALDH6A1,ARL3,ATP5IF1,C2orf74,CFDP1,COMT,CRYL1,CYB5A,DCXR,DDT,DHRS4L2,DNPH1,DYNLL1,ECHS1,ECI2,ETFB,FUOM,GCAT,GMDS,GRHPR,HAGH,HIBCH,HIST1H4C,HMGCL,HSP90AB1,HSPA8,HSPD1,IMPA2,KHK,LDHB,MGST3,MPC2,MRPL34,MRPL36,MSRB1,NACA,NIT2,OCIAD2,PCK2,PDCD5,PEBP1,PEPD,PHYH,PRELID1,PXMP2,RIDA,RPS10,RPS4X,RPS9,SAT2,SCRN2,SHMT1,SOD1,SORD,SUCLG1,TKFC,T…
M2	ACMSD,ACSM2A,ACY1,AGXT2,ASPDH,BHMT2,CCDC178,CCSER1,CTXN3,CYS1,FXYD4,GLYATL1,MIOX,NAALADL2,PKHD1,RANBP3L,SGIP1,SLC35F1,TINAG,TMEM207,UPP2
M3	ACPP,ACSM2B,ACY3,AGMAT,ALDOB,AOC1,APOM,AQP2,ARHGEF38,BBOX1,BHMT,BICDL1,CA4,CABP1,CAPN3,CASR,CLDN10,CLDN16,CLTRN,CRYM,CUBN,DDC,DUSP9,EHHADH,FMO1,GLYAT,GPC5,HAO2,KNG1,LGALS2,LRP2,NAT8,PCK1,PDZK1,PDZK1IP1,PHACTR1,PPP1R1A,PTH1R,PTH2R,RBFOX1,S100A1,SLC12A1,SLC13A1,SLC28A1,SLC3A1,SLC6A13,SOD3,SORCS3,STEAP1B,TFAP2B,UMOD,ZGPAT
M4	ABLIM1,ALDH2,ARID5B,BRI3,CALML4,CFI,CLIC1,CLIC4,COL4A2,CPM,CSGALNACT1,CSRP2,CTNNAL1,CTSH,CXCL12,CYBA,CYP1B1,DAB2,DAPK1,DST,FTL,GADD45A,GLRX,GNAI1,GNG5,GPC6,IGF1R,IGFBP4,IGFBP7,INPP4B,LRPAP1,MAML2,MAOA,MAST4,MET,MGLL,MYOF,NHS,NTN4,P3H2,PAPPA,PBX1,PRICKLE2,PTPN14,RBFOX2,S100A2,SERPINA1,SERPING1,SSBP2,TFPI,TIMP1,TMEM176B,TNFRSF12A,TOX,VAV3
M5	ARSD,CLDN3,FBP1
M6	ADIRF,AQP1,ARHGAP24,ASTN2,CACNA2D3,CLCN5,CRYAB,CXCL14,CYFIP2,ENOX1,GPC3,MYO9A,NRK,PDE10A,PDE1A,PDE7B,PITPNC1,PLCB1,PLCL1,RNF19A,SIM2,STARD13,SUSD4,SYNE2,TENM4,THSD4,WWC2,ZDHHC14
		GO_ID	TERM_Q_VALUE	GENE_COUNT	TERM_GENES
CLUSTER_NAME	TERM_NAME	GO:0044282	4.56516e-06	9	ACADM,ECHS1,SHMT1,ALDH6A1,PHYH,ETFB,SORD,IMPA2,ACAA1
M1	small molecule catabolic process	GO:0046395	3.45597e-05	7	ACADM,ECHS1,SHMT1,ALDH6A1,PHYH,ETFB,ACAA1
M1	carboxylic acid catabolic process	GO:0016054	3.45597e-05	7	ACADM,ECHS1,SHMT1,ALDH6A1,PHYH,ETFB,ACAA1
M1	organic acid catabolic process	GO:0009062	7.95978e-05	5	ACADM,ECHS1,PHYH,ETFB,ACAA1
M1	fatty acid catabolic process	GO:0019395	7.95978e-05	5	ACADM,ECHS1,PHYH,ETFB,ACAA1
M1	fatty acid oxidation	GO:0034440	8.45085e-05	5	ACADM,ECHS1,PHYH,ETFB,ACAA1
M1	lipid oxidation	GO:0072329	0.000154937	5	ACADM,ECHS1,PHYH,ETFB,ACAA1
M1	monocarboxylic acid catabolic process	GO:0006635	0.000522229	4	ACADM,ECHS1,ETFB,ACAA1
M1	fatty acid beta-oxidation	GO:0044242	0.00144254	5	ACADM,ECHS1,PHYH,ETFB,ACAA1
M1	cellular lipid catabolic process	GO:0032787	0.00191237	7	ACADM,ECHS1,GRHPR,PHYH,NIT2,ETFB,ACAA1
M1	monocarboxylic acid metabolic process	GO:0016042	0.00314377	5	ACADM,ECHS1,PHYH,ETFB,ACAA1
M1	lipid catabolic process	GO:0017144	0.00431513	7	SAT2,SHMT1,HSPA8,HMGCL,ATP5IF1,SOD1,AKR7A2
M1	drug metabolic process	GO:0051186	0.00434688	6	SHMT1,PHYH,HAGH,ATP5IF1,SOD1,AKR7A2
M1	cofactor metabolic process	GO:1901616	0.00434688	3	COMT,SORD,IMPA2
M1	organic hydroxy compound catabolic process	GO:0006631	0.00537448	5	ACADM,ECHS1,PHYH,ETFB,ACAA1
M1	fatty acid metabolic process	GO:0030258	0.00537448	5	ACADM,ECHS1,PHYH,ETFB,ACAA1
M1	lipid modification	GO:0051262	0.00537448	4	ACOT13,HMGCL,DCXR,SHMT1
M1	protein tetramerization	GO:0046174	0.00618522	2	SORD,IMPA2
M1	polyol catabolic process	GO:0010821	0.00618522	4	ACAA2,PDCD5,ATP5IF1,PRELID1
M1	regulation of mitochondrion organization	GO:0051881	0.00671921	3	PRELID1,ATP5IF1,SOD1
M1	regulation of mitochondrial membrane potential	GO:1901615	0.00687159	5	COMT,SOD1,SORD,IMPA2,ACAA1
M1	organic hydroxy compound metabolic process	GO:0009112	0.00701855	2	ALDH6A1,SHMT1
M1	nucleobase metabolic process	GO:0043648	0.00719054	3	PHYH,NIT2,SHMT1
M1	dicarboxylic acid metabolic process	GO:0006839	0.00748798	4	ACAA2,PDCD5,ATP5IF1,TST
M1	mitochondrial transport	GO:0055086	0.00756646	6	SHMT1,ALDH6A1,GMDS,HSPA8,ATP5IF1,DNPH1
M1	nucleobase-containing small molecule metabolic process	GO:0044262	0.00756646	4	KHK,SORD,IMPA2,TKFC
M1	cellular carbohydrate metabolic process	GO:0042026	0.00756646	2	HSPA8,HSPD1
M1	protein refolding	GO:0033539	0.00872845	2	ACADM,ETFB
M1	fatty acid beta-oxidation using acyl-CoA dehydrogenase	GO:0005975	0.00903714	5	DCXR,KHK,TKFC,SORD,IMPA2
M1	carbohydrate metabolic process	GO:0097237	0.00903714	4	TXN,TXNDC17,MGST3,SOD1
M1	cellular response to toxic substance	GO:0006457	0.00910692	3	HSPA8,HSPD1,PDCD5
M1	protein folding	GO:0051289	0.009773	3	ACOT13,DCXR,SHMT1
M1	protein homotetramerization	GO:0098869	0.00988679	3	TXNDC17,MGST3,SOD1
M1	cellular oxidant detoxification	GO:1903214	0.0100073	2	PDCD5,ATP5IF1
M1	regulation of protein targeting to mitochondrion	GO:0098754	0.0103002	3	TXNDC17,MGST3,SOD1
M1	detoxification	GO:1990748	0.0103002	3	TXNDC17,MGST3,SOD1
M1	cellular detoxification	GO:0046148	0.0124799	2	SHMT1,ATP5IF1
M1	pigment biosynthetic process	GO:1903747	0.0124799	2	PDCD5,ATP5IF1
M1	regulation of establishment of protein localization to mitochondrion	GO:2001233	0.0128555	5	TPT1,ACAA2,PDCD5,SOD1,PRELID1
M1	regulation of apoptotic signaling pathway	GO:0008637	0.0193111	3	ACAA2,PDCD5,PRELID1
M1	apoptotic mitochondrial changes	GO:0009636	0.0193802	4	TXN,TXNDC17,MGST3,SOD1
M1	response to toxic substance	GO:0097164	0.0201379	3	ACADM,SAT2,AKR7A2
M1	ammonium ion metabolic process	GO:0046164	0.0201379	2	SORD,IMPA2
M1	alcohol catabolic process	GO:0042440	0.0201379	2	SHMT1,ATP5IF1
M1	pigment metabolic process	GO:0044283	0.0238683	5	MGST3,HMGCL,SOD1,SORD,DNPH1
M1	small molecule biosynthetic process	GO:0051188	0.0238683	3	HAGH,ATP5IF1,SOD1
M1	cofactor biosynthetic process	GO:1901570	0.0255154	2	HMGCL,MGST3
M1	fatty acid derivative biosynthetic process	GO:0046835	0.0255154	2	KHK,TKFC
M1	carbohydrate phosphorylation	GO:0072594	0.0268848	4	HSPA8,PDCD5,ATP5IF1,TXN
M1	establishment of protein localization to organelle	GO:0051259	0.0285482	5	GRHPR,SHMT1,DCXR,ACOT13,HMGCL
M1	protein complex oligomerization	GO:1901605	0.0285482	3	ALDH6A1,NIT2,SHMT1
M1	alpha-amino acid metabolic process	GO:0010823	0.0285482	2	ACAA2,PRELID1
M1	negative regulation of mitochondrion organization	GO:1903533	0.029917	2	PDCD5,ATP5IF1
M1	regulation of protein targeting	GO:1903201	0.0321651	2	SOD1,TXN
M1	regulation of oxidative stress-induced cell death	GO:0006518	0.0326231	5	SHMT1,RPS4X,HSPA8,HAGH,RPS9
M1	peptide metabolic process	GO:0006605	0.0326231	3	HSPA8,PDCD5,ATP5IF1
M1	protein targeting	GO:1900407	0.0326231	2	SOD1,TXN
M1	regulation of cellular response to oxidative stress	GO:1904589	0.0326231	2	PDCD5,TXN
M1	regulation of protein import	GO:0090199	0.0326231	2	PDCD5,PRELID1
M1	regulation of release of cytochrome c from mitochondria	GO:0009123	0.0351206	3	HSPA8,ATP5IF1,DNPH1
M1	nucleoside monophosphate metabolic process	GO:0045862	0.0351206	4	HSPD1,PDCD5,ATP5IF1,PRELID1
M1	positive regulation of proteolysis	GO:0006066	0.0351206	3	SORD,IMPA2,SOD1
M1	alcohol metabolic process	GO:1901606	0.0351206	2	ALDH6A1,SHMT1
M1	alpha-amino acid catabolic process	GO:0006626	0.0351206	2	PDCD5,ATP5IF1
M1	protein targeting to mitochondrion	GO:0010950	0.035166	3	HSPD1,PDCD5,PRELID1
M1	positive regulation of endopeptidase activity	GO:0019751	0.0362997	2	SORD,IMPA2
M1	polyol metabolic process	GO:1902882	0.0362997	2	SOD1,TXN
M1	regulation of response to oxidative stress	GO:0071560	0.0364452	3	WWOX,PDCD5,HSP90AB1
M1	cellular response to transforming growth factor beta stimulus	GO:0036473	0.0364452	2	SOD1,TXN
M1	cell death in response to oxidative stress	GO:0009063	0.0364452	2	ALDH6A1,SHMT1
M1	cellular amino acid catabolic process	GO:0033157	0.0364452	3	PDCD5,ATP5IF1,TXN
M1	regulation of intracellular protein transport	GO:0010952	0.0369577	3	HSPD1,PDCD5,PRELID1
M1	positive regulation of peptidase activity	GO:0006520	0.0383964	3	ALDH6A1,NIT2,SHMT1
M1	cellular amino acid metabolic process	GO:0071559	0.0383964	3	WWOX,PDCD5,HSP90AB1
M1	response to transforming growth factor beta	GO:0001836	0.0383964	2	PDCD5,PRELID1
M1	release of cytochrome c from mitochondria	GO:2001234	0.0387101	3	ACAA2,TPT1,PRELID1
M1	negative regulation of apoptotic signaling pathway	GO:0072655	0.0420072	2	PDCD5,ATP5IF1
M1	establishment of protein localization to mitochondrion	GO:0006091	0.0427678	3	HMGCL,ETFB,PRELID1
M1	generation of precursor metabolites and energy	GO:0001819	0.0435361	4	HSPD1,SOD1,DDT,TKFC
M1	positive regulation of cytokine production	GO:0070585	0.0436957	2	PDCD5,ATP5IF1
M1	protein localization to mitochondrion	GO:0043043	0.0442766	4	RPS9,HAGH,SHMT1,RPS4X
M1	peptide biosynthetic process	GO:0007005	0.047316	4	ACAA2,PDCD5,ATP5IF1,PRELID1
M1	mitochondrion organization	GO:0016999	0.047316	2	AKR7A2,SOD1
M1	antibiotic metabolic process	GO:0010822	0.0479267	2	PDCD5,ATP5IF1
M1	positive regulation of mitochondrion organization	GO:1901568	0.0492772	2	HMGCL,MGST3
M1	fatty acid derivative metabolic process	GO:0042391	0.0518997	3	PRELID1,ATP5IF1,SOD1
M1	regulation of membrane potential	GO:1903827	0.0543324	4	HSP90AB1,PDCD5,ATP5IF1,TXN
M1	regulation of cellular protein localization	GO:0043604	0.0543365	4	RPS9,HAGH,SHMT1,RPS4X
M1	amide biosynthetic process	GO:0006417	0.0543365	3	RPS9,SHMT1,RPS4X
M1	regulation of translation	GO:0006575	0.0543365	2	HAGH,SHMT1
M1	cellular modified amino acid metabolic process	GO:0007006	0.0543365	2	ACAA2,PDCD5
M1	mitochondrial membrane organization	GO:0019318	0.0554467	2	SORD,DCXR
M1	hexose metabolic process	GO:0045088	0.0600865	3	HSPD1,HSP90AB1,TKFC
M1	regulation of innate immune response	GO:0006886	0.0620681	4	HSPA8,PDCD5,ATP5IF1,TXN
M1	intracellular protein transport	GO:0043065	0.0637616	4	HSPD1,PDCD5,PRELID1,SOD1
M1	positive regulation of apoptotic process	GO:0051260	0.0641334	3	ACOT13,DCXR,SHMT1
M1	protein homooligomerization	GO:0034614	0.0645449	2	TXN,SOD1
M1	cellular response to reactive oxygen species	GO:0043068	0.0645449	4	HSPD1,PDCD5,PRELID1,SOD1
M1	positive regulation of programmed cell death	GO:0032386	0.0649763	3	PDCD5,ATP5IF1,TXN
M1	regulation of intracellular transport	GO:0034248	0.0675553	3	RPS9,SHMT1,RPS4X
M1	regulation of cellular amide metabolic process	GO:0046434	0.0713998	2	IMPA2,DNPH1
M1	organophosphate catabolic process	GO:0072521	0.0754117	3	HSPA8,SHMT1,ATP5IF1
M1	purine-containing compound metabolic process	GO:0046034	0.0754802	2	HSPA8,ATP5IF1
M1	ATP metabolic process	GO:0043280	0.0754802	2	HSPD1,PDCD5
M1	positive regulation of cysteine-type endopeptidase activity involved in apoptotic process	GO:0005996	0.0794455	2	SORD,DCXR
M1	monosaccharide metabolic process	GO:2001235	0.0794455	2	PDCD5,SOD1
M1	positive regulation of apoptotic signaling pathway	GO:0000302	0.0820007	2	TXN,SOD1
M1	response to reactive oxygen species	GO:0002758	0.0820007	2	HSPD1,TKFC
M1	innate immune response-activating signal transduction	GO:0002221	0.0820007	2	HSPD1,TKFC
M1	pattern recognition receptor signaling pathway	GO:0017038	0.0820007	2	PDCD5,TXN
M1	protein import	GO:0009126	0.0853284	2	HSPA8,ATP5IF1
M1	purine nucleoside monophosphate metabolic process	GO:0009167	0.0853284	2	HSPA8,ATP5IF1
M1	purine ribonucleoside monophosphate metabolic process	GO:0009199	0.0853284	2	HSPA8,ATP5IF1
M1	ribonucleoside triphosphate metabolic process	GO:0009205	0.0853284	2	HSPA8,ATP5IF1
M1	purine ribonucleoside triphosphate metabolic process	GO:0009161	0.0865609	2	HSPA8,ATP5IF1
M1	ribonucleoside monophosphate metabolic process	GO:0009144	0.0868335	2	HSPA8,ATP5IF1
M1	purine nucleoside triphosphate metabolic process	GO:2001056	0.0868335	2	HSPD1,PDCD5
M1	positive regulation of cysteine-type endopeptidase activity	GO:0002831	0.0868335	2	HSPD1,TKFC
M1	regulation of response to biotic stimulus	GO:0006753	0.0874753	3	HSPA8,ATP5IF1,DNPH1
M1	nucleoside phosphate metabolic process	GO:0052548	0.0874753	3	HSPD1,PDCD5,PRELID1
M1	regulation of endopeptidase activity	GO:0010608	0.0874753	3	RPS9,SHMT1,RPS4X
M1	posttranscriptional regulation of gene expression	GO:2001242	0.0874753	2	TPT1,SOD1
M1	regulation of intrinsic apoptotic signaling pathway	GO:0006412	0.0920378	3	RPS9,SHMT1,RPS4X
M1	translation	GO:0052547	0.092545	3	HSPD1,PDCD5,PRELID1
M1	regulation of peptidase activity	GO:0002520	0.0940571	3	HSPD1,PRELID1,ATP5IF1
M1	immune system development	GO:1901361	0.094558	3	COMT,ALDH6A1,DNPH1
M1	organic cyclic compound catabolic process	GO:0002218	0.0952013	2	HSPD1,TKFC
M1	activation of innate immune response	GO:0009141	0.0960126	2	HSPA8,ATP5IF1
M1	nucleoside triphosphate metabolic process	GO:1901605	0.00191237	3	GLYATL1,AGXT2,BHMT2
M2	alpha-amino acid metabolic process	GO:0006520	0.00362377	3	GLYATL1,AGXT2,BHMT2
M2	cellular amino acid metabolic process	GO:0046394	0.00537448	3	ACMSD,AGXT2,BHMT2
M2	carboxylic acid biosynthetic process	GO:0016053	0.00537448	3	ACMSD,AGXT2,BHMT2
M2	organic acid biosynthetic process	GO:0008652	0.00537448	2	AGXT2,BHMT2
M2	cellular amino acid biosynthetic process	GO:1901607	0.00537448	2	AGXT2,BHMT2
M2	alpha-amino acid biosynthetic process	GO:0044283	0.009773	3	ACMSD,AGXT2,BHMT2
M2	small molecule biosynthetic process	GO:0017144	0.0100117	3	ACMSD,AGXT2,BHMT2
M2	drug metabolic process	GO:0006732	0.0225838	2	ACSM2A,BHMT2
M2	coenzyme metabolic process	GO:0006790	0.0238683	2	ACSM2A,BHMT2
M2	sulfur compound metabolic process	GO:0044282	0.0285482	2	MIOX,AGXT2
M2	small molecule catabolic process	GO:0051186	0.0356916	2	ACSM2A,BHMT2
M2	cofactor metabolic process	GO:0006577	0.00434688	2	BBOX1,BHMT
M3	amino-acid betaine metabolic process	GO:0071280	0.00537448	2	AOC1,AQP2
M3	cellular response to copper ion	GO:0046688	0.00771012	2	AOC1,AQP2
M3	response to copper ion	GO:0019318	0.0088828	3	TFAP2B,PCK1,ALDOB
M3	hexose metabolic process	GO:0005996	0.0162351	3	TFAP2B,PCK1,ALDOB
M3	monosaccharide metabolic process	GO:0051186	0.0201379	4	GLYAT,NAT8,ALDOB,FMO1
M3	cofactor metabolic process	GO:0009914	0.0201379	3	CLTRN,CRYM,TFAP2B
M3	hormone transport	GO:0006475	0.0260291	3	PCK1,EHHADH,NAT8
M3	internal protein amino acid acetylation	GO:0006732	0.0285482	3	GLYAT,ALDOB,FMO1
M3	coenzyme metabolic process	GO:0006790	0.030201	3	BHMT,GLYAT,NAT8
M3	sulfur compound metabolic process	GO:0010038	0.0315901	3	AOC1,CASR,AQP2
M3	response to metal ion	GO:0050796	0.0323901	2	CLTRN,TFAP2B
M3	regulation of insulin secretion	GO:0046496	0.0326231	2	ALDOB,FMO1
M3	nicotinamide nucleotide metabolic process	GO:0019362	0.0326231	2	ALDOB,FMO1
M3	pyridine nucleotide metabolic process	GO:0006473	0.0326231	3	PCK1,EHHADH,NAT8
M3	protein acetylation	GO:0017144	0.0351206	4	GLYAT,BHMT,ALDOB,ACPP
M3	drug metabolic process	GO:0072524	0.0351206	2	ALDOB,FMO1
M3	pyridine-containing compound metabolic process	GO:0006006	0.0351206	2	PCK1,TFAP2B
M3	glucose metabolic process	GO:0030073	0.0356916	2	CLTRN,TFAP2B
M3	insulin secretion	GO:0006733	0.0362997	2	ALDOB,FMO1
M3	oxidoreduction coenzyme metabolic process	GO:0090276	0.0382022	2	CLTRN,TFAP2B
M3	regulation of peptide hormone secretion	GO:0043543	0.0419186	3	PCK1,EHHADH,NAT8
M3	protein acylation	GO:0010817	0.0420072	3	CLTRN,CRYM,TFAP2B
M3	regulation of hormone levels	GO:0030072	0.0464973	2	CLTRN,TFAP2B
M3	peptide hormone secretion	GO:0005975	0.047608	3	TFAP2B,PCK1,ALDOB
M3	carbohydrate metabolic process	GO:0010035	0.0492772	3	AOC1,CASR,AQP2
M3	response to inorganic substance	GO:0046883	0.0555854	2	CLTRN,TFAP2B
M3	regulation of hormone secretion	GO:0071248	0.0562908	2	AOC1,AQP2
M3	cellular response to metal ion	GO:0015850	0.0562908	2	APOM,AQP2
M3	organic hydroxy compound transport	GO:0071241	0.0619499	2	AOC1,AQP2
M3	cellular response to inorganic substance	GO:1901605	0.0632984	2	GLYAT,BHMT
M3	alpha-amino acid metabolic process	GO:0046879	0.0649763	2	CLTRN,TFAP2B
M3	hormone secretion	GO:0023061	0.0729396	2	CLTRN,TFAP2B
M3	signal release	GO:0055086	0.0763157	3	ALDOB,FMO1,ACPP
M3	nucleobase-containing small molecule metabolic process	GO:0044283	0.0794455	3	PCK1,BHMT,ALDOB
M3	small molecule biosynthetic process	GO:0055082	0.0802903	3	CLTRN,KNG1,CASR
M3	cellular chemical homeostasis	GO:0007186	0.0816557	3	PTH1R,CASR,ACPP
M3	G-protein coupled receptor signaling pathway	GO:0006520	0.0853284	2	GLYAT,BHMT
M3	cellular amino acid metabolic process	GO:0007600	0.0874753	2	CRYM,ACPP
M3	sensory perception	GO:0019725	0.0874753	3	CLTRN,KNG1,CASR
M3	cellular homeostasis	GO:0097242	0.00585191	2	IGF1R,LRPAP1
M4	amyloid-beta clearance	GO:0052548	0.00903714	5	TIMP1,SERPING1,CTSH,DAPK1,SERPINA1
M4	regulation of endopeptidase activity	GO:0052547	0.00988679	5	TIMP1,SERPING1,CTSH,DAPK1,SERPINA1
M4	regulation of peptidase activity	GO:0032091	0.0148832	3	DAB2,MET,LRPAP1
M4	negative regulation of protein binding	GO:0030335	0.0185389	5	DAB2,CTSH,MET,CXCL12,IGF1R
M4	positive regulation of cell migration	GO:0032101	0.0201379	5	SERPING1,MET,CXCL12,TFPI,CYBA
M4	regulation of response to external stimulus	GO:0051272	0.0201379	5	DAB2,CTSH,MET,CXCL12,IGF1R
M4	positive regulation of cellular component movement	GO:2000147	0.0201379	5	DAB2,CTSH,MET,CXCL12,IGF1R
M4	positive regulation of cell motility	GO:0071383	0.0259601	3	DAB2,TFPI,RBFOX2
M4	cellular response to steroid hormone stimulus	GO:0010951	0.0285482	3	SERPINA1,TIMP1,SERPING1
M4	negative regulation of endopeptidase activity	GO:0030100	0.0285482	3	DAB2,LRPAP1,CYBA
M4	regulation of endocytosis	GO:0051100	0.0285482	3	DAB2,MET,LRPAP1
M4	negative regulation of binding	GO:0010466	0.030917	3	SERPINA1,TIMP1,SERPING1
M4	negative regulation of peptidase activity	GO:0048545	0.0321651	3	DAB2,TFPI,RBFOX2
M4	response to steroid hormone	GO:0032870	0.0323901	4	CTSH,DAB2,TFPI,RBFOX2
M4	cellular response to hormone stimulus	GO:0032103	0.0326231	3	MET,CXCL12,CYBA
M4	positive regulation of response to external stimulus	GO:0033619	0.0351206	2	CTSH,TIMP1
M4	membrane protein proteolysis	GO:2000379	0.0351206	2	CYBA,GADD45A
M4	positive regulation of reactive oxygen species metabolic process	GO:0043393	0.0351206	3	DAB2,MET,LRPAP1
M4	regulation of protein binding	GO:0071407	0.0362997	4	DAB2,TFPI,CYP1B1,RBFOX2
M4	cellular response to organic cyclic compound	GO:0009611	0.0362997	3	TNFRSF12A,TFPI,DST
M4	response to wounding	GO:0007266	0.0362997	2	MET,CTNNAL1
M4	Rho protein signal transduction	GO:0009725	0.0364452	4	CTSH,DAB2,TFPI,RBFOX2
M4	response to hormone	GO:0048259	0.0371188	2	DAB2,LRPAP1
M4	regulation of receptor-mediated endocytosis	GO:0030336	0.0435361	3	CXCL12,TIMP1,CLIC4
M4	negative regulation of cell migration	GO:0002764	0.0436957	3	CTSH,VAV3,CYBA
M4	immune response-regulating signaling pathway	GO:0043065	0.0464973	4	CTSH,TNFRSF12A,DAPK1,GADD45A
M4	positive regulation of apoptotic process	GO:0043068	0.047316	4	CTSH,TNFRSF12A,DAPK1,GADD45A
M4	positive regulation of programmed cell death	GO:2000146	0.047608	3	CXCL12,TIMP1,CLIC4
M4	negative regulation of cell motility	GO:0051271	0.0492772	3	CXCL12,TIMP1,CLIC4
M4	negative regulation of cellular component movement	GO:0045807	0.0502963	2	DAB2,CYBA
M4	positive regulation of endocytosis	GO:0061041	0.0514583	2	TNFRSF12A,TFPI
M4	regulation of wound healing	GO:0045861	0.0517343	3	SERPINA1,TIMP1,SERPING1
M4	negative regulation of proteolysis	GO:1904375	0.0528652	2	DAB2,GNAI1
M4	regulation of protein localization to cell periphery	GO:1903034	0.0528652	2	TNFRSF12A,TFPI
M4	regulation of response to wounding	GO:0040013	0.0538959	3	CXCL12,TIMP1,CLIC4
M4	negative regulation of locomotion	GO:0048871	0.0543365	2	CTSH,MET
M4	multicellular organismal homeostasis	GO:2000377	0.0543365	2	CYBA,GADD45A
M4	regulation of reactive oxygen species metabolic process	GO:0030855	0.0543365	3	DAB2,MET,CLIC4
M4	epithelial cell differentiation	GO:0002253	0.0555854	3	VAV3,SERPING1,CYBA
M4	activation of immune response	GO:0043588	0.0555854	2	MET,CLIC4
M4	skin development	GO:0010469	0.056399	3	LRPAP1,TIMP1,CXCL12
M4	regulation of signaling receptor activity	GO:0060627	0.0568251	3	DAB2,LRPAP1,CYBA
M4	regulation of vesicle-mediated transport	GO:0043280	0.0615886	2	CTSH,DAPK1
M4	positive regulation of cysteine-type endopeptidase activity involved in apoptotic process	GO:0050921	0.0615886	2	MET,CXCL12
M4	positive regulation of chemotaxis	GO:0030518	0.0620681	2	DAB2,RBFOX2
M4	intracellular steroid hormone receptor signaling pathway	GO:0045862	0.0631409	3	CTSH,DAB2,DAPK1
M4	positive regulation of proteolysis	GO:0043401	0.0673266	2	DAB2,RBFOX2
M4	steroid hormone mediated signaling pathway	GO:0001667	0.0674609	3	S100A2,MET,TIMP1
M4	ameboidal-type cell migration	GO:0006897	0.0690304	3	DAB2,LRPAP1,CYBA
M4	endocytosis	GO:0051098	0.0694468	3	DAB2,MET,LRPAP1
M4	regulation of binding	GO:0050878	0.0727512	2	MET,TFPI
M4	regulation of body fluid levels	GO:0002009	0.0727512	2	DAB2,MET
M4	morphogenesis of an epithelium	GO:2001056	0.0734747	2	CTSH,DAPK1
M4	positive regulation of cysteine-type endopeptidase activity	GO:0051346	0.0748927	3	SERPINA1,TIMP1,SERPING1
M4	negative regulation of hydrolase activity	GO:0046328	0.0759465	2	IGF1R,GADD45A
M4	regulation of JNK cascade	GO:0071396	0.0763157	3	DAB2,TFPI,RBFOX2
M4	cellular response to lipid	GO:0009755	0.0763157	2	DAB2,RBFOX2
M4	hormone-mediated signaling pathway	GO:0007254	0.0794455	2	IGF1R,GADD45A
M4	JNK cascade	GO:0098657	0.081642	3	DAB2,LRPAP1,CYBA
M4	import into cell	GO:0050920	0.0830954	2	MET,CXCL12
M4	regulation of chemotaxis	GO:0016485	0.0840948	2	CTSH,SERPING1
M4	protein processing	GO:0043406	0.0850914	2	IGF1R,GADD45A
M4	positive regulation of MAP kinase activity	GO:0050778	0.0853284	3	VAV3,SERPING1,CYBA
M4	positive regulation of immune response	GO:0010950	0.0853284	2	CTSH,DAPK1
M4	positive regulation of endopeptidase activity	GO:0072593	0.0853284	2	CYBA,GADD45A
M4	reactive oxygen species metabolic process	GO:0007265	0.0853284	2	MET,CTNNAL1
M4	Ras protein signal transduction	GO:0006898	0.0871731	2	DAB2,LRPAP1
M4	receptor-mediated endocytosis	GO:0034599	0.0874753	2	MET,DAPK1
M4	cellular response to oxidative stress	GO:0006954	0.0874753	2	SERPING1,CYBA
M4	inflammatory response	GO:0010952	0.0874753	2	CTSH,DAPK1
M4	positive regulation of peptidase activity	GO:1903827	0.0874753	3	PTPN14,DAB2,GNAI1
M4	regulation of cellular protein localization	GO:0070507	0.0874753	2	MET,GNAI1
M4	regulation of microtubule cytoskeleton organization	GO:0042060	0.0882853	2	TNFRSF12A,TFPI
M4	wound healing	GO:0032872	0.0888798	2	IGF1R,GADD45A
M4	regulation of stress-activated MAPK cascade	GO:0070302	0.0897936	2	IGF1R,GADD45A
M4	regulation of stress-activated protein kinase signaling cascade	GO:0045087	0.0908073	3	DAPK1,SERPING1,CYBA
M4	innate immune response	GO:0007264	0.0916121	2	MET,CTNNAL1
M4	small GTPase mediated signal transduction	GO:0048729	0.0939815	2	DAB2,MET
M4	tissue morphogenesis	GO:0060429	0.095397	3	DAB2,MET,CLIC4
M4	epithelium development	GO:0033993	0.0971357	3	DAB2,TFPI,RBFOX2
M4	response to lipid	GO:0051403	0.0971357	2	IGF1R,GADD45A
M4	stress-activated MAPK cascade	GO:1902532	0.0988367	3	IGF1R,MET,CXCL12
M4	negative regulation of intracellular signal transduction	GO:0043281	0.0996537	2	CTSH,DAPK1
M4	regulation of cysteine-type endopeptidase activity involved in apoptotic process	GO:0031098	0.0996537	2	IGF1R,GADD45A
M4	stress-activated protein kinase signaling cascade	GO:0051260	0.00618522	2	FBP1,CLDN3
M5	protein homooligomerization	GO:0051259	0.009773	2	FBP1,CLDN3
M5	protein complex oligomerization	GO:0071478	0.00756646	3	CRYAB,ADIRF,AQP1
M6	cellular response to radiation	GO:0097327	0.00797845	2	ADIRF,AQP1
M6	response to antineoplastic agent	GO:0071214	0.0171538	3	CRYAB,ADIRF,AQP1
M6	cellular response to abiotic stimulus	GO:0104004	0.0171538	3	CRYAB,ADIRF,AQP1
M6	cellular response to environmental stimulus	GO:0009314	0.0225838	3	CRYAB,ADIRF,AQP1
M6	response to radiation	GO:0007163	0.0233814	2	MYO9A,AQP1
M6	establishment or maintenance of cell polarity	GO:0052547	0.030201	3	GPC3,AQP1,CYFIP2
M6	regulation of peptidase activity	GO:0002009	0.0356916	2	MYO9A,STARD13
M6	morphogenesis of an epithelium	GO:0097237	0.0388934	2	ADIRF,AQP1
M6	cellular response to toxic substance	GO:0007417	0.0397707	2	TENM4,AQP1
M6	central nervous system development	GO:0016485	0.0397707	2	SUSD4,CYFIP2
M6	protein processing	GO:0010466	0.0435361	2	AQP1,GPC3
M6	negative regulation of peptidase activity	GO:0048729	0.047608	2	MYO9A,STARD13
M6	tissue morphogenesis	GO:0035690	0.0517343	2	ADIRF,AQP1
M6	cellular response to drug	GO:0051604	0.0538732	2	SUSD4,CYFIP2
M6	protein maturation	GO:0009636	0.0543365	2	ADIRF,AQP1
M6	response to toxic substance	GO:2000116	0.0579118	2	AQP1,CYFIP2
M6	regulation of cysteine-type endopeptidase activity	GO:0045765	0.0637616	2	STARD13,AQP1
M6	regulation of angiogenesis	GO:0045861	0.067381	2	AQP1,GPC3
M6	negative regulation of proteolysis	GO:1901342	0.067381	2	STARD13,AQP1
M6	regulation of vasculature development	GO:0001525	0.0853284	2	STARD13,AQP1
M6	angiogenesis	GO:0052548	0.0853284	2	AQP1,CYFIP2
M6	regulation of endopeptidase activity	GO:0051346	0.0868335	2	AQP1,GPC3
M6	negative regulation of hydrolase activity	GO:0048514	0.0884451	2	STARD13,AQP1
M6	blood vessel morphogenesis	GO:0001568	0.0928358	2	STARD13,AQP1
M6	blood vessel development	GO:0001944	0.0971357	2	STARD13,AQP1
M6	vasculature development	GO:0072358	0.0971357	2	STARD13,AQP1
M6	cardiovascular system development
		WEIGHT
SOURCE	TARGET	0.99979
RPS4X	RPS10	0.999465
AKR7A3	AKR7A2	0.999329
RPS4X	RPS9	0.999165
HSP90AB1	HSPD1	0.996885
HSPA8	HSPD1	0.980803
NACA	RPS10	0.973336
RPS4X	TPT1	0.965381
HSPD1	LDHB	0.951437
ECHS1	TST	0.9496
ECHS1	SOD1	0.937218
CYB5A	MPC2	0.920165
ECHS1	ABHD14A	0.910432
TXNDC17	DYNLL1	0.903975
ECHS1	DCXR	0.901163
HIBCH	ACADM	0.896818
ECHS1	PEBP1	0.883375
DNPH1	ABHD14A	0.847638
HSPD1	TXN	0.843058
PXMP2	AKR7A2	0.837455
DDT	ECHS1	0.812422
COL4A2	IGFBP4	0.789072
COL4A2	IGFBP7	0.786296
ACAA1	TST	0.778819
ECHS1	ETFB	0.770876
DAB2	MYOF	0.766928
ECI2	ALDH6A1	0.735405
ACAA2	ECHS1	0.716765
GCAT	DCXR	0.712183
COL4A2	TIMP1	0.702863
PRELID1	MRPL36	0.70151
MPC2	ACOT13	0.688391
ACAA2	IMPA2	0.686398
RIDA	ACOT13	0.685267
COL4A2	RRBP1	0.680907
IMPA2	SHMT1	0.667962
ABHD14A	GRHPR	0.663779
SOD1	ATP5IF1	0.647047
SERPINA1	TIMP1	0.646992
RBFOX2	DST	0.636976
TXN	PDCD5	0.611035
CTSH	ALDH2	0.609032
CLIC1	PRELID1	0.600454
CLIC4	DST	0.591223
SSBP2	PBX1	0.58276
DAB2	DAPK1	0.578509
TNFRSF12A	TIMP1	0.572874
IGFBP4	CXCL12	0.569555
DAB2	TFPI	0.568238
ALDOB	AGXT2	0.55625
MAST4	DST	0.55076
MRPL36	MRPL34	0.547042
CLIC1	TIMP1	0.545408
FTL	GLRX	0.542744
DAB2	PAPPA	0.539743
COL4A2	P3H2	0.538317
ABLIM1	DST	0.512938
ECHS1	MSRB1	0.512389
ECHS1	SUCLG1	0.49338
DNPH1	GMDS	0.491885
FTL	TPT1	0.474876
CYP1B1	DAB2	0.473141
COMT	ACAA1	0.463598
CLIC1	TXN	0.459866
HMGCL	ALDH6A1	0.441193
MPC2	MGST3	0.439689
DDT	NIT2	0.436203
RRBP1	TIMP1	0.431226
ECI2	PHYH	0.413716
CTSH	ABHD14A	0.408927
PTPN14	DST	0.408278
ABLIM1	PEBP1	0.399052
PEPD	AKR7A2	0.390971
AKR1A1	PCK2	0.385232
IGF1R	DST	0.376066
ALDH1L1	HGD	0.368208
AKR1A1	ALDH2	0.365571
ECHS1	ALDH2	0.362181
CYBA	TIMP1	0.358579
GLRX	TXN	0.356224
IGFBP7	CSGALNACT1	0.353625
FTL	BRI3	0.352733
CTSH	ATP1A1	0.350256
TNFRSF12A	RRBP1	0.347677
ECI2	SORD	0.33842
ACAA2	CALML4	0.338242
CLIC4	HSP90AB1	0.336441
FTL	TXN	0.334156
FTL	RPS9	0.31907
COMT	RRBP1	0.313999
COMT	DST	0.310565
CYFIP2	ABLIM1	0.302702
CRYAB	DST	0.302135
GADD45A	FTL	0.298595
CLIC1	MRPL36	0.298544
CPM	DAB2	0.297318
ALDH1B1	SHMT1	0.294064
MGLL	DST	0.287569
AQP1	CXCL12	0.287044
CSRP2	DST	0.284478
CLIC1	COMT	0.283535
COMT	CTSH	0.282321
GLRX	MSRB1	0.280371
DST	ARID5B	0.279928
CLIC1	GNG5	0.275301
GPC6	RBFOX2	0.256391
COL4A2	AQP1	0.256042
ABHD14A	CRYL1	0.252593
ABHD14A	DHRS4L2	0.251672
SORD	CALML4	0.24564
DST	MAML2	0.239918
OCIAD2	TXNDC17	0.239862
COMT	CYBA	0.237047
ACAA2	ALDH2	0.235747
CFDP1	HSPD1	0.226945
CYBA	TXNDC17	0.225887
SHMT1	HIST1H4C	0.2248
SAT2	HMGCL	0.22268
FTL	HSPD1	0.221562
ABHD14A	SCRN2	0.220427
HAGH	DCXR	0.220029
FBP1	SERPINA1	0.219401
HGD	AZGP1	0.219171
ACSM2A	BHMT	0.219151
COMT	ATP1A1	0.215744
ECHS1	FUOM	0.21258
GNG5	TXNDC17	0.211092
GNAI1	TFPI	0.204999
MAOA	DST	0.204581
EHHADH	ACADM	0.203076
OCIAD2	GLRX	0.202977
GLRX	MGST3	0.201952
COMT	DAPK1	0.201559
IGF1R	WWC2	0.199582
ACAA2	DAB2	0.19571
ABHD14A	CYFIP2	0.195557
ALDH2	MGST3	0.194809
BRI3	PRELID1	0.193701
IGFBP7	AQP1	0.193186
ADIRF	DST	0.192332
GMDS	RRBP1	0.192313
ALDH2	ALDH6A1	0.188288
MET	DST	0.187059
RRBP1	SHMT1	0.186559
MGLL	SHMT1	0.185063
PRELID1	GNG5	0.183357
GLRX	PDCD5	0.1815
MYOF	NTN4	0.178849
DAB2	CFI	0.17833
DAPK1	PLCB1	0.178276
ALDH2	PEBP1	0.176548
PITPNC1	ABLIM1	0.175786
COL4A2	HGD	0.175698
ACAA2	MAOA	0.172173
GLRX	TXNDC17	0.171131
ACAA2	IGFBP7	0.169837
MGST3	DST	0.169802
MYO9A	DST	0.168327
CXCL12	SERPING1	0.167424
DAB2	MGST3	0.166151
GNG5	TXN	0.165932
ALDH2	ACAA1	0.159464
ACAA2	CTSH	0.157802
NHS	DST	0.155776
ALDH1L1	ACSM2A	0.155624
HSP90AB1	ATP1A1	0.15464
DST	WWC2	0.154536
ACAA2	GNAI1	0.15409
FTL	SOD1	0.154058
ABHD14A	TKFC	0.153725
DDC	SLC3A1	0.153368
ACAA2	CPM	0.152033
IMPA2	ATP1A1	0.149268
PLCB1	DST	0.149114
PLCB1	PBX1	0.147671
CYBA	PRELID1	0.147203
CYB5A	MAOA	0.146576
MAOA	TST	0.146058
TMEM176B	CXCL12	0.145389
VAV3	IGF1R	0.145101
DAPK1	CYFIP2	0.143323
SERPINA1	TXNDC17	0.139426
GLRX	IMPA2	0.138827
SAT2	BRI3	0.137722
ABHD14A	LRPAP1	0.137352
BRI3	MGST3	0.136264
CRYAB	AQP1	0.136207
FTL	PEPD	0.135597
ECI2	DST	0.135276
PDE10A	PAPPA	0.133967
CYBA	RPS9	0.131466
HSPD1	DST	0.130868
ACAA2	GLRX	0.130037
CYBA	AKR7A2	0.129844
ALDH2	TST	0.12961
DDC	AZGP1	0.128553
MGLL	TST	0.128512
GPC6	PDE1A	0.127084
CLIC1	RRBP1	0.126664
KHK	PXMP2	0.126125
SAT2	DST	0.125776
SYNE2	DST	0.125367
GPC6	GPC3	0.125093
CLDN3	AZGP1	0.12432
CRYL1	WWOX	0.124088
MGST3	NTN4	0.123261
PLCB1	RBFOX2	0.123155
ARSD	SCRN2	0.122262
COMT	ALDH2	0.121478
PRICKLE2	PBX1	0.121192
SSBP2	TOX	0.120737
ALDOB	KNG1	0.117979
DDC	APOM	0.116979
ABAT	ARL3	0.112065
CTSH	CALML4	0.105223
ATP1A1	RRBP1	0.102878
ECI2	C2orf74	0.0967597
S100A2	DST	0.0881022
DAB2	INPP4B	0.0823835
GADD45A	CTNNAL1	0.0658526
CLDN3	ARSD	0.0638101
PPP1R1A	CA4	0.0637955
GLYAT	ALDOB	0.047069
ALDOB	SLC28A1	0.0447855
ALDOB	CLDN10	0.0445095
ALDOB	PCK1	0.0423645
FTL	LRPAP1	0.0381069
GPC3	AQP1	0.0378082
PITPNC1	CYFIP2	0.0349593
DDC	CLTRN	0.0315592
ALDOB	AGMAT	0.030618
ALDOB	SLC13A1	0.0279546
CYFIP2	ZDHHC14	0.026072
ALDOB	PTH1R	0.0260039
AQP1	CXCL14	0.025535
ALDOB	SLC6A13	0.0249731
GLYAT	BHMT	0.024534
ALDOB	AQP2	0.0208295
SLC13A1	CASR	0.0202609
ACSM2A	PKHD1	0.0196733
UPP2	CTXN3	0.0195969
ALDOB	LGALS2	0.0189827
ALDOB	HAO2	0.018372
PPP1R1A	TFAP2B	0.0182152
UPP2	BHMT2	0.0165158
SLC12A1	SLC13A1	0.0155475
AQP1	PLCL1	0.0150909
DDC	ACSM2B	0.0145316
PPP1R1A	CAPN3	0.0144584
PLCB1	CYFIP2	0.0144358
KNG1	UMOD	0.0142357
PDZK1IP1	ALDOB	0.0141282
PLCB1	SUSD4	0.0133791
ACSM2A	ACY1	0.0133317
SYNE2	PITPNC1	0.0132628
AQP1	PDE1A	0.0127935
ALDOB	FMO1	0.0126037
TINAG	GLYATL1	0.0117354
PLCB1	ARHGAP24	0.0116241
AQP1	STARD13	0.0107768
PDZK1	SLC3A1	0.010538
UPP2	AGXT2	0.0104159
DDC	DUSP9	0.0102673
ADIRF	SIM2	0.0102536
SYNE2	MYO9A	0.00975796
PDE10A	SIM2	0.00956408
PLCB1	WWC2	0.00947775
CLDN3	FBP1	0.00925519
UPP2	RANBP3L	0.00920663
DDC	NAT8	0.00919995
TMEM207	UPP2	0.0089692
EHHADH	ALDOB	0.00832994
PITPNC1	THSD4	0.00828268
UPP2	CYS1	0.00774714
ACSM2A	ACMSD	0.00765201
ASTN2	SUSD4	0.0072258
SLC13A1	BBOX1	0.00713876
APOM	BICDL1	0.0070246
DDC	ACY3	0.00673727
FXYD4	CTXN3	0.00663955
ALDOB	LRP2	0.00652144
NRK	SIM2	0.00643346
ALDOB	CABP1	0.0064171
ALDOB	AOC1	0.00574979
ALDOB	CUBN	0.00570842
ACSM2A	MIOX	0.00536507
UPP2	ASPDH	0.00533033
CRYM	CLDN10	0.00427011
ACSM2A	NAALADL2	0.00398497
PPP1R1A	S100A1	0.00387931
PLCB1	PDE7B	0.00378679
CCSER1	CTXN3	0.00351837
SLC35F1	CTXN3	0.00345727
ALDOB	RBFOX1	0.00337705
CCDC178	CTXN3	0.00289699
DDC	ACPP	0.00253359
ALDOB	SOD3	0.00250659
SYNE2	RNF19A	0.00239675
DDC	GPC5	0.00237901
TET1	HS6ST2	0.00211636
DDC	SORCS3	0.00197331
ALDOB	ZGPAT	0.00191108
ACSM2A	SGIP1	0.0017955
ALDOB	ARHGEF38	0.00178243
CLDN16	CASR	0.00176019
PHACTR1	CASR	0.00174312
CYFIP2	ENOX1	0.0015963
TENM4	CXCL14	0.00158641
CLCN5	PLCB1	0.000900892
ALDOB	STEAP1B	0.000762632
AQP1	CACNA2D3	0.000357365
ALDOB	PTH2R

## Sheet: 3A_tub_BKVN_SURV
Relevant to Figure 2
Significant genes were defined as those with avg_logFC > 0.25, adjusted p_val < 0.05, and found in at least 10% of cells in either test population
	p_val	avg_log2FC	pct.1	pct.2	p_val_adj
MT-CO1	0	-0.779607	0.992	0.995	0
MT-CO3	0	-0.90382	0.982	0.995	0
MT-ND3	0	-0.875283	0.981	0.987	0
MT-ND4	0	-0.792162	0.989	0.994	0
MT-CO2	2.40146e-304	-0.601966	0.991	0.995	8.79102e-300
RHCG	6.70526e-292	-1.48839	0.068	0.396	2.4546e-287
ATP1B1	1.34839e-254	-1.14705	0.687	0.866	4.93604e-250
MT-ND5	4.37305e-238	-0.596548	0.942	0.985	1.60084e-233
MT-ND4L	7.72014e-230	-0.697392	0.956	0.976	2.82611e-225
ATP6V0D2	1.6783e-228	-1.16992	0.07	0.35	6.14376e-224
MT-ND2	1.33151e-225	-0.460235	0.985	0.993	4.87425e-221
HSD11B2	1.37401e-220	-1.31312	0.25	0.54	5.02985e-216
MT-CYB	3.64248e-213	-0.411807	0.978	0.994	1.3334e-208
TMEM52B	3.83702e-212	-1.33669	0.169	0.468	1.40462e-207
WNK1	1.45366e-190	-1.14319	0.357	0.598	5.3214e-186
CA2	7.27179e-188	-0.90166	0.343	0.605	2.66198e-183
PFN2	3.88383e-177	-0.709495	0.213	0.465	1.42175e-172
CA12	2.87631e-176	-0.772713	0.412	0.673	1.05293e-171
RHBG	5.27279e-172	-0.814605	0.082	0.31	1.93021e-167
ADGRF5	1.33432e-167	-1.42961	0.03	0.232	4.88453e-163
IL32	1.09541e-166	1.27601	0.406	0.189	4.00996e-162
HLA-DPB1	5.39497e-165	0.787997	0.203	0.051	1.97494e-160
TMEM213	1.09151e-164	-0.926091	0.26	0.509	3.99568e-160
CLDN8	2.20846e-152	-0.767077	0.125	0.348	8.0845e-148
SLC4A1	1.34717e-150	-1.18194	0.023	0.208	4.9316e-146
VIM	1.73437e-149	0.81347	0.333	0.133	6.34902e-145
ATP6V1G3	1.34208e-147	-0.932987	0.041	0.239	4.91296e-143
CALB1	1.37259e-147	-1.44616	0.08	0.291	5.02465e-143
HLA-DPA1	2.2255e-147	0.839253	0.204	0.058	8.14689e-143
RTN4	1.69774e-142	-0.780781	0.579	0.744	6.21493e-138
LTB	3.177e-139	0.935253	0.122	0.019	1.163e-134
SLC26A7	1.1345e-138	-1.33507	0.081	0.279	4.15307e-134
FOXP2	2.42923e-137	0.596034	0.166	0.04	8.89268e-133
RBP4	9.48866e-137	1.03278	0.134	0.025	3.47351e-132
AC019080.1	5.15636e-135	-1.06031	0.079	0.272	1.88759e-130
ATP6V1A	1.61102e-129	-0.612509	0.345	0.553	5.89746e-125
SLC12A3	5.24349e-127	-1.98616	0.04	0.211	1.91949e-122
SPINK1	8.40491e-126	-2.08419	0.019	0.176	3.07679e-121
RACGAP1	1.91227e-125	-1.00703	0.04	0.208	7.00024e-121
PTGER3	1.10262e-124	-0.583335	0.305	0.54	4.03637e-120
DEFB1	5.17492e-122	-0.58522	0.516	0.705	1.89438e-117
DMRT2	4.45246e-118	-0.592118	0.024	0.178	1.62991e-113
CLNK	6.20377e-118	-0.964885	0.038	0.199	2.27101e-113
SERPINA5	1.31429e-117	-0.91702	0.165	0.365	4.81121e-113
CXCL14	3.24378e-115	0.701253	0.476	0.274	1.18745e-110
IGFBP5	4.55026e-115	-0.925817	0.049	0.217	1.66571e-110
CLCNKA	1.67386e-114	-0.539559	0.157	0.359	6.12751e-110
ATP6V1C2	2.36517e-114	-0.631745	0.03	0.181	8.65816e-110
PDE1C	6.76275e-114	-0.718809	0.035	0.19	2.47564e-109
MT-ND1	2.61657e-112	-0.282314	0.983	0.992	9.57846e-108
SMIM5	7.76168e-112	-0.576816	0.113	0.294	2.84132e-107
SLC8A1	2.18091e-111	-0.829225	0.102	0.286	7.98366e-107
HLA-A	5.22532e-111	0.987215	0.679	0.627	1.91283e-106
MIF	8.22738e-110	-0.459453	0.84	0.915	3.0118e-105
CRNDE	2.89563e-108	0.37642	0.119	0.026	1.06e-103
TNFSF10	6.48615e-107	0.965728	0.373	0.207	2.37438e-102
BBOX1	6.80255e-107	0.80538	0.418	0.23	2.49021e-102
LIMD2	5.54363e-106	0.438307	0.113	0.023	2.02936e-101
CD74	2.15888e-104	1.03431	0.567	0.416	7.90301e-100
TMPRSS2	2.4566e-103	-0.54283	0.157	0.338	8.99289e-99
ATP6V0B	3.968e-103	-0.691723	0.544	0.687	1.45257e-98
PSMB9	4.86061e-102	0.603862	0.247	0.107	1.77932e-97
KIT	1.12813e-98	-0.50698	0.023	0.155	4.12975e-94
HEPACAM2	2.03288e-98	-0.477297	0.027	0.161	7.44175e-94
TXNIP	1.19588e-97	-0.489075	0.49	0.673	4.37775e-93
PDZK1IP1	1.1021e-96	0.731343	0.482	0.292	4.03446e-92
TMSB10	3.26338e-96	1.14842	0.797	0.755	1.19462e-91
SMIM6	1.89478e-95	-0.574411	0.074	0.226	6.9362e-91
LINC01187	3.46352e-95	-0.514212	0.035	0.172	1.26789e-90
AC079352.1	4.70108e-95	0.684286	0.206	0.081	1.72092e-90
HOXD8	2.11164e-94	-0.576903	0.23	0.408	7.73007e-90
PITPNC1	1.68187e-93	0.503956	0.238	0.104	6.15684e-89
SLIT2	3.12448e-93	-0.752201	0.144	0.318	1.14378e-88
PLCB1	9.95608e-93	1.21056	0.3	0.156	3.64462e-88
SERPINA1	1.93376e-92	1.10011	0.246	0.114	7.0789e-88
CLCNKB	3.46248e-92	-0.41821	0.271	0.484	1.26751e-87
TMEM176B	6.43837e-92	0.65962	0.502	0.338	2.35689e-87
CYBA	1.12055e-90	0.821006	0.588	0.47	4.102e-86
ATP6V0C	3.70074e-90	-0.606698	0.612	0.738	1.35473e-85
DUSP15	5.02709e-90	-0.437564	0.152	0.321	1.84027e-85
CDA	6.11943e-90	-0.450112	0.069	0.217	2.24014e-85
PLCG2	7.21033e-90	-0.553135	0.113	0.271	2.63948e-85
COL4A2	1.44698e-89	0.634158	0.366	0.213	5.29697e-85
RIPOR2	2.15065e-87	0.334025	0.109	0.026	7.8729e-83
CLDN10	2.62981e-87	0.883966	0.39	0.236	9.62696e-83
CALM2	4.25035e-87	-0.474133	0.634	0.755	1.55593e-82
HIGD1A	7.27725e-87	-0.48541	0.352	0.526	2.66398e-82
TSPAN7	3.83806e-86	-0.441405	0.106	0.258	1.405e-81
NUPR2	1.61181e-85	-0.473418	0.124	0.278	5.90034e-81
ATP6AP2	3.72775e-85	-0.84303	0.369	0.512	1.36462e-80
FOXI1	4.37252e-85	-0.411222	0.031	0.156	1.60065e-80
CD9	4.77126e-85	-0.487648	0.399	0.587	1.74661e-80
TMEM101	5.53057e-85	-0.732255	0.143	0.292	2.02458e-80
SLC4A7	1.40153e-84	0.333133	0.172	0.063	5.13058e-80
COX7B	1.7077e-84	-0.413697	0.709	0.825	6.25139e-80
INPP5J	1.5978e-83	-0.399782	0.068	0.204	5.84906e-79
GSTM3	3.32221e-83	-0.641526	0.261	0.424	1.21616e-78
GAS6	7.33505e-82	-0.443464	0.159	0.321	2.68514e-77
RCAN2	9.86876e-82	-0.643691	0.1	0.245	3.61266e-77
FOXC1	7.69756e-81	0.297795	0.122	0.035	2.81784e-76
LINC01781	1.37704e-80	0.51846	0.232	0.106	5.04094e-76
HSPA1B	2.75111e-80	-0.531345	0.251	0.414	1.0071e-75
LTF	3.19866e-80	0.954674	0.188	0.075	1.17093e-75
HOXB-AS3	4.13383e-80	-0.391922	0.152	0.31	1.51327e-75
SLC12A1	5.06333e-80	1.10881	0.313	0.17	1.85353e-75
CARHSP1	9.48333e-80	0.676394	0.309	0.172	3.47156e-75
NXPH2	2.66377e-79	-0.386481	0.016	0.122	9.75127e-75
ATP6V0A4	1.86575e-78	-0.509003	0.246	0.416	6.82996e-74
RHEX	1.88507e-78	0.930953	0.231	0.108	6.90068e-74
PEBP1	4.88094e-78	0.739696	0.817	0.785	1.78677e-73
PRKAR1A	1.10489e-77	-0.383235	0.333	0.495	4.04468e-73
KCTD12	6.39593e-75	-0.404315	0.104	0.246	2.34136e-70
ATP5MD	6.91639e-75	-0.361778	0.695	0.82	2.53188e-70
TIMP1	1.28884e-74	0.448717	0.231	0.108	4.71807e-70
GALNT14	1.4325e-74	0.503369	0.308	0.171	5.24395e-70
OGDHL	4.12388e-74	-0.36576	0.351	0.523	1.50963e-69
TMEM178A	1.28313e-73	-0.488079	0.076	0.207	4.69714e-69
AC019197.1	3.37467e-73	-0.508765	0.339	0.515	1.23537e-68
EMX2	9.9822e-73	-0.429518	0.372	0.528	3.65419e-68
CFB	1.05251e-72	0.346703	0.139	0.049	3.85294e-68
ARL4D	3.60579e-72	-0.365616	0.124	0.266	1.31997e-67
LINC01320	1.61688e-71	0.609867	0.468	0.328	5.91892e-67
GMDS	1.71566e-71	0.482312	0.351	0.213	6.28052e-67
DSG2	2.67744e-71	-0.5154	0.206	0.351	9.80132e-67
CAMK2N1	3.2515e-71	-0.397579	0.4	0.564	1.19028e-66
IL18	1.28299e-70	-0.611719	0.104	0.236	4.69665e-66
COTL1	1.30526e-70	0.491783	0.313	0.171	4.77817e-66
COL4A1	1.36426e-70	0.543656	0.302	0.171	4.99416e-66
GABARAPL1	2.35732e-70	-0.39759	0.286	0.448	8.62944e-66
SLC35F1	8.03532e-70	-0.456681	0.027	0.128	2.94149e-65
SLC43A2	3.08338e-69	-0.449004	0.189	0.332	1.12873e-64
FAM24B	6.67535e-69	-0.426574	0.044	0.155	2.44365e-64
TFPI	1.06477e-68	0.377507	0.262	0.135	3.89782e-64
MT-ND6	1.39076e-68	-0.422391	0.424	0.589	5.09115e-64
HLA-DRB1	1.88606e-68	1.01777	0.361	0.235	6.90429e-64
GALNT18	2.36526e-68	0.494121	0.285	0.16	8.6585e-64
TNFAIP2	2.90685e-68	0.373708	0.15	0.058	1.06411e-63
KCTD16	4.02733e-68	0.38586	0.152	0.059	1.47429e-63
CLDN10-AS1	5.99707e-68	0.323974	0.138	0.05	2.19535e-63
MUC20	6.8152e-68	-0.521611	0.156	0.296	2.49484e-63
HLA-DRB5	1.0153e-67	-0.302009	0.013	0.103	3.71672e-63
NFE2L2	1.76271e-67	-0.443132	0.441	0.578	6.45275e-63
IGFBP3	1.8133e-67	-0.531203	0.086	0.212	6.63794e-63
PTPRC	3.43832e-67	0.529619	0.1	0.029	1.25867e-62
ANXA1	2.58195e-66	0.40449	0.111	0.035	9.45173e-62
APOC1	2.84911e-66	-0.535885	0.041	0.147	1.04297e-61
ARHGDIB	4.59743e-66	0.476307	0.132	0.049	1.68298e-61
TNFRSF12A	5.79102e-66	0.559863	0.277	0.154	2.11992e-61
DPY19L2	1.1115e-65	-0.416113	0.215	0.364	4.06887e-61
SYNE2	1.14954e-65	0.793417	0.574	0.489	4.20814e-61
PART1	1.57355e-65	-0.299719	0.029	0.129	5.76028e-61
RNASEK	1.78776e-65	-0.701524	0.695	0.785	6.54445e-61
SCNN1A	1.80343e-65	-0.360611	0.316	0.476	6.6018e-61
PLEKHB2	4.87668e-65	-0.344734	0.266	0.417	1.78521e-60
PPDPF	6.00531e-65	-0.326245	0.662	0.794	2.19836e-60
HPRT1	1.5822e-64	-0.35484	0.23	0.377	5.79197e-60
SATB2	4.47519e-64	0.338834	0.106	0.033	1.63823e-59
UQCRQ	1.10118e-63	-0.352277	0.691	0.81	4.03108e-59
CFI	2.93853e-63	0.50646	0.406	0.277	1.07571e-58
CRYAB	8.5899e-63	0.900329	0.448	0.313	3.14451e-58
PDZK1	9.05876e-63	0.62283	0.387	0.252	3.31614e-58
PIK3C2G	9.76791e-63	-0.404853	0.12	0.259	3.57574e-58
FZD7	1.66784e-62	-0.273725	0.017	0.104	6.10547e-58
MAL	2.53879e-62	-0.301367	0.507	0.68	9.29376e-58
ZNF503	3.26388e-62	-0.328187	0.172	0.316	1.19481e-57
ADM	3.27939e-62	-0.347371	0.05	0.156	1.20049e-57
TEX41	4.33481e-62	-0.401607	0.143	0.283	1.58685e-57
AMACR	6.59311e-62	0.710806	0.234	0.125	2.41354e-57
COA3	7.15343e-62	-0.341936	0.437	0.582	2.61865e-57
SIM2	7.71181e-62	0.351624	0.141	0.056	2.82306e-57
GPRC5B	1.01125e-61	-0.346143	0.118	0.246	3.70187e-57
SEC61G	1.48558e-61	-0.364378	0.558	0.696	5.43826e-57
ATP5MPL	1.90005e-61	-0.344273	0.64	0.771	6.95552e-57
SLC39A8	1.94247e-61	0.320655	0.104	0.033	7.11081e-57
KL	2.79738e-61	-0.588325	0.186	0.32	1.02404e-56
SCIN	2.86028e-61	-0.426695	0.294	0.44	1.04706e-56
AVPR1A	3.1319e-61	-0.275109	0.032	0.129	1.14649e-56
C19orf33	3.19e-61	0.426234	0.153	0.065	1.16776e-56
SCPEP1	5.90995e-61	-0.461729	0.23	0.368	2.16346e-56
GATM	1.11304e-59	0.516492	0.413	0.263	4.07451e-55
ABCA5	1.19344e-59	-0.469832	0.203	0.337	4.36883e-55
FYN	1.19754e-59	0.333059	0.113	0.039	4.38383e-55
ARHGAP26	1.8295e-59	0.424542	0.188	0.09	6.69724e-55
SLC4A9	2.63672e-59	-0.352016	0.031	0.126	9.65225e-55
PVALB	3.67595e-59	-0.431482	0.134	0.266	1.34565e-54
PRDM16-DT	4.12798e-59	-0.439194	0.213	0.352	1.51113e-54
EMX1	4.83809e-59	-0.430959	0.165	0.3	1.77108e-54
SAR1A	6.12673e-59	-0.33874	0.233	0.371	2.24281e-54
PPP1R1A	1.4621e-58	0.837972	0.325	0.207	5.35231e-54
ATP6V1B1	1.70616e-58	-0.359248	0.104	0.224	6.24573e-54
SEL1L3	4.01123e-58	0.256864	0.116	0.042	1.46839e-53
RPL39	4.62763e-58	-0.302456	0.86	0.918	1.69404e-53
BHMT2	5.28685e-58	0.78934	0.405	0.278	1.93536e-53
ASTN2	6.14465e-58	0.556014	0.266	0.155	2.24937e-53
HLA-DRA	6.92982e-58	0.889899	0.365	0.243	2.5368e-53
YWHAE	8.52617e-58	-0.30251	0.577	0.704	3.12118e-53
FGF7	8.53637e-58	-0.271469	0.019	0.102	3.12491e-53
ARPC1B	1.22742e-57	0.510004	0.273	0.161	4.49322e-53
NIT2	1.39092e-57	0.665695	0.362	0.243	5.09174e-53
RPS10	1.79698e-57	0.623918	0.722	0.679	6.57821e-53
SLC44A4	1.87532e-57	0.310199	0.131	0.052	6.865e-53
ANXA2	2.117e-57	0.62285	0.335	0.219	7.74971e-53
SHMT1	3.37785e-57	0.644047	0.315	0.194	1.23653e-52
ABCC3	5.54131e-57	0.308754	0.142	0.059	2.02851e-52
BICDL1	7.7873e-57	0.532922	0.34	0.219	2.8507e-52
GATA2	1.4714e-56	-0.285597	0.051	0.151	5.38637e-52
LITAF	2.36367e-56	-0.447704	0.285	0.414	8.65267e-52
LGALS3	3.44562e-56	-0.539723	0.31	0.442	1.26134e-51
COL6A1	1.29539e-55	-0.413017	0.27	0.403	4.74203e-51
SELENOP	1.91696e-55	-0.267383	0.475	0.623	7.01743e-51
CYCS	2.57269e-55	-0.325323	0.452	0.592	9.41783e-51
TNFAIP8	2.79475e-55	0.342478	0.188	0.093	1.02307e-50
AKR1A1	7.78909e-55	0.626771	0.434	0.308	2.85135e-50
PROM1	1.81018e-54	0.508	0.262	0.152	6.62654e-50
SLCO3A1	2.16889e-54	0.300976	0.166	0.076	7.93967e-50
GLYATL1	2.77129e-54	0.625729	0.204	0.106	1.01448e-49
HSPA1A	6.59966e-54	-0.465242	0.327	0.455	2.41594e-49
KLHL3	6.7695e-54	-0.353488	0.08	0.187	2.47811e-49
EFCAB14	6.89346e-54	-0.352884	0.253	0.386	2.52349e-49
CRABP1	9.47563e-54	-0.343674	0.035	0.124	3.46874e-49
PEPD	3.75414e-53	0.728757	0.396	0.274	1.37428e-48
MOCS2	5.18233e-53	-0.32234	0.312	0.449	1.89709e-48
NAT8	5.90847e-53	0.74569	0.296	0.178	2.16292e-48
CDH16	9.73457e-53	-0.32579	0.495	0.647	3.56353e-48
RNASET2	1.11284e-52	0.335173	0.223	0.121	4.07376e-48
SOD3	1.42153e-52	0.432996	0.193	0.098	5.20379e-48
COX6C	1.47911e-52	-0.322935	0.71	0.812	5.41458e-48
LHX1	1.9893e-52	-0.367274	0.122	0.241	7.28222e-48
ARHGAP29	2.67183e-52	0.618275	0.47	0.363	9.78077e-48
KLK1	2.86473e-52	-1.44541	0.023	0.102	1.04869e-47
GNAI1	3.47922e-52	0.383521	0.249	0.142	1.27364e-47
DPP4	3.57598e-52	0.322985	0.149	0.066	1.30906e-47
CLIC1	3.65618e-52	0.595033	0.58	0.507	1.33842e-47
S100A1	4.56754e-52	0.642353	0.24	0.134	1.67204e-47
BEX3	4.68078e-52	-0.332756	0.526	0.664	1.71349e-47
CIRBP	5.39319e-52	-0.296796	0.608	0.725	1.97428e-47
ITGB8	5.54332e-52	0.694124	0.377	0.255	2.02924e-47
SLC25A39	1.07039e-51	-0.416816	0.337	0.464	3.91836e-47
OCIAD2	1.7411e-51	0.613634	0.569	0.469	6.37366e-47
CLIC4	1.95342e-51	0.478447	0.29	0.174	7.1509e-47
AC083837.1	2.08355e-51	0.370943	0.184	0.092	7.62726e-47
HLA-E	2.60263e-51	0.582585	0.433	0.329	9.52743e-47
COX7A2	3.13004e-51	-0.322369	0.641	0.754	1.14581e-46
IGFBP4	3.19106e-51	0.423254	0.184	0.091	1.16815e-46
GRB14	3.76183e-51	-0.371122	0.203	0.333	1.37709e-46
C18orf32	3.85642e-51	-0.306084	0.466	0.595	1.41172e-46
SELENOM	4.68627e-51	-0.297954	0.39	0.537	1.7155e-46
ADAMTSL1	8.31007e-51	-0.303994	0.023	0.101	3.04207e-46
FARP1	1.31274e-50	0.613234	0.527	0.432	4.80554e-46
PLLP	1.8649e-50	-0.322063	0.148	0.266	6.82684e-46
TMEM59	2.09548e-50	-0.289926	0.556	0.696	7.67093e-46
FOS	3.27821e-50	-0.399312	0.218	0.35	1.20005e-45
SNHG9	4.89918e-50	-0.333423	0.272	0.401	1.79344e-45
LINC01055	5.4494e-50	-0.311877	0.026	0.105	1.99486e-45
DAB2	5.95443e-50	0.667357	0.431	0.319	2.17974e-45
GYPC	7.38775e-50	0.257526	0.163	0.077	2.70443e-45
EGR1	7.96386e-50	-0.406546	0.099	0.206	2.91533e-45
GATA3	9.57311e-50	-0.290371	0.116	0.235	3.50443e-45
UAP1	1.00904e-49	-0.286733	0.073	0.172	3.6938e-45
HMGCS2	1.29786e-49	-0.425289	0.05	0.14	4.75107e-45
GLTP	2.11666e-49	-0.29545	0.174	0.294	7.74845e-45
DAZAP2	2.29071e-49	-0.266001	0.393	0.524	8.38561e-45
UMOD	2.8051e-49	1.23985	0.287	0.18	1.02686e-44
IFITM1	3.38082e-49	0.313008	0.121	0.049	1.23762e-44
G0S2	6.70006e-49	-0.353164	0.151	0.274	2.45269e-44
ACMSD	9.01058e-49	0.439119	0.221	0.123	3.2985e-44
CKB	1.52775e-48	-0.333752	0.482	0.616	5.59263e-44
DHRS7	1.78069e-48	-0.473923	0.285	0.4	6.51856e-44
GPC4	2.02658e-48	0.322334	0.197	0.105	7.4187e-44
GLYAT	2.7818e-48	0.499797	0.293	0.179	1.01833e-43
TFAP2A	3.94464e-48	-0.274187	0.071	0.168	1.44401e-43
NDUFS7	7.95649e-48	-0.268921	0.475	0.604	2.91263e-43
GPT	8.29598e-48	0.522674	0.103	0.039	3.03691e-43
FXYD4	1.02798e-47	0.300541	0.111	0.229	3.76312e-43
SCN2A	1.02799e-47	-0.34289	0.177	0.305	3.76315e-43
PDLIM2	1.47215e-47	0.294205	0.104	0.04	5.38911e-43
LY6E	2.05586e-47	0.40364	0.23	0.131	7.52587e-43
ABAT	3.02511e-47	0.469948	0.152	0.072	1.1074e-42
PARP4	3.21929e-47	0.317603	0.205	0.112	1.17848e-42
HNF4G	3.62219e-47	0.311283	0.138	0.062	1.32597e-42
TMEM176A	4.30258e-47	0.452084	0.43	0.307	1.57504e-42
ITGB6	4.53225e-47	0.59775	0.259	0.155	1.65912e-42
DACH1	5.28557e-47	-0.348705	0.181	0.309	1.93489e-42
FLNA	6.2806e-47	0.384764	0.248	0.148	2.29914e-42
RNF213	1.17075e-46	0.483013	0.356	0.246	4.28576e-42
AGMAT	1.79104e-46	0.636685	0.217	0.121	6.55647e-42
AK4	2.31451e-46	0.599676	0.26	0.155	8.47273e-42
HMOX1	2.75264e-46	0.35613	0.12	0.05	1.00766e-41
RPL27A	3.75652e-46	0.443586	0.77	0.761	1.37515e-41
SPTBN2	4.62172e-46	-0.262078	0.099	0.203	1.69187e-41
AQP2	4.7163e-46	-0.414111	0.081	0.185	1.7265e-41
BSG	9.71818e-46	-0.308455	0.562	0.692	3.55753e-41
EFHD1	1.22137e-45	-0.276548	0.362	0.501	4.47108e-41
CUBN	1.57676e-45	0.631118	0.274	0.168	5.77203e-41
ATP11A	6.13486e-45	0.353903	0.25	0.151	2.24579e-40
SCNN1G	6.29308e-45	-0.370916	0.077	0.174	2.30371e-40
MYL12A	1.27867e-44	0.604976	0.594	0.534	4.68084e-40
UHMK1	1.51252e-44	-0.28237	0.212	0.327	5.5369e-40
TOX3	3.00037e-44	-0.362536	0.183	0.299	1.09834e-39
FKBP5	3.33674e-44	0.287034	0.154	0.075	1.22148e-39
CCND3	3.9061e-44	0.332909	0.184	0.098	1.42991e-39
TMEM61	5.48765e-44	-0.33926	0.102	0.2	2.00887e-39
VAMP2	6.73278e-44	-0.284579	0.361	0.479	2.46467e-39
CDH6	9.05226e-44	0.69723	0.215	0.123	3.31376e-39
RPS2	1.70411e-43	0.495968	0.778	0.765	6.23822e-39
SNHG5	1.73373e-43	0.337703	0.368	0.254	6.34668e-39
TBX2-AS1	2.91281e-43	-0.27437	0.071	0.161	1.06629e-38
SLC2A13	3.13711e-43	0.282987	0.194	0.105	1.1484e-38
EIF4A1	3.25624e-43	0.54736	0.52	0.433	1.19201e-38
TPM1	4.68124e-43	0.812797	0.489	0.403	1.71366e-38
SNTB1	5.17235e-43	-0.39905	0.138	0.244	1.89344e-38
IGFBP2	6.69572e-43	0.617236	0.207	0.12	2.4511e-38
ARAP2	7.00292e-43	0.277892	0.192	0.105	2.56356e-38
FLRT3	7.1641e-43	0.297336	0.19	0.102	2.62256e-38
HPGD	8.06322e-43	-0.315105	0.064	0.153	2.9517e-38
CRIP1	1.59106e-42	0.719318	0.244	0.15	5.8244e-38
GCGR	7.00765e-42	-0.257977	0.084	0.177	2.56529e-37
ACY1	9.10981e-42	0.982875	0.332	0.234	3.33483e-37
ASRGL1	1.55502e-41	0.429986	0.226	0.136	5.69245e-37
NDRG1	2.33007e-41	-0.271053	0.295	0.42	8.52969e-37
SLC3A1	4.27369e-41	0.617997	0.488	0.407	1.56447e-36
GPC3	6.02975e-41	0.504792	0.185	0.104	2.20731e-36
PHACTR1	6.42613e-41	0.386671	0.191	0.106	2.35242e-36
ARL6IP1	6.96939e-41	-0.285639	0.343	0.463	2.55129e-36
RPS9	7.44472e-41	0.44862	0.858	0.867	2.72529e-36
MSI2	8.53515e-41	-0.27285	0.442	0.565	3.12446e-36
ETS1	2.1966e-40	0.303429	0.153	0.078	8.0411e-36
CNP	2.63341e-40	0.343846	0.198	0.113	9.64012e-36
TFEC	3.76252e-40	0.320274	0.139	0.067	1.37734e-35
TNIK	3.89484e-40	0.273033	0.186	0.101	1.42578e-35
RBP5	4.89506e-40	0.411862	0.363	0.248	1.79193e-35
LGALS2	5.10602e-40	0.457606	0.3	0.193	1.86916e-35
TNFRSF14	6.26227e-40	0.262891	0.194	0.108	2.29243e-35
STAT1	9.0905e-40	0.500651	0.314	0.22	3.32776e-35
AKR7A3	1.17611e-39	0.726745	0.22	0.134	4.30538e-35
HACD3	1.17628e-39	-0.304018	0.329	0.442	4.306e-35
MDK	1.80257e-39	0.281145	0.151	0.077	6.59867e-35
AKAP12	2.0552e-39	0.405838	0.14	0.068	7.52346e-35
ARPC3	2.32481e-39	0.539683	0.567	0.503	8.51042e-35
SLC16A12	2.69768e-39	0.375607	0.288	0.187	9.87541e-35
QPRT	2.94691e-39	0.594046	0.282	0.189	1.07878e-34
MSRA	3.93212e-39	0.488884	0.322	0.22	1.43943e-34
MGST1	6.99806e-39	0.427726	0.437	0.324	2.56178e-34
MOB1B	7.40099e-39	-0.280189	0.206	0.314	2.70928e-34
ENO1	8.1458e-39	0.448931	0.7	0.674	2.98193e-34
ERP27	1.05313e-38	-0.313496	0.069	0.152	3.85518e-34
HAO2	1.76615e-38	0.629685	0.158	0.085	6.46535e-34
COX7A1	4.6337e-38	-0.372908	0.283	0.4	1.69626e-33
AMFR	8.07236e-38	-0.268296	0.234	0.344	2.95505e-33
MALT1	1.06769e-37	0.301443	0.196	0.114	3.90848e-33
MVP	1.07022e-37	0.412634	0.283	0.19	3.91775e-33
ACAA2	1.27858e-37	0.682167	0.411	0.32	4.68051e-33
ADAMTS9-AS1	3.76117e-37	0.514916	0.285	0.189	1.37685e-32
DGKH	7.95903e-37	0.325041	0.212	0.127	2.91356e-32
HLA-DQB1	8.15723e-37	0.429905	0.157	0.085	2.98612e-32
PHYHIPL	1.003e-36	0.349952	0.144	0.074	3.67168e-32
MSMO1	1.20469e-36	-0.265144	0.145	0.241	4.41002e-32
AL355612.1	1.45821e-36	-0.497891	0.048	0.12	5.33808e-32
RPS7	3.06583e-36	0.449996	0.841	0.837	1.12231e-31
ARID5B	3.43216e-36	0.38814	0.372	0.272	1.25641e-31
TPT1	3.64952e-36	0.464633	0.898	0.911	1.33598e-31
ACY3	5.85829e-36	0.441847	0.156	0.084	2.14455e-31
MRPL33	6.70957e-36	-0.303398	0.558	0.662	2.45617e-31
PDLIM1	9.65312e-36	0.290467	0.137	0.07	3.53372e-31
CAPN2	1.06175e-35	-0.271143	0.319	0.427	3.88676e-31
TYMP	1.16518e-35	0.469024	0.272	0.183	4.26538e-31
CPVL	1.39428e-35	0.468063	0.336	0.247	5.10406e-31
IRF9	1.46645e-35	0.279415	0.216	0.132	5.36823e-31
BIN1	1.58605e-35	0.393629	0.222	0.139	5.80605e-31
ZMPSTE24	2.96385e-35	-0.283305	0.174	0.272	1.08498e-30
ITGA6	4.45648e-35	-0.318621	0.252	0.357	1.63138e-30
CFDP1	4.60749e-35	0.390119	0.453	0.355	1.68666e-30
UBC	4.95754e-35	0.44357	0.685	0.668	1.81481e-30
IQCJ-SCHIP1	5.47796e-35	0.323501	0.131	0.066	2.00532e-30
CNTN4	5.61581e-35	0.380517	0.181	0.105	2.05578e-30
AOX1	7.67537e-35	0.345674	0.113	0.053	2.80972e-30
ANPEP	8.00957e-35	0.485875	0.233	0.147	2.93206e-30
DNAH7	9.22706e-35	0.257243	0.207	0.125	3.37775e-30
PTMA	9.96739e-35	0.470168	0.844	0.853	3.64876e-30
TSC22D3	1.13694e-34	0.349596	0.169	0.096	4.162e-30
LRRK2	1.22071e-34	0.319831	0.285	0.19	4.46866e-30
SLCO4C1	1.5523e-34	0.324811	0.219	0.135	5.68249e-30
CALML4	2.34565e-34	0.371779	0.17	0.096	8.58672e-30
MIOX	3.62695e-34	0.487744	0.302	0.201	1.32772e-29
SAMD5	7.35151e-34	-0.291524	0.136	0.23	2.69117e-29
DNPH1	8.21426e-34	0.538126	0.567	0.497	3.00699e-29
PPIB	1.04676e-33	0.496869	0.556	0.51	3.83187e-29
CASR	1.15271e-33	0.594063	0.248	0.166	4.21971e-29
EEF1B2	1.28084e-33	0.546901	0.644	0.608	4.68877e-29
SDC1	1.42166e-33	0.382852	0.22	0.14	5.20427e-29
SLC28A1	1.703e-33	0.356118	0.134	0.069	6.23416e-29
TM2D1	1.9775e-33	-0.260773	0.236	0.33	7.23902e-29
FUOM	2.07016e-33	0.398729	0.181	0.105	7.57822e-29
GNAI2	2.46206e-33	0.332	0.27	0.182	9.01285e-29
LINC01697	2.71803e-33	0.289734	0.127	0.064	9.94989e-29
GOLIM4	2.83008e-33	-0.278895	0.215	0.311	1.03601e-28
RHOBTB3	3.43913e-33	-0.252403	0.282	0.393	1.25896e-28
ACSM2A	4.3273e-33	0.490759	0.24	0.154	1.58409e-28
MCCD1	4.61433e-33	-0.292487	0.16	0.26	1.68917e-28
LRP2	6.21525e-33	0.562698	0.268	0.178	2.27522e-28
CTSC	7.15724e-33	0.414377	0.432	0.348	2.62005e-28
MACC1	7.46972e-33	0.415774	0.298	0.21	2.73444e-28
ACSM2B	8.10347e-33	0.376328	0.241	0.153	2.96644e-28
STOX2	9.02386e-33	0.420154	0.252	0.167	3.30336e-28
MAML2	1.01396e-32	0.472606	0.506	0.422	3.71179e-28
C12orf75	1.44771e-32	-0.530869	0.439	0.516	5.29963e-28
NFIA	1.51433e-32	0.4302	0.376	0.28	5.54352e-28
PSME1	2.43916e-32	0.486118	0.463	0.385	8.92902e-28
MSRB1	2.51946e-32	0.507524	0.231	0.151	9.22299e-28
PLEKHH2	2.7194e-32	0.307107	0.222	0.14	9.95492e-28
ZNF385B	3.08899e-32	0.297498	0.229	0.145	1.13079e-27
RPS8	3.43056e-32	0.499512	0.838	0.842	1.25582e-27
EPHA7	4.13125e-32	0.330994	0.122	0.061	1.51233e-27
EXOSC7	5.05721e-32	-0.297841	0.187	0.278	1.85129e-27
DPYS	5.81152e-32	0.390665	0.227	0.142	2.12742e-27
LHX1-DT	6.6898e-32	-0.254608	0.086	0.164	2.44894e-27
SMIM32	6.84867e-32	0.283404	0.116	0.057	2.50709e-27
SUGCT	9.14577e-32	0.349613	0.192	0.116	3.34799e-27
CALD1	9.74791e-32	0.360179	0.201	0.122	3.56842e-27
ZDHHC14	1.28296e-31	0.26733	0.227	0.145	4.69651e-27
KHK	2.11717e-31	0.305325	0.26	0.167	7.75032e-27
OPTN	2.4076e-31	0.326014	0.229	0.149	8.81351e-27
SCNN1B	2.57976e-31	-0.289692	0.073	0.148	9.44372e-27
SLC6A13	3.14461e-31	0.382451	0.184	0.11	1.15115e-26
WWC1	3.59488e-31	0.427882	0.398	0.314	1.31598e-26
SLC13A1	4.25826e-31	0.461696	0.191	0.116	1.55882e-26
HLA-F	4.47567e-31	0.278719	0.191	0.117	1.63841e-26
PRUNE2	4.85541e-31	0.355268	0.169	0.098	1.77742e-26
SYNE1	7.69799e-31	0.369661	0.401	0.312	2.818e-26
FRMD4B	8.07317e-31	0.34452	0.237	0.156	2.95534e-26
ABRACL	1.34341e-30	0.362118	0.219	0.141	4.91782e-26
HOMER3	1.55805e-30	0.353508	0.192	0.119	5.70357e-26
STK32B	1.76517e-30	0.250659	0.166	0.095	6.46175e-26
MYL6	2.15181e-30	0.383119	0.844	0.855	7.87714e-26
SHOC1	3.07572e-30	-0.321199	0.046	0.109	1.12593e-25
EPS8L2	3.07918e-30	0.349199	0.36	0.271	1.1272e-25
PSMB8	8.61429e-30	0.396681	0.311	0.23	3.15343e-25
SAMD4A	1.35321e-29	0.502077	0.195	0.123	4.95368e-25
P3H2	1.38371e-29	0.365671	0.321	0.234	5.06533e-25
ADGRF1	1.53352e-29	-0.288041	0.153	0.24	5.61375e-25
AQP1	1.5832e-29	0.474497	0.217	0.139	5.79561e-25
BDH2	2.90802e-29	0.66222	0.492	0.421	1.06454e-24
USH1C	4.42618e-29	0.289295	0.176	0.105	1.62029e-24
RBFOX1	6.61228e-29	0.301442	0.151	0.085	2.42056e-24
NPAS3	6.79306e-29	0.280681	0.146	0.083	2.48673e-24
RPLP2	6.93495e-29	0.372574	0.796	0.807	2.53868e-24
CFLAR	6.99918e-29	0.32108	0.365	0.276	2.56219e-24
RPL3	7.0185e-29	0.415497	0.865	0.875	2.56926e-24
NACA	9.59356e-29	0.476895	0.783	0.784	3.51191e-24
S100A16	1.00699e-28	0.391537	0.288	0.207	3.68627e-24
CLTRN	1.17149e-28	0.462548	0.22	0.144	4.28848e-24
LIME1	1.28161e-28	0.366176	0.272	0.184	4.69157e-24
NUDT4	2.13917e-28	-0.312168	0.307	0.403	7.83085e-24
ERRFI1	2.80905e-28	0.32706	0.132	0.072	1.02831e-23
CXCL12	6.363e-28	0.296302	0.171	0.102	2.3293e-23
NHS	6.447e-28	0.465413	0.341	0.257	2.36005e-23
ALPK2	7.307e-28	0.289314	0.104	0.052	2.67487e-23
DST	7.70535e-28	0.474172	0.331	0.252	2.8207e-23
PACRG	8.46119e-28	-0.425105	0.16	0.243	3.09739e-23
SGIP1	1.0319e-27	0.358915	0.169	0.103	3.77749e-23
DNER	1.05499e-27	-0.289886	0.072	0.139	3.862e-23
POT1-AS1	1.09574e-27	0.303371	0.171	0.104	4.01117e-23
MICAL3	1.15657e-27	0.270686	0.182	0.113	4.23387e-23
KCNIP4	1.95008e-27	0.940218	0.463	0.407	7.13864e-23
CLDN3	2.02134e-27	0.479161	0.303	0.226	7.39954e-23
MGAT5	2.75485e-27	0.28329	0.196	0.125	1.00847e-22
AC138305.1	2.92812e-27	-0.299517	0.184	0.275	1.0719e-22
HLA-B	5.62129e-27	0.569618	0.608	0.567	2.05778e-22
ALDH8A1	5.82623e-27	0.296528	0.117	0.062	2.13281e-22
ARHGAP18	7.16724e-27	-0.281526	0.229	0.316	2.62371e-22
CIT	1.6837e-26	0.257707	0.142	0.082	6.16351e-22
RPL10A	1.84217e-26	0.384761	0.759	0.757	6.74363e-22
AKR1C3	2.02373e-26	0.418512	0.246	0.17	7.40827e-22
CACNB4	2.14324e-26	-0.264496	0.093	0.164	7.84575e-22
TALDO1	2.20399e-26	0.407804	0.421	0.345	8.06814e-22
NRG3	2.75563e-26	0.354153	0.162	0.097	1.00875e-21
PSMB10	3.38268e-26	0.317385	0.22	0.149	1.2383e-21
MPPED2	4.18469e-26	-0.279776	0.22	0.311	1.53189e-21
TUBA1C	5.63746e-26	0.411431	0.305	0.229	2.06371e-21
CHP1	5.66073e-26	-0.286244	0.263	0.351	2.07222e-21
RPL13	6.56197e-26	0.421979	0.925	0.926	2.40214e-21
PCAT1	6.64878e-26	0.343916	0.257	0.18	2.43392e-21
PTH2R	6.87041e-26	0.570237	0.475	0.41	2.51505e-21
EMP3	6.88047e-26	0.275831	0.143	0.084	2.51873e-21
MYOF	8.33764e-26	0.270397	0.23	0.157	3.05216e-21
CREB5	2.11823e-25	0.325893	0.174	0.107	7.7542e-21
PDE7A	2.49058e-25	0.256083	0.178	0.112	9.11726e-21
CDH2	2.69012e-25	0.25822	0.138	0.08	9.84774e-21
RALBP1	3.09059e-25	-0.287061	0.282	0.369	1.13137e-20
FMO1	3.11155e-25	0.350208	0.155	0.093	1.13905e-20
GLRX	3.57056e-25	0.438261	0.46	0.389	1.30707e-20
WWC2	5.49174e-25	0.369731	0.332	0.256	2.01036e-20
NFIB	6.86426e-25	0.372598	0.4	0.319	2.5128e-20
SPTLC3	8.79959e-25	0.281292	0.204	0.135	3.22126e-20
SIPA1L1	9.18038e-25	0.349735	0.313	0.236	3.36066e-20
TRIO	1.47881e-24	0.397497	0.312	0.236	5.41347e-20
TUBB4B	2.12442e-24	0.534449	0.455	0.389	7.77687e-20
CFL1	2.30721e-24	0.435415	0.674	0.663	8.44599e-20
SLC1A1	3.65478e-24	0.301525	0.187	0.121	1.33791e-19
PPFIBP1	3.6804e-24	0.521728	0.329	0.257	1.34728e-19
KHDRBS3	4.18246e-24	0.262071	0.199	0.132	1.53107e-19
ARL15	5.21428e-24	-0.419117	0.33	0.417	1.90879e-19
CSRP2	5.78051e-24	0.404845	0.185	0.122	2.11607e-19
RPS6	6.68295e-24	0.352652	0.861	0.867	2.44643e-19
NTN4	9.20575e-24	0.432336	0.398	0.324	3.36995e-19
MYL12B	9.82455e-24	0.372778	0.732	0.726	3.59647e-19
BICC1	1.01501e-23	0.674886	0.582	0.558	3.71566e-19
CACNA2D3	1.12694e-23	0.373748	0.228	0.157	4.12539e-19
GALM	1.15511e-23	0.307751	0.185	0.121	4.22853e-19
MET	1.42504e-23	0.338587	0.25	0.179	5.21663e-19
FBP1	1.99835e-23	0.314866	0.309	0.229	7.31535e-19
CKLF	2.44483e-23	0.253068	0.194	0.127	8.94978e-19
CLDN2	2.47382e-23	0.30373	0.123	0.071	9.05593e-19
RIDA	7.1833e-23	0.535302	0.35	0.276	2.62959e-18
ACTG1	7.8783e-23	0.462014	0.757	0.761	2.88401e-18
HGD	9.12954e-23	0.430173	0.275	0.204	3.34205e-18
RPL37	1.30629e-22	0.414884	0.845	0.855	4.78195e-18
GRHPR	2.06752e-22	0.445078	0.341	0.269	7.56856e-18
LRPAP1	2.1574e-22	0.350504	0.411	0.347	7.89758e-18
ABLIM1	2.79912e-22	0.329414	0.488	0.419	1.02467e-17
BCL2	2.88693e-22	0.394028	0.316	0.243	1.05682e-17
RPL12	3.41858e-22	0.432146	0.853	0.869	1.25144e-17
EGF	5.43127e-22	-0.619427	0.188	0.264	1.98823e-17
UTRN	5.55762e-22	0.294222	0.303	0.23	2.03448e-17
PRRC2C	6.69188e-22	0.31261	0.38	0.307	2.4497e-17
RPL7	9.85212e-22	-0.315995	0.686	0.776	3.60657e-17
SLC7A8	1.07766e-21	-0.291419	0.155	0.229	3.94499e-17
CNKSR3	1.33614e-21	0.324288	0.29	0.218	4.89122e-17
ACAA1	1.47088e-21	0.403847	0.392	0.319	5.38444e-17
AOC1	1.83163e-21	0.339945	0.215	0.149	6.70505e-17
ECHS1	2.09892e-21	0.570886	0.588	0.559	7.68352e-17
PRICKLE2	2.47068e-21	0.272926	0.26	0.189	9.04441e-17
AGXT2	2.55441e-21	0.280129	0.153	0.096	9.35092e-17
ADIRF	2.57127e-21	0.419813	0.367	0.291	9.41264e-17
RBPMS	5.99972e-21	0.498122	0.535	0.493	2.19632e-16
TMEM37	6.67726e-21	0.385594	0.318	0.251	2.44434e-16
CALM1	7.55369e-21	0.429376	0.604	0.577	2.76518e-16
KIFC3	7.95421e-21	0.314197	0.379	0.306	2.9118e-16
RNF144B	1.05278e-20	0.337067	0.194	0.135	3.85392e-16
PDE7B	1.44296e-20	0.370954	0.28	0.212	5.28226e-16
RPL7A	1.52209e-20	0.377882	0.852	0.861	5.57191e-16
B2M	1.59339e-20	0.431377	0.823	0.825	5.83293e-16
SSH2	3.46579e-20	0.309465	0.364	0.294	1.26872e-15
ACTN4	4.15622e-20	0.395117	0.509	0.462	1.52147e-15
MAP3K1	5.76792e-20	0.277995	0.296	0.228	2.11146e-15
EZR	7.47976e-20	0.421721	0.519	0.473	2.73812e-15
CD44	7.5318e-20	0.258897	0.109	0.064	2.75717e-15
AOPEP	1.10313e-19	0.408359	0.447	0.391	4.03822e-15
PTPRM	1.23272e-19	0.327408	0.375	0.305	4.51263e-15
OSBPL10	1.23346e-19	0.253756	0.223	0.159	4.51534e-15
CD151	1.5404e-19	0.371222	0.376	0.316	5.63895e-15
NRP1	1.68959e-19	0.397198	0.249	0.185	6.18508e-15
PSMA5	4.18202e-19	0.376429	0.349	0.287	1.53091e-14
MYO9A	4.47633e-19	0.42297	0.411	0.354	1.63865e-14
SP100	5.78009e-19	0.25935	0.251	0.188	2.11592e-14
RPS29	7.0268e-19	0.406879	0.819	0.846	2.5723e-14
TINAG	7.0954e-19	0.276521	0.223	0.159	2.59741e-14
PPP1R14B	8.41956e-19	0.389705	0.449	0.394	3.08215e-14
PLEKHA7	8.55344e-19	0.304658	0.316	0.248	3.13116e-14
PIGR	8.77079e-19	0.632325	0.447	0.397	3.21072e-14
PTPRD	8.98513e-19	0.268808	0.161	0.105	3.28919e-14
IER2	1.04871e-18	-0.342483	0.293	0.362	3.839e-14
CPM	1.2472e-18	0.375272	0.283	0.219	4.56564e-14
MAGI1	1.3923e-18	-0.318215	0.446	0.532	5.09681e-14
RPLP0	1.44668e-18	0.344676	0.707	0.712	5.29585e-14
PLAAT3	1.55477e-18	0.440241	0.307	0.246	5.69154e-14
RPL19	1.74343e-18	0.406432	0.858	0.882	6.38216e-14
CCDC148	1.87929e-18	0.281439	0.247	0.182	6.87953e-14
RPS27A	1.88648e-18	0.371088	0.877	0.895	6.90583e-14
PTPRK	1.89765e-18	0.378282	0.383	0.324	6.94672e-14
PAX8	1.93159e-18	0.405471	0.476	0.428	7.07098e-14
JAK1	2.39767e-18	0.33588	0.446	0.393	8.77717e-14
AKAP13	4.29504e-18	0.274521	0.333	0.269	1.57229e-13
ARHGEF38	4.68826e-18	0.339433	0.238	0.178	1.71623e-13
AGPS	4.75596e-18	0.250742	0.213	0.153	1.74101e-13
NR2F2-AS1	5.19953e-18	0.410847	0.302	0.242	1.90339e-13
RNF19A	6.62914e-18	0.265293	0.321	0.257	2.42673e-13
ACSF2	7.8115e-18	0.257438	0.161	0.108	2.85956e-13
PRDX1	8.02468e-18	0.381308	0.746	0.743	2.93759e-13
PBLD	1.18656e-17	0.369015	0.33	0.264	4.34366e-13
EEF1G	1.2654e-17	0.25734	0.754	0.761	4.63225e-13
AMN	1.33969e-17	0.361125	0.225	0.167	4.90421e-13
MAST4	1.39507e-17	0.352458	0.352	0.285	5.10692e-13
TRPS1	1.41845e-17	0.312797	0.364	0.3	5.19251e-13
PDGFC	1.83842e-17	0.25444	0.23	0.169	6.7299e-13
GSTA1	2.3533e-17	0.352938	0.224	0.159	8.61472e-13
FAHD1	3.06586e-17	0.295624	0.198	0.143	1.12232e-12
PATJ	3.70931e-17	0.366892	0.517	0.478	1.35787e-12
EEF1D	3.71015e-17	0.326339	0.719	0.708	1.35817e-12
RPL23A	4.49234e-17	0.31051	0.743	0.759	1.64451e-12
RASAL2	4.6565e-17	0.308315	0.278	0.218	1.7046e-12
SLC16A4	5.62279e-17	0.287537	0.291	0.226	2.05833e-12
TXN	6.23017e-17	0.616952	0.692	0.7	2.28068e-12
SQSTM1	8.12313e-17	0.395827	0.507	0.458	2.97363e-12
COMT	1.29736e-16	0.354464	0.402	0.35	4.74923e-12
ECH1	1.46494e-16	0.42207	0.478	0.427	5.36272e-12
CFAP221	1.5348e-16	0.254447	0.249	0.19	5.61843e-12
TAX1BP3	1.63129e-16	0.256896	0.226	0.168	5.97166e-12
TCIM	2.06861e-16	0.350082	0.192	0.138	7.57255e-12
RPL29	2.14387e-16	0.364663	0.835	0.85	7.84806e-12
RPLP1	2.22729e-16	0.344395	0.913	0.923	8.15343e-12
PTPN14	2.39979e-16	0.256045	0.263	0.204	8.7849e-12
CMBL	2.74289e-16	0.479701	0.323	0.263	1.00409e-11
XRCC5	3.61689e-16	0.265759	0.442	0.383	1.32404e-11
SPAG9	4.07827e-16	0.353925	0.33	0.271	1.49293e-11
HSPA8	4.25023e-16	0.354296	0.587	0.563	1.55588e-11
CUX1	4.51658e-16	0.351127	0.367	0.311	1.65338e-11
PELI2	5.57669e-16	0.265499	0.21	0.156	2.04146e-11
ENPEP	5.61285e-16	0.266019	0.166	0.114	2.0547e-11
SETD3	5.71399e-16	0.278072	0.256	0.198	2.09172e-11
PKHD1	6.65059e-16	0.650394	0.54	0.54	2.43458e-11
EIF6	7.22783e-16	0.378406	0.447	0.397	2.64589e-11
SLC22A2	7.61354e-16	0.267469	0.282	0.222	2.78709e-11
MBD2	8.23461e-16	0.253667	0.257	0.198	3.01444e-11
MGMT	8.80596e-16	0.276711	0.394	0.336	3.2236e-11
BHMT	1.11315e-15	0.277852	0.237	0.177	4.0749e-11
PLAU	1.1443e-15	0.256286	0.146	0.098	4.18894e-11
NFKBIA	1.24318e-15	0.296076	0.252	0.194	4.55092e-11
DAPK1	1.34063e-15	0.298858	0.267	0.209	4.90765e-11
FGGY	1.46687e-15	0.290221	0.22	0.166	5.36978e-11
TUBA1A	2.10833e-15	0.282034	0.166	0.118	7.71797e-11
B4GALT1	2.48104e-15	0.282973	0.332	0.273	9.08234e-11
MIR99AHG	2.92502e-15	0.345566	0.356	0.301	1.07076e-10
ARPC2	3.55471e-15	0.355372	0.41	0.358	1.30127e-10
RPS16	3.66561e-15	0.264195	0.737	0.739	1.34187e-10
NLGN1	4.97753e-15	0.357036	0.26	0.202	1.82213e-10
ODC1	5.44324e-15	0.329121	0.253	0.199	1.99261e-10
NAPRT	7.90917e-15	0.335787	0.261	0.204	2.89531e-10
NOP53	8.26841e-15	0.316053	0.464	0.412	3.02682e-10
PARD3	8.57132e-15	0.451432	0.445	0.4	3.1377e-10
TST	9.24397e-15	0.366272	0.354	0.299	3.38394e-10
PFN1	1.16174e-14	0.474365	0.684	0.692	4.25277e-10
PRELID1	1.42179e-14	0.40303	0.478	0.435	5.20474e-10
FAT1	2.18427e-14	0.272707	0.323	0.267	7.99594e-10
EIF3H	2.49491e-14	0.28575	0.447	0.391	9.13313e-10
FOLR1	2.68331e-14	0.328844	0.339	0.284	9.8228e-10
UBXN1	2.86822e-14	0.27092	0.376	0.322	1.04997e-09
P4HB	3.38608e-14	0.295812	0.381	0.328	1.23954e-09
ERBB4	3.50509e-14	0.697782	0.423	0.576	1.28311e-09
RPL38	4.16926e-14	0.284756	0.774	0.792	1.52624e-09
CNNM2	4.49333e-14	-0.253308	0.147	0.199	1.64487e-09
ACOT13	7.94673e-14	0.326251	0.24	0.188	2.90906e-09
C2orf74	8.34652e-14	0.270891	0.176	0.131	3.05541e-09
SERPING1	8.3937e-14	0.367741	0.349	0.301	3.07268e-09
ACADVL	9.87515e-14	0.302032	0.573	0.551	3.615e-09
SOX4	1.01688e-13	0.373843	0.363	0.311	3.7225e-09
IMPA2	1.89557e-13	0.40433	0.494	0.464	6.93912e-09
GAPDH	1.90875e-13	0.384761	0.823	0.848	6.98734e-09
RPS3	2.01418e-13	0.446896	0.809	0.83	7.3733e-09
CCT3	2.79341e-13	0.295942	0.378	0.325	1.02258e-08
PRAP1	3.08299e-13	0.291222	0.173	0.125	1.12859e-08
RPS18	3.14036e-13	0.354584	0.88	0.901	1.14959e-08
RASSF4	3.30424e-13	0.307017	0.197	0.149	1.20958e-08
RPSA	3.43222e-13	0.345025	0.674	0.685	1.25643e-08
HINT1	4.11977e-13	0.295673	0.774	0.789	1.50812e-08
CDC42SE2	4.25526e-13	0.261244	0.383	0.331	1.55772e-08
RPS23	5.42108e-13	0.337759	0.876	0.899	1.9845e-08
SNX29	7.57357e-13	0.33162	0.384	0.334	2.77246e-08
WDFY3	1.54787e-12	0.32926	0.372	0.327	5.6663e-08
ETFB	1.9263e-12	0.505171	0.566	0.551	7.05161e-08
TEAD1	2.05979e-12	0.273161	0.336	0.286	7.54026e-08
GOLGB1	2.57659e-12	0.250668	0.374	0.325	9.43212e-08
PXMP2	2.62145e-12	0.313798	0.267	0.217	9.59634e-08
KRT8	3.03261e-12	0.417877	0.457	0.427	1.11015e-07
BICD1	3.26103e-12	0.263691	0.202	0.155	1.19377e-07
SON	5.08783e-12	0.253952	0.504	0.466	1.8625e-07
RPS19	5.13478e-12	0.38192	0.855	0.872	1.87969e-07
TUBB	5.61563e-12	0.427587	0.392	0.352	2.05571e-07
PPIA	5.71647e-12	0.271399	0.824	0.853	2.09263e-07
PSME2	5.92129e-12	0.342329	0.435	0.398	2.16761e-07
ITM2C	7.30443e-12	0.581854	0.384	0.35	2.67393e-07
C1QBP	8.79629e-12	0.399504	0.449	0.415	3.22006e-07
TPM3	1.05861e-11	0.279759	0.333	0.284	3.87525e-07
TSPAN8	1.14049e-11	0.279062	0.173	0.129	4.175e-07
CTNNA1	1.19389e-11	0.280613	0.449	0.409	4.37047e-07
EDF1	1.28296e-11	0.300611	0.734	0.748	4.69654e-07
PAM	1.68772e-11	0.271559	0.38	0.333	6.17824e-07
DYNC1H1	2.11713e-11	0.256891	0.327	0.279	7.75018e-07
LAMB1	2.45736e-11	0.277668	0.375	0.331	8.99566e-07
RHOC	2.84173e-11	0.327629	0.383	0.341	1.04027e-06
LACTB2	2.96496e-11	0.331641	0.256	0.213	1.08538e-06
GPX3	3.27036e-11	-0.419048	0.471	0.406	1.19718e-06
TUBA1B	3.5843e-11	0.485096	0.37	0.33	1.3121e-06
THBS1	4.16985e-11	0.288907	0.227	0.183	1.52646e-06
CHDH	4.34343e-11	0.254095	0.15	0.11	1.59e-06
RPL22	4.61372e-11	0.273095	0.79	0.81	1.68894e-06
PRKD1	5.97896e-11	0.309424	0.341	0.295	2.18872e-06
SH3BGRL3	6.66077e-11	0.509531	0.427	0.393	2.43831e-06
GALNT11	7.64404e-11	0.3106	0.368	0.324	2.79826e-06
MPC2	8.70379e-11	0.387814	0.577	0.577	3.18619e-06
RPS14	9.00231e-11	0.308407	0.863	0.885	3.29548e-06
ZFAS1	9.06429e-11	0.313912	0.451	0.412	3.31817e-06
WFDC2	9.09342e-11	0.642725	0.581	0.551	3.32883e-06
OXR1	9.87644e-11	0.471969	0.476	0.46	3.61547e-06
EHHADH	1.05143e-10	0.297507	0.209	0.165	3.84899e-06
LRRFIP1	1.3302e-10	0.264181	0.39	0.347	4.86945e-06
SPAG16	1.64373e-10	0.260217	0.372	0.327	6.01721e-06
BPHL	2.01192e-10	0.276894	0.206	0.164	7.36503e-06
HMGCL	2.02053e-10	0.303416	0.262	0.217	7.39655e-06
ZFAND3	2.5382e-10	0.255088	0.447	0.41	9.2916e-06
SYTL2	2.67149e-10	0.279561	0.238	0.195	9.77953e-06
SCRN2	3.05016e-10	0.259204	0.204	0.162	1.11657e-05
CTSH	3.77076e-10	0.287101	0.395	0.35	1.38036e-05
ARL3	4.6545e-10	0.259337	0.315	0.274	1.70387e-05
KAZN	5.31165e-10	0.372587	0.412	0.377	1.94443e-05
EIF4E2	5.38384e-10	0.254342	0.254	0.211	1.97086e-05
GCAT	6.01415e-10	0.335506	0.116	0.084	2.2016e-05
RPL14	6.02494e-10	0.326927	0.787	0.809	2.20555e-05
PABPC1	6.40397e-10	0.321615	0.487	0.459	2.3443e-05
RACK1	6.68756e-10	0.259381	0.761	0.779	2.44812e-05
EXT1	6.78043e-10	0.273046	0.322	0.276	2.48211e-05
SNHG8	7.15106e-10	0.251767	0.503	0.468	2.61779e-05
HPD	7.52657e-10	-0.568717	0.143	0.185	2.75525e-05
NOL7	8.32168e-10	0.274367	0.314	0.27	3.04632e-05
MYH9	9.48743e-10	0.253816	0.319	0.278	3.47306e-05
RBMS1	1.03223e-09	0.265016	0.355	0.315	3.77869e-05
AKR7A2	1.65066e-09	0.402342	0.365	0.326	6.04257e-05
FAM177A1	1.88701e-09	0.331473	0.362	0.324	6.90779e-05
DHRS4L2	2.16639e-09	0.358853	0.307	0.266	7.9305e-05
RHOA	2.26758e-09	0.290632	0.471	0.446	8.30094e-05
KDELR1	2.27595e-09	0.273613	0.414	0.381	8.33155e-05
NCL	2.6877e-09	0.30623	0.416	0.384	9.83887e-05
RPS11	4.2282e-09	0.261913	0.714	0.745	0.000154782
GNG5	6.65885e-09	0.324111	0.594	0.606	0.00024376
AIFM1	7.87613e-09	0.251619	0.261	0.22	0.000288322
TTC28	8.14732e-09	0.301799	0.263	0.224	0.000298249
ECHDC3	1.09209e-08	0.334219	0.246	0.208	0.00039978
RPL26	1.1242e-08	0.279957	0.861	0.891	0.000411536
HLA-C	1.40479e-08	0.401241	0.57	0.587	0.00051425
NPM1	1.48488e-08	0.283091	0.653	0.665	0.000543569
VMP1	1.57859e-08	0.26521	0.348	0.309	0.000577873
BTF3	1.69456e-08	0.307159	0.623	0.636	0.000620327
CNDP2	1.78897e-08	0.293954	0.424	0.387	0.000654889
IFITM3	2.05873e-08	0.34791	0.438	0.417	0.000753638
MT1F	2.13672e-08	0.451495	0.433	0.396	0.000782189
LEPROT	3.57346e-08	0.254917	0.372	0.342	0.00130813
SIGIRR	4.54265e-08	0.27819	0.36	0.32	0.00166293
ERP29	5.04535e-08	0.27578	0.487	0.474	0.00184695
HMGB1	6.14796e-08	0.263669	0.691	0.708	0.00225058
YBX1	7.45153e-08	0.28893	0.614	0.622	0.00272778
MRPL36	7.49616e-08	0.284694	0.288	0.253	0.00274412
PCK1	7.89949e-08	0.857351	0.2	0.168	0.00289176
SOD2	8.30846e-08	0.601466	0.522	0.508	0.00304148
PPA1	1.03461e-07	0.31835	0.37	0.339	0.00378738
RPS21	1.07036e-07	0.300226	0.834	0.864	0.00391828
PSMA7	1.31442e-07	0.266756	0.496	0.478	0.0048117
SAT2	1.31606e-07	0.263777	0.491	0.465	0.0048177
ATP6V1B2	1.56629e-07	0.28022	0.231	0.195	0.00573373
PLAAT4	2.29534e-07	0.330978	0.391	0.348	0.00840254
HIST1H4C	3.05814e-07	0.387748	0.4	0.374	0.0111949
PARK7	3.1625e-07	0.278161	0.563	0.569	0.011577
PWRN1	3.56028e-07	0.372834	0.081	0.114	0.0130331
SFRP1	3.74745e-07	-0.396771	0.211	0.244	0.0137183
BAX	4.21994e-07	0.263008	0.279	0.245	0.0154479
LAMTOR5	4.89067e-07	0.356479	0.623	0.631	0.0179033
CLTA	5.0963e-07	0.287876	0.549	0.543	0.018656
CBR1	5.23818e-07	0.292161	0.404	0.382	0.0191754
MDH1	6.80159e-07	0.325897	0.53	0.523	0.0248986
RAN	7.27993e-07	0.333772	0.475	0.458	0.0266496
RPL10	8.38107e-07	0.347221	0.89	0.904	0.0306806
DCDC2	8.95319e-07	0.313716	0.5	0.486	0.0327749
MZT2B	1.03798e-06	0.295497	0.604	0.615	0.0379975
RPL18	1.22288e-06	0.264682	0.827	0.852	0.0447659
EIF3G	1.37513e-06	0.26314	0.404	0.377	0.0503392
PKP4	1.42989e-06	0.300304	0.465	0.444	0.052344
ALDH2	1.55143e-06	0.301663	0.408	0.381	0.0567933
EIF5A	1.86296e-06	0.292739	0.41	0.387	0.0681975
S100A11	2.47214e-06	0.412219	0.678	0.681	0.0904976
IMMP2L	2.49563e-06	0.337029	0.551	0.562	0.0913575
MTHFS	2.60318e-06	0.259686	0.301	0.268	0.0952946
PTER	2.97512e-06	0.413488	0.227	0.2	0.10891
HAGH	4.07809e-06	0.252468	0.318	0.287	0.149287
MMP7	4.21986e-06	0.647704	0.22	0.19	0.154477
HSP90B1	4.54862e-06	0.346832	0.573	0.611	0.166511
PCSK1N	6.41076e-06	0.338192	0.462	0.457	0.234679
HIBCH	6.51016e-06	0.293737	0.446	0.423	0.238317
RPL18A	6.54786e-06	0.320426	0.825	0.844	0.239697
ANK3	9.71095e-06	0.293699	0.546	0.55	0.355489
TXNDC17	1.42499e-05	0.32592	0.489	0.483	0.521647
C4orf3	1.50466e-05	0.300328	0.522	0.512	0.550812
HSPD1	2.66264e-05	0.366686	0.534	0.533	0.974713
ADAMTS9-AS2	3.29523e-05	0.343115	0.4	0.384	1
SAT1	5.60489e-05	0.27928	0.731	0.733	1
ALDH6A1	6.14949e-05	0.494004	0.38	0.364	1
BRI3	7.38901e-05	0.300671	0.561	0.57	1
S100A2	0.000109843	0.557217	0.333	0.381	1
NAALADL2	0.00015696	0.316591	0.44	0.434	1
IGFBP7	0.000198017	0.404085	0.697	0.825	1
S100A10	0.000200179	0.373835	0.662	0.694	1
CRYL1	0.000201093	0.302804	0.451	0.437	1
MORN2	0.000220067	0.280966	0.327	0.311	1
KRT18	0.000242882	0.394309	0.472	0.487	1
FTX	0.000256299	0.251058	0.461	0.45	1
SUCLG1	0.000288035	0.305999	0.552	0.553	1
NSA2	0.000327133	0.262474	0.379	0.363	1
GPC5	0.000990014	0.33737	0.245	0.287	1
TPMT	0.0011407	0.273994	0.255	0.237	1
GAMT	0.00140396	0.257105	0.249	0.23	1
SLC9A3R1	0.00158133	0.26303	0.23	0.212	1
LDHA	0.0020501	0.261596	0.491	0.482	1
RPL30	0.00216191	0.339936	0.829	0.856	1
APP	0.00229324	0.311076	0.59	0.661	1
ATP1A1	0.00257776	0.271318	0.642	0.726	1
TSPAN1	0.00265409	0.313212	0.35	0.34	1
RPL32	0.00320404	0.288596	0.876	0.905	1
ITGB1	0.00377816	0.274415	0.414	0.414	1
APRT	0.00392029	0.252956	0.491	0.495	1
CALR	0.00438601	0.286992	0.525	0.553	1
HSPA5	0.00624697	0.29747	0.424	0.434	1
TMSB4X	0.00672579	0.819398	0.588	0.582	1
GLIS3	0.010734	0.310163	0.433	0.443	1
GSTA2	0.0111653	-0.576077	0.104	0.117	1
CD63	0.0122414	0.298204	0.64	0.712	1
WWOX	0.0133902	0.276101	0.447	0.449	1
CLCN5	0.0184869	0.251063	0.355	0.35	1
CCSER1	0.0201681	0.35579	0.47	0.473	1
FABP1	0.0522558	-0.405996	0.12	0.129	1
CLU	0.0747042	0.254615	0.458	0.509	1
RPS27	0.0921136	0.377538	0.868	0.896	1
MT-ATP8	0.15094	0.427783	0.89	0.915	1
RPS15A	0.171336	0.288143	0.801	0.841	1
ZBTB20	0.176642	0.25091	0.63	0.684	1
PCDH9	0.182277	0.26794	0.208	0.205	1
PDE1A	0.234799	0.435672	0.338	0.357	1
MALAT1	0.76256	0.259597	0.729	0.835	1
MT1G	0.819245	0.574676	0.439	0.467	1
PLCB4	0.89325	0.363551	0.129	0.13	1
MT1H	0.927771	0.312329	0.213	0.217	1
S100A4	0.930251	0.345872	0.209	0.214	1
STMN1	0.935047	0.260349	0.291	0.302	1
HMGN2	0.993337	0.250599	0.475	0.501	1
BTG1	0.993591	0.282175	0.373	0.395	1

## Sheet: 3B_tub_BKVN_SURV
Relevant to Figure 2
GO_VERSION	releases/2018-05-14
NETWORK_NAME	epithelial cell of proximal tubule
NETWORK_VERSION	dd4974d1f0dc5bb5b8b11b6c657f4cd6c1a65d28
DATE_CREATED	Thu Apr 20 2023 21:10:40 GMT-0400 (Eastern Daylight Time)
CLUSTER_NAME	CLUSTER_GENES
M1	ACTG1,BTF3,EDF1,EEF1B2,EEF1D,EEF1G,EIF3H,GAPDH,HINT1,HMGB1,MZT2B,NACA,NCL,NOP53,NPM1,PABPC1,PPIA,PTMA,RACK1,RPL10,RPL10A,RPL12,RPL13,RPL14,RPL18,RPL19,RPL22,RPL23A,RPL26,RPL27A,RPL29,RPL3,RPL37,RPL38,RPL7A,RPLP0,RPLP1,RPLP2,RPS10,RPS11,RPS14,RPS16,RPS18,RPS19,RPS2,RPS21,RPS23,RPS27A,RPS29,RPS3,RPS6,RPS7,RPS8,RPS9,RPSA,TPT1,UBC,UBXN1,YBX1
M2	ARHGAP26,ARHGDIB,ARPC1B,B2M,CALML4,CCND3,CD44,CD74,CFB,CFLAR,CNP,COTL1,CPVL,CRIP1,CTNNA1,CTSC,CTSH,CYBA,EMP3,GALM,GLRX,GNAI2,HLA-A,HLA-B,HLA-C,HLA-DPA1,HLA-DPB1,HLA-DQB1,HLA-DRA,HLA-DRB1,HLA-E,HLA-F,HMOX1,IFITM1,IFITM3,IL32,IRF9,ITM2C,LRRFIP1,LTB,LY6E,MVP,NFKBIA,OPTN,PARP4,PITPNC1,PSMB10,PSMB8,PSMB9,PSME1,PSME2,PTPRC,RASSF4,RHOC,RIPOR2,RNASET2,RNF213,SEL1L3,SERPINA1,SERPING1,SH3BGRL3,SLC39A8,SOD2…
M3	ABRACL,ACAA1,ACAA2,ACADVL,ACOT13,AGPS,AIFM1,AKR1A1,AKR7A2,AKR7A3,ARPC2,ARPC3,BAX,BPHL,C1QBP,CBR1,CCT3,CFL1,CKLF,CLIC1,CLTA,CNDP2,COMT,DHRS4L2,DNPH1,ECH1,ECHS1,EIF4A1,EIF4E2,EIF6,ENO1,ERP29,ETFB,FAHD1,FUOM,GCAT,GMDS,GNG5,GRHPR,HIST1H4C,HMGCL,HSPA8,IMPA2,KHK,LACTB2,LAMTOR5,LRPAP1,MDH1,MGMT,MPC2,MRPL36,MSRB1,MYL12B,NIT2,NOL7,ODC1,OXR1,P4HB,PARK7,PEBP1,PEPD,PFN1,PPA1,PPIB,PPP1R14B,PRDX1,PRELID1,PSMA5…
M4	ABLIM1,AK4,AKAP12,AKAP13,AKR1C3,ALPK2,ANXA1,AOX1,AQP1,ARAP2,ARHGAP29,ARID5B,B4GALT1,BDH2,BICC1,BICD1,C9orf3,CALD1,CDH2,CFI,CLIC4,CNKSR3,COL4A1,COL4A2,CPM,CRYAB,CSRP2,CUX1,CXCL12,DAB2,DAPK1,DST,ENPEP,ERRFI1,ETS1,EXT1,FARP1,FAT1,FOXC1,FYN,GNAI1,GOLGB1,GPC4,IGFBP4,ITGB6,ITGB8,LAMB1,LEPROT,MALT1,MAML2,MAST4,MET,MYO9A,MYOF,NFIA,NFIB,NHS,NRP1,NTN4,P3H2,PAM,PARD3,PATJ,PDE7A,PDGFC,PLAU,PLCB1,PLEKHH2,PPFI…
M5	ACTN4,ANXA2,CD151,EZR,FLNA,HOMER3,MYH9,PDLIM1,PDLIM2,S100A16,TAX1BP3,TIMP1,TNFRSF12A,TUBA1A,VIM
M6	ABAT,ACSM2B,ACY3,ADIRF,AGMAT,ALDH8A1,AMN,ANPEP,AOC1,ARHGEF38,ASRGL1,ASTN2,ATP11A,ATP6V1B2,BBOX1,BHMT,BICDL1,CACNA2D3,CASR,CDH6,CIT,CLDN10,CLDN3,CUBN,CXCL14,DCDC2,DGKH,DNAH7,DPP4,DPYS,ECHDC3,EHHADH,EPHA7,ERBB4,FBP1,FGGY,FKBP5,FLRT3,FMO1,FRMD4B,GALNT11,GALNT14,GATM,GLYAT,GPC3,GPT,GYPC,HAO2,HGD,HNF4G,KHDRBS3,LGALS2,LIMD2,LRP2,LTF,MAP3K1,MICAL3,NAT8,NLGN1,NPAS3,OSBPL10,PAX8,PBLD,PCK1,PDE7B,PDZK1,PDZK…
M7	ACMSD,ACSM2A,ACY1,AGXT2,BHMT2,CCDC148,CFAP221,CLDN2,CLTRN,FXYD4,GLYATL1,KCNIP4,KCTD16,MIOX,NRG3,PHYHIPL,PKHD1,PRAP1,RBP5,RHEX,SGIP1,SMIM32,TINAG
		GO_ID	TERM_Q_VALUE	GENE_COUNT	TERM_GENES
CLUSTER_NAME	TERM_NAME	GO:0006412	2.38696e-14	17	RPL10A,RPS14,NPM1,GAPDH,RPL26,RPS29,RPS3,RPL19,RPS21,RPS23,NCL,EIF3H,RPL10,RPL38,RPS9,RPL18,RACK1
M1	translation	GO:0043043	2.38696e-14	17	RPL10A,RPS14,NPM1,GAPDH,RPL26,RPS29,RPS3,RPL19,RPS21,RPS23,NCL,EIF3H,RPL10,RPL38,RPS9,RPL18,RACK1
M1	peptide biosynthetic process	GO:0043604	1.37843e-13	17	RPL10A,RPS14,NPM1,GAPDH,RPL26,RPS29,RPS3,RPL19,RPS21,RPS23,NCL,EIF3H,RPL10,RPL38,RPS9,RPL18,RACK1
M1	amide biosynthetic process	GO:0006518	6.14933e-13	17	RPL10A,RPS14,NPM1,GAPDH,RPL26,RPS29,RPS3,RPL19,RPS21,RPS23,NCL,EIF3H,RPL10,RPL38,RPS9,RPL18,RACK1
M1	peptide metabolic process	GO:0002181	5.32611e-08	7	RPL10A,RPS21,RPS23,RPL38,RPS29,RPL18,RPL19
M1	cytoplasmic translation	GO:0016072	2.08374e-07	8	RPS16,RPL26,NOP53,RPS19,RPS6,NCL,RPL14,RPS7
M1	rRNA metabolic process	GO:0042254	2.70732e-07	8	RPS14,RPS16,RPL26,NOP53,RPS19,RPS6,RPL14,RPS7
M1	ribosome biogenesis	GO:0042274	9.13649e-07	5	RPS14,RPS16,RPS19,RPS6,RPS7
M1	ribosomal small subunit biogenesis	GO:0006417	1.48478e-06	9	RPS14,NPM1,GAPDH,RPL26,RPS3,NCL,RPL10,RPS9,RACK1
M1	regulation of translation	GO:0010608	2.06627e-06	10	RPS14,NPM1,GAPDH,YBX1,RPL26,RPS3,NCL,RPL10,RPS9,RACK1
M1	posttranscriptional regulation of gene expression	GO:0022613	3.09232e-06	9	RPS14,RPS16,RPL26,NOP53,RPS19,RPS6,RPS23,RPL14,RPS7
M1	ribonucleoprotein complex biogenesis	GO:0034248	3.69801e-06	9	RPS14,NPM1,GAPDH,RPL26,RPS3,NCL,RPL10,RPS9,RACK1
M1	regulation of cellular amide metabolic process	GO:0006364	9.35273e-06	6	RPS16,RPL26,RPS19,RPS6,RPL14,RPS7
M1	rRNA processing	GO:0034660	0.000136435	8	RPS16,RPL26,NOP53,RPS19,RPS6,NCL,RPL14,RPS7
M1	ncRNA metabolic process	GO:0032071	0.000273413	3	HMGB1,RPS3,NPM1
M1	regulation of endodeoxyribonuclease activity	GO:2001244	0.000343101	4	RPS7,RPL26,RPS3,RACK1
M1	positive regulation of intrinsic apoptotic signaling pathway	GO:0032070	0.00043603	3	HMGB1,RPS3,NPM1
M1	regulation of deoxyribonuclease activity	GO:0034470	0.000671694	6	RPS16,RPL26,RPS19,RPS6,RPL14,RPS7
M1	ncRNA processing	GO:0097193	0.000978953	6	TPT1,RPL26,RPS3,HINT1,RPS7,RACK1
M1	intrinsic apoptotic signaling pathway	GO:2001242	0.00105264	5	TPT1,RPL26,RPS3,RPS7,RACK1
M1	regulation of intrinsic apoptotic signaling pathway	GO:0032069	0.00134386	3	HMGB1,RPS3,NPM1
M1	regulation of nuclease activity	GO:0000028	0.00134386	2	RPS14,RPS19
M1	ribosomal small subunit assembly	GO:0042255	0.00145089	3	RPS14,NOP53,RPS19
M1	ribosome assembly	GO:0042273	0.00145089	3	RPL26,NOP53,RPL14
M1	ribosomal large subunit biogenesis	GO:1902231	0.0019473	2	RPL26,RPS3
M1	positive regulation of intrinsic apoptotic signaling pathway in response to DNA damage	GO:1902255	0.0019473	2	RPS7,RPL26
M1	positive regulation of intrinsic apoptotic signaling pathway by p53 class mediator	GO:1902229	0.00206133	3	TPT1,RPL26,RPS3
M1	regulation of intrinsic apoptotic signaling pathway in response to DNA damage	GO:0043065	0.00255826	7	GAPDH,RPL26,HMGB1,RPS3,RPS6,RPS7,RACK1
M1	positive regulation of apoptotic process	GO:0043068	0.00263883	7	GAPDH,RPL26,HMGB1,RPS3,RPS6,RPS7,RACK1
M1	positive regulation of programmed cell death	GO:2000059	0.00303675	3	RPS7,UBXN1,NOP53
M1	negative regulation of ubiquitin-dependent protein catabolic process	GO:0031330	0.00351057	5	YBX1,PABPC1,NOP53,RPS7,UBXN1
M1	negative regulation of cellular catabolic process	GO:0050765	0.00356507	2	HMGB1,RACK1
M1	negative regulation of phagocytosis	GO:1903320	0.00377781	5	RPS2,RPS3,NOP53,RPS7,UBXN1
M1	regulation of protein modification by small protein conjugation or removal	GO:2001235	0.00382695	4	RPS7,RPL26,RPS3,RACK1
M1	positive regulation of apoptotic signaling pathway	GO:2000058	0.00389013	4	RPS7,UBXN1,NOP53,RACK1
M1	regulation of ubiquitin-dependent protein catabolic process	GO:0072331	0.00445071	4	RPS7,RPL26,NOP53,HINT1
M1	signal transduction by p53 class mediator	GO:0009895	0.00548431	5	YBX1,PABPC1,NOP53,RPS7,UBXN1
M1	negative regulation of catabolic process	GO:0072332	0.00624649	3	RPS7,RPL26,HINT1
M1	intrinsic apoptotic signaling pathway by p53 class mediator	GO:1901796	0.00624649	3	RPS7,RPL26,NOP53
M1	regulation of signal transduction by p53 class mediator	GO:1903051	0.00692604	3	RPS7,UBXN1,NOP53
M1	negative regulation of proteolysis involved in cellular protein catabolic process	GO:0090085	0.00709382	2	UBXN1,NOP53
M1	regulation of protein deubiquitination	GO:0031397	0.00835439	3	RPS7,UBXN1,RPS3
M1	negative regulation of protein ubiquitination	GO:0022618	0.00863498	4	RPS14,RPS23,NOP53,RPS19
M1	ribonucleoprotein complex assembly	GO:0002262	0.00912197	3	RPS14,HMGB1,RPS19
M1	myeloid cell homeostasis	GO:0034655	0.00926642	5	NPM1,YBX1,PABPC1,HINT1,RACK1
M1	nucleobase-containing compound catabolic process	GO:0071826	0.00926642	4	RPS14,RPS23,NOP53,RPS19
M1	ribonucleoprotein complex subunit organization	GO:0008630	0.00926642	3	TPT1,RPL26,RPS3
M1	intrinsic apoptotic signaling pathway in response to DNA damage	GO:1903363	0.00955843	3	RPS7,UBXN1,NOP53
M1	negative regulation of cellular protein catabolic process	GO:1903321	0.00955843	3	RPS7,UBXN1,RPS3
M1	negative regulation of protein modification by small protein conjugation or removal	GO:2001233	0.00963201	5	TPT1,RPL26,RPS3,RPS7,RACK1
M1	regulation of apoptotic signaling pathway	GO:0042790	0.00963201	2	NCL,NOP53
M1	nucleolar large rRNA transcription by RNA polymerase I	GO:1901836	0.00963201	2	NCL,NOP53
M1	regulation of transcription of nucleolar large rRNA by RNA polymerase I	GO:1903050	0.00997063	4	RPS7,UBXN1,NOP53,RACK1
M1	regulation of proteolysis involved in cellular protein catabolic process	GO:1902253	0.0105205	2	RPS7,RPL26
M1	regulation of intrinsic apoptotic signaling pathway by p53 class mediator	GO:0009154	0.0105205	2	HINT1,RACK1
M1	purine ribonucleotide catabolic process	GO:0042104	0.0105205	2	HMGB1,RPS3
M1	positive regulation of activated T cell proliferation	GO:0031396	0.0107475	4	RPS7,UBXN1,RPS2,RPS3
M1	regulation of protein ubiquitination	GO:0048872	0.0107582	3	RPS14,HMGB1,RPS19
M1	homeostasis of number of cells	GO:0046700	0.0107582	5	NPM1,YBX1,PABPC1,HINT1,RACK1
M1	heterocycle catabolic process	GO:0044270	0.0109886	5	NPM1,YBX1,PABPC1,HINT1,RACK1
M1	cellular nitrogen compound catabolic process	GO:0009261	0.011117	2	HINT1,RACK1
M1	ribonucleotide catabolic process	GO:1901798	0.011117	2	RPS7,RPL26
M1	positive regulation of signal transduction by p53 class mediator	GO:0019439	0.0111759	5	NPM1,YBX1,PABPC1,HINT1,RACK1
M1	aromatic compound catabolic process	GO:0061013	0.0117925	3	YBX1,PABPC1,NPM1
M1	regulation of mRNA catabolic process	GO:0009303	0.0121223	2	NCL,NOP53
M1	rRNA transcription	GO:0052547	0.0122713	5	GAPDH,HMGB1,RPS3,UBXN1,RACK1
M1	regulation of peptidase activity	GO:0032434	0.0122713	3	UBXN1,NOP53,RACK1
M1	regulation of proteasomal ubiquitin-dependent protein catabolic process	GO:0017148	0.0122713	3	NCL,RPS3,GAPDH
M1	negative regulation of translation	GO:2001022	0.0125648	3	RPL26,RPS3,HMGB1
M1	positive regulation of response to DNA damage stimulus	GO:1901361	0.0125779	5	NPM1,YBX1,PABPC1,HINT1,RACK1
M1	organic cyclic compound catabolic process	GO:2001020	0.0126627	4	TPT1,RPL26,RPS3,HMGB1
M1	regulation of response to DNA damage stimulus	GO:0006195	0.0126627	2	HINT1,RACK1
M1	purine nucleotide catabolic process	GO:0032435	0.0138742	2	UBXN1,NOP53
M1	negative regulation of proteasomal ubiquitin-dependent protein catabolic process	GO:1903362	0.0142808	4	RPS7,UBXN1,NOP53,RACK1
M1	regulation of cellular protein catabolic process	GO:0046006	0.0148334	2	HMGB1,RPS3
M1	regulation of activated T cell proliferation	GO:0050798	0.015884	2	HMGB1,RPS3
M1	activated T cell proliferation	GO:0034249	0.0162812	3	NCL,RPS3,GAPDH
M1	negative regulation of cellular amide metabolic process	GO:0043280	0.0172947	3	HMGB1,RPS3,RACK1
M1	positive regulation of cysteine-type endopeptidase activity involved in apoptotic process	GO:0042177	0.018485	3	RPS7,UBXN1,NOP53
M1	negative regulation of protein catabolic process	GO:0072523	0.018501	2	HINT1,RACK1
M1	purine-containing compound catabolic process	GO:0051898	0.018501	2	NOP53,RACK1
M1	negative regulation of protein kinase B signaling	GO:0098781	0.019642	2	NCL,NOP53
M1	ncRNA transcription	GO:0050764	0.020737	2	HMGB1,RACK1
M1	regulation of phagocytosis	GO:0006356	0.020737	2	NCL,NOP53
M1	regulation of transcription by RNA polymerase I	GO:0045861	0.0207879	4	RPS7,UBXN1,NOP53,GAPDH
M1	negative regulation of proteolysis	GO:0045806	0.0228878	2	HMGB1,RACK1
M1	negative regulation of endocytosis	GO:1902373	0.0228878	2	YBX1,PABPC1
M1	negative regulation of mRNA catabolic process	GO:2001056	0.0234049	3	HMGB1,RPS3,RACK1
M1	positive regulation of cysteine-type endopeptidase activity	GO:0045070	0.0242785	2	PABPC1,PPIA
M1	positive regulation of viral genome replication	GO:0051222	0.0255817	4	HMGB1,GAPDH,PPIA,RACK1
M1	positive regulation of protein transport	GO:0071478	0.0256502	3	EEF1D,RPL26,NPM1
M1	cellular response to radiation	GO:0061136	0.0259924	3	UBXN1,NOP53,RACK1
M1	regulation of proteasomal protein catabolic process	GO:1902369	0.0259924	2	YBX1,PABPC1
M1	negative regulation of RNA catabolic process	GO:1901799	0.0259924	2	UBXN1,NOP53
M1	negative regulation of proteasomal protein catabolic process	GO:0002548	0.0267256	2	HMGB1,RPS19
M1	monocyte chemotaxis	GO:0006360	0.0267256	2	NCL,NOP53
M1	transcription by RNA polymerase I	GO:0045862	0.0271915	4	HMGB1,RPS3,NOP53,RACK1
M1	positive regulation of proteolysis	GO:1904951	0.0280553	4	HMGB1,GAPDH,PPIA,RACK1
M1	positive regulation of establishment of protein localization	GO:0006402	0.0281719	3	YBX1,PABPC1,NPM1
M1	mRNA catabolic process	GO:0051438	0.0285492	2	RPS7,RPS2
M1	regulation of ubiquitin-protein transferase activity	GO:0010950	0.0285596	3	HMGB1,RPS3,RACK1
M1	positive regulation of endopeptidase activity	GO:0043388	0.0294189	2	EDF1,HMGB1
M1	positive regulation of DNA binding	GO:0044773	0.0294189	2	RPL26,NOP53
M1	mitotic DNA damage checkpoint	GO:0070301	0.0310763	2	RPS3,RACK1
M1	cellular response to hydrogen peroxide	GO:0044774	0.0310763	2	RPL26,NOP53
M1	mitotic DNA integrity checkpoint	GO:0052548	0.031094	4	HMGB1,RPS3,GAPDH,RACK1
M1	regulation of endopeptidase activity	GO:0010952	0.031094	3	HMGB1,RPS3,RACK1
M1	positive regulation of peptidase activity	GO:0042176	0.0315341	4	RPS7,UBXN1,NOP53,RACK1
M1	regulation of protein catabolic process	GO:0071674	0.0317241	2	HMGB1,RPS19
M1	mononuclear cell migration	GO:0043902	0.0322685	3	PABPC1,GAPDH,PPIA
M1	positive regulation of multi-organism process	GO:0032436	0.0324673	2	NOP53,RACK1
M1	positive regulation of proteasomal ubiquitin-dependent protein catabolic process	GO:0030218	0.0345042	2	RPS14,RPS19
M1	erythrocyte differentiation	GO:0043488	0.0345042	2	YBX1,NPM1
M1	regulation of mRNA stability	GO:1903311	0.0349378	3	YBX1,PABPC1,NPM1
M1	regulation of mRNA metabolic process	GO:0001819	0.0356839	4	HMGB1,NOP53,RPS3,GAPDH
M1	positive regulation of cytokine production	GO:0045739	0.0356839	2	HMGB1,RPS3
M1	positive regulation of DNA repair	GO:0050714	0.0357924	3	HMGB1,GAPDH,PPIA
M1	positive regulation of protein secretion	GO:0043254	0.0359978	4	HMGB1,RPS3,NOP53,RACK1
M1	regulation of protein complex assembly	GO:0006401	0.0361428	3	YBX1,PABPC1,NPM1
M1	RNA catabolic process	GO:1903312	0.037696	2	YBX1,PABPC1
M1	negative regulation of mRNA metabolic process	GO:0034101	0.037696	2	RPS14,RPS19
M1	erythrocyte homeostasis	GO:0031640	0.0386371	2	GAPDH,RPS19
M1	killing of cells of other organism	GO:0044364	0.0386371	2	GAPDH,RPS19
M1	disruption of cells of other organism	GO:0043487	0.0386371	2	YBX1,NPM1
M1	regulation of RNA stability	GO:0043281	0.0387962	3	HMGB1,RPS3,RACK1
M1	regulation of cysteine-type endopeptidase activity involved in apoptotic process	GO:0002793	0.0387962	3	HMGB1,GAPDH,PPIA
M1	positive regulation of peptide secretion	GO:0042102	0.0393492	2	HMGB1,RPS3
M1	positive regulation of T cell proliferation	GO:0042542	0.0393492	2	RPS3,RACK1
M1	response to hydrogen peroxide	GO:0071479	0.0393492	2	EEF1D,RPL26
M1	cellular response to ionizing radiation	GO:2000060	0.0393492	2	NOP53,RACK1
M1	positive regulation of ubiquitin-dependent protein catabolic process	GO:0009166	0.0393492	2	HINT1,RACK1
M1	nucleotide catabolic process	GO:0045089	0.0400729	3	HMGB1,NOP53,RPS19
M1	positive regulation of innate immune response	GO:0006281	0.0400865	4	HMGB1,NOP53,RPS3,NPM1
M1	DNA repair	GO:0010948	0.0405795	3	RPL26,NOP53,NPM1
M1	negative regulation of cell cycle process	GO:0006511	0.0407202	4	RPS7,UBXN1,NOP53,RACK1
M1	ubiquitin-dependent protein catabolic process	GO:0050778	0.0409426	4	HMGB1,RPS3,NOP53,RPS19
M1	positive regulation of immune response	GO:0061844	0.0413074	2	GAPDH,RPS19
M1	antimicrobial humoral immune response mediated by antimicrobial peptide	GO:0019941	0.0416547	4	RPS7,UBXN1,NOP53,RACK1
M1	modification-dependent protein catabolic process	GO:0090305	0.0424741	3	HMGB1,RPS3,NPM1
M1	nucleic acid phosphodiester bond hydrolysis	GO:0043632	0.0428464	4	RPS7,UBXN1,NOP53,RACK1
M1	modification-dependent macromolecule catabolic process	GO:2001021	0.0430771	2	TPT1,RPS3
M1	negative regulation of response to DNA damage stimulus	GO:1903902	0.0440549	2	PABPC1,PPIA
M1	positive regulation of viral life cycle	GO:1901800	0.0440549	2	NOP53,RACK1
M1	positive regulation of proteasomal protein catabolic process	GO:1901292	0.0440549	2	HINT1,RACK1
M1	nucleoside phosphate catabolic process	GO:0043900	0.0444643	4	PABPC1,NOP53,GAPDH,PPIA
M1	regulation of multi-organism process	GO:0034644	0.0469655	2	RPL26,NPM1
M1	cellular response to UV	GO:1902749	0.0469655	2	NPM1,NOP53
M1	regulation of cell cycle G2/M phase transition	GO:0045087	0.0476175	4	HMGB1,NOP53,GAPDH,RPS19
M1	innate immune response	GO:0071236	0.0476704	2	RPS3,RACK1
M1	cellular response to antibiotic	GO:2000116	0.0476704	3	HMGB1,RPS3,RACK1
M1	regulation of cysteine-type endopeptidase activity	GO:0071482	0.0485757	2	RPL26,NPM1
M1	cellular response to light stimulus	GO:0034404	0.0485757	2	HINT1,RACK1
M1	nucleobase-containing small molecule biosynthetic process	GO:0045727	0.0485757	2	RPL26,NPM1
M1	positive regulation of translation	GO:1901987	0.050395	3	RPL26,NOP53,NPM1
M1	regulation of cell cycle phase transition	GO:0051348	0.0511519	3	RPS7,NPM1,RACK1
M1	negative regulation of transferase activity	GO:0071214	0.0515117	3	EEF1D,RPL26,NPM1
M1	cellular response to abiotic stimulus	GO:0104004	0.0515117	3	EEF1D,RPL26,NPM1
M1	cellular response to environmental stimulus	GO:0006909	0.0515117	2	HMGB1,RACK1
M1	phagocytosis	GO:1903052	0.0515117	2	NOP53,RACK1
M1	positive regulation of proteolysis involved in cellular protein catabolic process	GO:0045088	0.0516619	3	HMGB1,NOP53,RPS19
M1	regulation of innate immune response	GO:0031349	0.0516619	3	HMGB1,NOP53,RPS19
M1	positive regulation of defense response	GO:0019730	0.0538646	2	GAPDH,RPS19
M1	antimicrobial humoral response	GO:0050671	0.0546673	2	HMGB1,RPS3
M1	positive regulation of lymphocyte proliferation	GO:0042129	0.0546673	2	HMGB1,RPS3
M1	regulation of T cell proliferation	GO:0065004	0.0546673	2	HMGB1,NPM1
M1	protein-DNA complex assembly	GO:0006413	0.0546673	2	EIF3H,NPM1
M1	translational initiation	GO:0032946	0.0556203	2	HMGB1,RPS3
M1	positive regulation of mononuclear cell proliferation	GO:0043903	0.0558132	3	PABPC1,GAPDH,PPIA
M1	regulation of symbiosis, encompassing mutualism through parasitism	GO:0070665	0.0560289	2	HMGB1,RPS3
M1	positive regulation of leukocyte proliferation	GO:0043161	0.0561381	3	UBXN1,NOP53,RACK1
M1	proteasome-mediated ubiquitin-dependent protein catabolic process	GO:0034614	0.0571581	2	RPS3,RACK1
M1	cellular response to reactive oxygen species	GO:0034250	0.0571581	2	RPL26,NPM1
M1	positive regulation of cellular amide metabolic process	GO:1903532	0.0572726	3	HMGB1,GAPDH,PPIA
M1	positive regulation of secretion by cell	GO:0042098	0.0578523	2	HMGB1,RPS3
M1	T cell proliferation	GO:0051101	0.0578523	2	EDF1,HMGB1
M1	regulation of DNA binding	GO:0046330	0.0578523	2	HMGB1,RPS3
M1	positive regulation of JNK cascade	GO:0009615	0.0579433	3	EEF1G,TPT1,NOP53
M1	response to virus	GO:0031333	0.0598867	2	HMGB1,NOP53
M1	negative regulation of protein complex assembly	GO:0051047	0.060189	3	HMGB1,GAPDH,PPIA
M1	positive regulation of secretion	GO:1901136	0.0603496	2	HINT1,RACK1
M1	carbohydrate derivative catabolic process	GO:0000077	0.0603496	2	RPL26,NOP53
M1	DNA damage checkpoint	GO:0045069	0.061203	2	PABPC1,PPIA
M1	regulation of viral genome replication	GO:1901991	0.061203	2	RPL26,NOP53
M1	negative regulation of mitotic cell cycle phase transition	GO:0046434	0.0622993	2	HINT1,RACK1
M1	organophosphate catabolic process	GO:0002253	0.0626174	3	HMGB1,RPS3,NOP53
M1	activation of immune response	GO:0050870	0.0630619	2	HMGB1,RPS3
M1	positive regulation of T cell activation	GO:0051896	0.0630619	2	NOP53,RACK1
M1	regulation of protein kinase B signaling	GO:1903364	0.0630619	2	NOP53,RACK1
M1	positive regulation of cellular protein catabolic process	GO:0009314	0.0639893	3	EEF1D,RPL26,NPM1
M1	response to radiation	GO:0031570	0.0639893	2	RPL26,NOP53
M1	DNA integrity checkpoint	GO:0050708	0.0646448	3	HMGB1,GAPDH,PPIA
M1	regulation of protein secretion	GO:0048524	0.0648534	2	PABPC1,PPIA
M1	positive regulation of viral process	GO:0044839	0.0658708	2	NPM1,NOP53
M1	cell cycle G2/M phase transition	GO:0007093	0.0658708	2	RPL26,NOP53
M1	mitotic cell cycle checkpoint	GO:0050715	0.0668841	2	HMGB1,GAPDH
M1	positive regulation of cytokine secretion	GO:1903039	0.0675132	2	HMGB1,RPS3
M1	positive regulation of leukocyte cell-cell adhesion	GO:0002791	0.0689638	3	HMGB1,GAPDH,PPIA
M1	regulation of peptide secretion	GO:0010212	0.0689638	2	EEF1D,RPL26
M1	response to ionizing radiation	GO:0006282	0.0689638	2	HMGB1,RPS3
M1	regulation of DNA repair	GO:0071824	0.0707801	2	HMGB1,NPM1
M1	protein-DNA complex subunit organization	GO:0032874	0.0707801	2	HMGB1,RPS3
M1	positive regulation of stress-activated MAPK cascade	GO:0000302	0.0716637	2	RPS3,RACK1
M1	response to reactive oxygen species	GO:0070304	0.0716637	2	HMGB1,RPS3
M1	positive regulation of stress-activated protein kinase signaling cascade	GO:0043491	0.0726308	2	NOP53,RACK1
M1	protein kinase B signaling	GO:0019079	0.0726308	2	PABPC1,PPIA
M1	viral genome replication	GO:1901988	0.073911	2	RPL26,NOP53
M1	negative regulation of cell cycle phase transition	GO:0030097	0.0740921	3	RPS14,HMGB1,RPS19
M1	hemopoiesis	GO:0046677	0.0747367	2	RPS3,RACK1
M1	response to antibiotic	GO:0006959	0.0747367	2	GAPDH,RPS19
M1	humoral immune response	GO:1903322	0.0747367	2	RPS2,NOP53
M1	positive regulation of protein modification by small protein conjugation or removal	GO:0009306	0.0757584	3	HMGB1,GAPDH,PPIA
M1	protein secretion	GO:0097529	0.0758379	2	HMGB1,RPS19
M1	myeloid leukocyte migration	GO:0048534	0.0769665	3	RPS14,HMGB1,RPS19
M1	hematopoietic or lymphoid organ development	GO:0010498	0.0769665	3	UBXN1,NOP53,RACK1
M1	proteasomal protein catabolic process	GO:0001906	0.0769665	2	GAPDH,RPS19
M1	cell killing	GO:0050670	0.0774542	2	HMGB1,RPS3
M1	regulation of lymphocyte proliferation	GO:0032944	0.0781198	2	HMGB1,RPS3
M1	regulation of mononuclear cell proliferation	GO:0098542	0.0787911	3	NOP53,GAPDH,RPS19
M1	defense response to other organism	GO:0051092	0.0791289	2	RPS3,NPM1
M1	positive regulation of NF-kappaB transcription factor activity	GO:0044770	0.0801498	3	RPL26,NOP53,NPM1
M1	cell cycle phase transition	GO:0070663	0.0801623	2	HMGB1,RPS3
M1	regulation of leukocyte proliferation	GO:0046328	0.0811456	2	HMGB1,RPS3
M1	regulation of JNK cascade	GO:0002790	0.0815461	3	HMGB1,GAPDH,PPIA
M1	peptide secretion	GO:0016579	0.0819847	2	UBXN1,NOP53
M1	protein deubiquitination	GO:0046651	0.0828138	2	HMGB1,RPS3
M1	lymphocyte proliferation	GO:0022409	0.0828138	2	HMGB1,RPS3
M1	positive regulation of cell-cell adhesion	GO:0009411	0.0828138	2	RPL26,NPM1
M1	response to UV	GO:0032943	0.083595	2	HMGB1,RPS3
M1	mononuclear cell proliferation	GO:0007254	0.0844275	2	HMGB1,RPS3
M1	JNK cascade	GO:0002520	0.0844618	3	RPS14,HMGB1,RPS19
M1	immune system development	GO:0051251	0.0851808	2	HMGB1,RPS3
M1	positive regulation of lymphocyte activation	GO:0070661	0.0860748	2	HMGB1,RPS3
M1	leukocyte proliferation	GO:0030595	0.0872123	2	HMGB1,RPS19
M1	leukocyte chemotaxis	GO:0097237	0.0876982	2	RPS3,RACK1
M1	cellular response to toxic substance	GO:0002218	0.0876982	2	HMGB1,NOP53
M1	activation of innate immune response	GO:0030100	0.0921605	2	HMGB1,RACK1
M1	regulation of endocytosis	GO:0050707	0.0929416	2	HMGB1,GAPDH
M1	regulation of cytokine secretion	GO:0070646	0.0941035	2	UBXN1,NOP53
M1	protein modification by small protein removal	GO:0051052	0.0943372	3	HMGB1,RPS3,NPM1
M1	regulation of DNA metabolic process	GO:0050863	0.0961849	2	HMGB1,RPS3
M1	regulation of T cell activation	GO:0051099	0.0961849	2	EDF1,HMGB1
M1	positive regulation of binding	GO:0035821	0.0971802	2	GAPDH,RPS19
M1	modification of morphology or physiology of other organism	GO:0000075	0.0971802	2	RPL26,NOP53
M1	cell cycle checkpoint	GO:0010466	0.0979321	2	UBXN1,GAPDH
M1	negative regulation of peptidase activity	GO:0009416	0.0979321	2	RPL26,NPM1
M1	response to light stimulus	GO:1903037	0.099077	2	HMGB1,RPS3
M1	regulation of leukocyte cell-cell adhesion	GO:0006954	0.0998169	2	HMGB1,RPS19
M1	inflammatory response	GO:0034599	0.0998169	2	RPS3,RACK1
M1	cellular response to oxidative stress	GO:0070507	0.0998169	2	RPS3,NPM1
M1	regulation of microtubule cytoskeleton organization	GO:0048002	2.04349e-06	5	HLA-DPA1,HLA-DPB1,HLA-DRA,B2M,HLA-E
M2	antigen processing and presentation of peptide antigen	GO:0019882	2.04349e-06	6	HLA-DPA1,HLA-DPB1,HLA-DRA,HLA-DRB1,B2M,HLA-E
M2	antigen processing and presentation	GO:0002504	2.25969e-05	4	HLA-DPA1,HLA-DRA,HLA-DPB1,HLA-DRB1
M2	antigen processing and presentation of peptide or polysaccharide antigen via MHC class II	GO:0034341	0.000399835	5	IFITM1,HLA-DPA1,IFITM3,SP100,STAT1
M2	response to interferon-gamma	GO:0002495	0.000528814	3	HLA-DPA1,HLA-DRA,HLA-DPB1
M2	antigen processing and presentation of peptide antigen via MHC class II	GO:0052548	0.000567814	8	PSMB8,CD44,PSMB9,SERPING1,TNFSF10,CTSH,SERPINA1,TNFAIP8
M2	regulation of endopeptidase activity	GO:0052547	0.000637689	8	PSMB8,CD44,PSMB9,SERPING1,TNFSF10,CTSH,SERPINA1,TNFAIP8
M2	regulation of peptidase activity	GO:0050671	0.000637689	5	HLA-DPA1,HLA-DPB1,CD74,PTPRC,HLA-E
M2	positive regulation of lymphocyte proliferation	GO:0032946	0.000651214	5	HLA-DPA1,HLA-DPB1,CD74,PTPRC,HLA-E
M2	positive regulation of mononuclear cell proliferation	GO:0070665	0.000674057	5	HLA-DPA1,HLA-DPB1,CD74,PTPRC,HLA-E
M2	positive regulation of leukocyte proliferation	GO:0002505	0.000816674	2	HLA-DRA,HLA-DRB1
M2	antigen processing and presentation of polysaccharide antigen via MHC class II	GO:0002506	0.000816674	2	HLA-DRA,HLA-DRB1
M2	polysaccharide assembly with MHC class II protein complex	GO:0065006	0.000816674	2	HLA-DRA,HLA-DRB1
M2	protein-carbohydrate complex assembly	GO:0071823	0.000816674	2	HLA-DRA,HLA-DRB1
M2	protein-carbohydrate complex subunit organization	GO:0007249	0.00134386	6	CFLAR,TNFSF10,CD74,SQSTM1,STAT1,NFKBIA
M2	I-kappaB kinase/NF-kappaB signaling	GO:0045087	0.00145089	8	SERPING1,IFITM1,HLA-DPA1,IFITM3,SP100,STAT1,HLA-E,CYBA
M2	innate immune response	GO:2001233	0.00156279	7	CD44,CFLAR,TNFSF10,CD74,SP100,SOD2,HMOX1
M2	regulation of apoptotic signaling pathway	GO:0051249	0.00171173	6	HLA-DPA1,HLA-DPB1,CD74,RIPOR2,PTPRC,HLA-E
M2	regulation of lymphocyte activation	GO:0002396	0.00171173	2	HLA-DRA,HLA-DRB1
M2	MHC protein complex assembly	GO:0002399	0.00171173	2	HLA-DRA,HLA-DRB1
M2	MHC class II protein complex assembly	GO:0035456	0.00172351	3	IFITM3,STAT1,IFITM1
M2	response to interferon-beta	GO:0050670	0.00173702	5	HLA-DPA1,HLA-DPB1,CD74,PTPRC,HLA-E
M2	regulation of lymphocyte proliferation	GO:0032944	0.00180071	5	HLA-DPA1,HLA-DPB1,CD74,PTPRC,HLA-E
M2	regulation of mononuclear cell proliferation	GO:0070663	0.00194508	5	HLA-DPA1,HLA-DPB1,CD74,PTPRC,HLA-E
M2	regulation of leukocyte proliferation	GO:0002377	0.00194508	3	PTPRC,HLA-E,HLA-DQB1
M2	immunoglobulin production	GO:0046651	0.00211358	5	HLA-DPA1,HLA-DPB1,CD74,PTPRC,HLA-E
M2	lymphocyte proliferation	GO:0032943	0.0021743	5	HLA-DPA1,HLA-DPB1,CD74,PTPRC,HLA-E
M2	mononuclear cell proliferation	GO:0051251	0.00232248	5	HLA-DPA1,HLA-DPB1,CD74,PTPRC,HLA-E
M2	positive regulation of lymphocyte activation	GO:0070661	0.00241077	5	HLA-DPA1,HLA-DPB1,CD74,PTPRC,HLA-E
M2	leukocyte proliferation	GO:0002478	0.00255826	2	HLA-DPA1,HLA-DPB1
M2	antigen processing and presentation of exogenous peptide antigen	GO:0019884	0.00255826	2	HLA-DPA1,HLA-DPB1
M2	antigen processing and presentation of exogenous antigen	GO:0019886	0.00255826	2	HLA-DPA1,HLA-DPB1
M2	antigen processing and presentation of exogenous peptide antigen via MHC class II	GO:0002694	0.00312561	6	HLA-DPA1,HLA-DPB1,CD74,RIPOR2,PTPRC,HLA-E
M2	regulation of leukocyte activation	GO:0002440	0.0034321	4	HLA-E,PTPRC,B2M,HLA-DQB1
M2	production of molecular mediator of immune response	GO:1903037	0.00351057	5	CD44,HLA-DPA1,HLA-DPB1,RIPOR2,HLA-E
M2	regulation of leukocyte cell-cell adhesion	GO:0006954	0.00358978	5	SERPING1,PARP4,NFKBIA,HMOX1,CYBA
M2	inflammatory response	GO:0002483	0.00361786	2	HLA-E,B2M
M2	antigen processing and presentation of endogenous peptide antigen	GO:0002250	0.00365115	4	CTSH,HLA-E,B2M,HLA-DQB1
M2	adaptive immune response	GO:0050865	0.00382695	6	HLA-DPA1,HLA-DPB1,CD74,RIPOR2,PTPRC,HLA-E
M2	regulation of cell activation	GO:0002696	0.00382695	5	HLA-DPA1,HLA-DPB1,CD74,PTPRC,HLA-E
M2	positive regulation of leukocyte activation	GO:0043900	0.00382695	7	IFITM1,IFITM3,CD74,ARHGDIB,STAT1,OPTN,CYBA
M2	regulation of multi-organism process	GO:0043122	0.00382695	5	CFLAR,TNFSF10,CD74,SQSTM1,STAT1
M2	regulation of I-kappaB kinase/NF-kappaB signaling	GO:2001234	0.00382695	5	CD44,CFLAR,CD74,SOD2,HMOX1
M2	negative regulation of apoptotic signaling pathway	GO:0046596	0.00382695	3	IFITM3,CD74,IFITM1
M2	regulation of viral entry into host cell	GO:0050867	0.00389523	5	HLA-DPA1,HLA-DPB1,CD74,PTPRC,HLA-E
M2	positive regulation of cell activation	GO:0046649	0.00391271	6	HLA-DPA1,HLA-DPB1,CD74,RIPOR2,PTPRC,HLA-E
M2	lymphocyte activation	GO:0019883	0.00449424	2	HLA-E,B2M
M2	antigen processing and presentation of endogenous antigen	GO:1902041	0.00475461	3	SP100,HMOX1,CFLAR
M2	regulation of extrinsic apoptotic signaling pathway via death domain receptors	GO:1902166	0.00586604	2	CD44,CD74
M2	negative regulation of intrinsic apoptotic signaling pathway in response to DNA damage by p53 class mediator	GO:1903039	0.00639708	4	CD44,HLA-DPA1,HLA-DPB1,HLA-E
M2	positive regulation of leukocyte cell-cell adhesion	GO:0007159	0.00692604	5	CD44,HLA-DPA1,HLA-DPB1,RIPOR2,HLA-E
M2	leukocyte cell-cell adhesion	GO:1902165	0.00699755	2	CD44,CD74
M2	regulation of intrinsic apoptotic signaling pathway in response to DNA damage by p53 class mediator	GO:2001236	0.00778395	4	SP100,HMOX1,CFLAR,TNFSF10
M2	regulation of extrinsic apoptotic signaling pathway	GO:2000116	0.00806461	5	CD44,PSMB9,TNFSF10,CTSH,TNFAIP8
M2	regulation of cysteine-type endopeptidase activity	GO:0001819	0.0087446	6	HLA-DPA1,HLA-DPB1,STAT1,B2M,HLA-E,CYBA
M2	positive regulation of cytokine production	GO:1902254	0.00926642	2	CD44,CD74
M2	negative regulation of intrinsic apoptotic signaling pathway by p53 class mediator	GO:0000423	0.00926642	2	OPTN,SQSTM1
M2	mitophagy	GO:0045321	0.00963201	6	HLA-DPA1,HLA-DPB1,CD74,RIPOR2,PTPRC,HLA-E
M2	leukocyte activation	GO:0022409	0.00973333	4	CD44,HLA-DPA1,HLA-DPB1,HLA-E
M2	positive regulation of cell-cell adhesion	GO:0022407	0.00978279	5	CD44,HLA-DPA1,HLA-DPB1,RIPOR2,HLA-E
M2	regulation of cell-cell adhesion	GO:0043518	0.0101297	2	CD44,CD74
M2	negative regulation of DNA damage response, signal transduction by p53 class mediator	GO:0042102	0.0107582	3	HLA-DPA1,HLA-DPB1,HLA-E
M2	positive regulation of T cell proliferation	GO:0030330	0.0107582	3	CD44,SP100,CD74
M2	DNA damage response, signal transduction by p53 class mediator	GO:0098780	0.0110205	2	OPTN,SQSTM1
M2	response to mitochondrial depolarisation	GO:0031347	0.011117	6	SERPING1,STAT1,OPTN,NFKBIA,HLA-E,CYBA
M2	regulation of defense response	GO:0008625	0.0111436	3	SP100,HMOX1,CFLAR
M2	extrinsic apoptotic signaling pathway via death domain receptors	GO:0002252	0.0118026	6	SERPING1,IFITM3,HLA-DQB1,STAT1,B2M,HLA-E
M2	immune effector process	GO:0010951	0.0121223	4	CD44,SERPINA1,SERPING1,TNFAIP8
M2	negative regulation of endopeptidase activity	GO:0002711	0.01215	2	HLA-E,B2M
M2	positive regulation of T cell mediated immunity	GO:0035455	0.01215	2	IFITM3,IFITM1
M2	response to interferon-alpha	GO:0050863	0.0125779	4	HLA-DPA1,HLA-DPB1,HLA-E,RIPOR2
M2	regulation of T cell activation	GO:0071345	0.0125779	6	CD44,HLA-DPA1,CD74,STAT1,RIPOR2,NFKBIA
M2	cellular response to cytokine stimulus	GO:0008630	0.0125779	3	CD44,CRIP1,CD74
M2	intrinsic apoptotic signaling pathway in response to DNA damage	GO:0046718	0.0125779	3	IFITM3,CD74,IFITM1
M2	viral entry into host cell	GO:0010466	0.0129785	4	CD44,SERPINA1,SERPING1,TNFAIP8
M2	negative regulation of peptidase activity	GO:0002460	0.0129785	3	HLA-E,B2M,HLA-DQB1
M2	adaptive immune response based on somatic recombination of immune receptors built from immunoglobulin superfamily domains	GO:1902253	0.0129785	2	CD44,CD74
M2	regulation of intrinsic apoptotic signaling pathway by p53 class mediator	GO:0098609	0.0142091	6	CD44,VMP1,HLA-DPA1,HLA-DPB1,RIPOR2,HLA-E
M2	cell-cell adhesion	GO:0046597	0.0143072	2	IFITM3,IFITM1
M2	negative regulation of viral entry into host cell	GO:0001775	0.0146186	6	HLA-DPA1,HLA-DPB1,CD74,RIPOR2,PTPRC,HLA-E
M2	cell activation	GO:0030260	0.015001	3	IFITM3,CD74,IFITM1
M2	entry into host cell	GO:0044409	0.015001	3	IFITM3,CD74,IFITM1
M2	entry into host	GO:0051806	0.015001	3	IFITM3,CD74,IFITM1
M2	entry into cell of other organism involved in symbiotic interaction	GO:0051828	0.015001	3	IFITM3,CD74,IFITM1
M2	entry into other organism involved in symbiotic interaction	GO:0097191	0.0150348	4	SP100,HMOX1,CFLAR,TNFSF10
M2	extrinsic apoptotic signaling pathway	GO:2001243	0.0161005	3	CD44,CD74,SOD2
M2	negative regulation of intrinsic apoptotic signaling pathway	GO:0030890	0.0165699	2	CD74,PTPRC
M2	positive regulation of B cell proliferation	GO:1901797	0.0165699	2	CD44,CD74
M2	negative regulation of signal transduction by p53 class mediator	GO:1902042	0.0165699	2	HMOX1,CFLAR
M2	negative regulation of extrinsic apoptotic signaling pathway via death domain receptors	GO:0010742	0.0165699	2	NFKBIA,STAT1
M2	macrophage derived foam cell differentiation	GO:0090077	0.0165699	2	NFKBIA,STAT1
M2	foam cell differentiation	GO:0043901	0.0172636	4	IFITM3,STAT1,ARHGDIB,IFITM1
M2	negative regulation of multi-organism process	GO:0043281	0.0181845	4	CD44,CTSH,TNFAIP8,TNFSF10
M2	regulation of cysteine-type endopeptidase activity involved in apoptotic process	GO:0042129	0.0183436	3	HLA-DPA1,HLA-DPB1,HLA-E
M2	regulation of T cell proliferation	GO:1902230	0.0192931	2	CD44,CD74
M2	negative regulation of intrinsic apoptotic signaling pathway in response to DNA damage	GO:0098542	0.0194436	5	IFITM3,STAT1,OPTN,HLA-E,CYBA
M2	defense response to other organism	GO:0042110	0.0202428	4	HLA-DPA1,HLA-DPB1,HLA-E,RIPOR2
M2	T cell activation	GO:0042098	0.0206182	3	HLA-DPA1,HLA-DPB1,HLA-E
M2	T cell proliferation	GO:0002449	0.0217168	3	HLA-DQB1,HLA-E,B2M
M2	lymphocyte mediated immunity	GO:0042770	0.0217168	3	CD44,SP100,CD74
M2	signal transduction in response to DNA damage	GO:0043516	0.0232677	2	CD44,CD74
M2	regulation of DNA damage response, signal transduction by p53 class mediator	GO:0050870	0.0236026	3	HLA-DPA1,HLA-DPB1,HLA-E
M2	positive regulation of T cell activation	GO:0002824	0.0241666	2	HLA-E,B2M
M2	positive regulation of adaptive immune response based on somatic recombination of immune receptors built from immunoglobulin superfamily domains	GO:0002709	0.0241666	2	HLA-E,B2M
M2	regulation of T cell mediated immunity	GO:0030888	0.0241666	2	PTPRC,CD74
M2	regulation of B cell proliferation	GO:0042771	0.0241666	2	CD44,CD74
M2	intrinsic apoptotic signaling pathway in response to DNA damage by p53 class mediator	GO:1902229	0.0241666	2	CD44,CD74
M2	regulation of intrinsic apoptotic signaling pathway in response to DNA damage	GO:0002697	0.0246858	4	STAT1,HLA-E,SERPING1,B2M
M2	regulation of immune effector process	GO:0050871	0.025218	2	PTPRC,CD74
M2	positive regulation of B cell activation	GO:0061912	0.025218	2	OPTN,SQSTM1
M2	selective autophagy	GO:0030336	0.0253507	4	SP100,ARHGDIB,RIPOR2,IFITM1
M2	negative regulation of cell migration	GO:0097193	0.0253507	4	CD44,CRIP1,CD74,SOD2
M2	intrinsic apoptotic signaling pathway	GO:0050792	0.0258598	4	STAT1,IFITM3,CD74,IFITM1
M2	regulation of viral process	GO:0002821	0.0259924	2	HLA-E,B2M
M2	positive regulation of adaptive immune response	GO:0048525	0.0259924	3	IFITM3,STAT1,IFITM1
M2	negative regulation of viral process	GO:0000422	0.0259924	2	OPTN,SQSTM1
M2	autophagy of mitochondrion	GO:0061726	0.0259924	2	OPTN,SQSTM1
M2	mitochondrion disassembly	GO:0050778	0.0261701	5	SERPING1,B2M,PTPRC,HLA-E,CYBA
M2	positive regulation of immune response	GO:0031349	0.0267665	4	NFKBIA,HLA-E,OPTN,CYBA
M2	positive regulation of defense response	GO:0002702	0.0268842	2	HLA-E,B2M
M2	positive regulation of production of molecular mediator of immune response	GO:0045824	0.0268842	2	HLA-E,SERPING1
M2	negative regulation of innate immune response	GO:0034340	0.0268842	2	SP100,STAT1
M2	response to type I interferon	GO:2000146	0.0281148	4	SP100,ARHGDIB,RIPOR2,IFITM1
M2	negative regulation of cell motility	GO:0042100	0.0281719	2	PTPRC,CD74
M2	B cell proliferation	GO:0072331	0.0290327	3	CD44,SP100,CD74
M2	signal transduction by p53 class mediator	GO:0051271	0.0294189	4	SP100,ARHGDIB,RIPOR2,IFITM1
M2	negative regulation of cellular component movement	GO:0043123	0.0294189	3	CD74,CFLAR,TNFSF10
M2	positive regulation of I-kappaB kinase/NF-kappaB signaling	GO:0006959	0.0294189	3	HLA-E,SERPING1,HLA-DQB1
M2	humoral immune response	GO:0002833	0.0294189	2	OPTN,CYBA
M2	positive regulation of response to biotic stimulus	GO:0006801	0.0294189	2	SOD2,CYBA
M2	superoxide metabolic process	GO:0019221	0.0296007	4	CD44,CD74,NFKBIA,STAT1
M2	cytokine-mediated signaling pathway	GO:0043903	0.0296475	4	STAT1,IFITM3,CD74,IFITM1
M2	regulation of symbiosis, encompassing mutualism through parasitism	GO:0045785	0.0301493	4	CD44,HLA-DPA1,HLA-DPB1,HLA-E
M2	positive regulation of cell adhesion	GO:0035023	0.0302123	2	ARHGDIB,RIPOR2
M2	regulation of Rho protein signal transduction	GO:0045861	0.0308708	4	CD44,SERPINA1,SERPING1,TNFAIP8
M2	negative regulation of proteolysis	GO:0000041	0.031094	2	SLC39A8,B2M
M2	transition metal ion transport	GO:0002708	0.031094	2	HLA-E,B2M
M2	positive regulation of lymphocyte mediated immunity	GO:0002831	0.031094	3	STAT1,OPTN,CYBA
M2	regulation of response to biotic stimulus	GO:0040013	0.0322685	4	SP100,ARHGDIB,RIPOR2,IFITM1
M2	negative regulation of locomotion	GO:0002456	0.0322685	2	HLA-E,B2M
M2	T cell mediated immunity	GO:0050864	0.0322685	2	PTPRC,CD74
M2	regulation of B cell activation	GO:0032729	0.0322685	2	HLA-DPA1,HLA-DPB1
M2	positive regulation of interferon-gamma production	GO:2001242	0.0324673	3	CD44,CD74,SOD2
M2	regulation of intrinsic apoptotic signaling pathway	GO:0002443	0.0343134	3	HLA-DQB1,HLA-E,B2M
M2	leukocyte mediated immunity	GO:0032760	0.0357924	2	HLA-E,CYBA
M2	positive regulation of tumor necrosis factor production	GO:1902532	0.0359978	5	CD44,CD74,STAT1,RIPOR2,SOD2
M2	negative regulation of intracellular signal transduction	GO:0032101	0.0366149	5	SERPING1,STAT1,OPTN,NFKBIA,CYBA
M2	regulation of response to external stimulus	GO:1903557	0.0371747	2	HLA-E,CYBA
M2	positive regulation of tumor necrosis factor superfamily cytokine production	GO:0071346	0.0385682	2	HLA-DPA1,STAT1
M2	cellular response to interferon-gamma	GO:0051100	0.0392525	3	SP100,RIPOR2,B2M
M2	negative regulation of binding	GO:0002822	0.0393669	2	HLA-E,B2M
M2	regulation of adaptive immune response based on somatic recombination of immune receptors built from immunoglobulin superfamily domains	GO:0042742	0.0400865	3	HLA-E,OPTN,CYBA
M2	defense response to bacterium	GO:0002705	0.0419374	2	HLA-E,B2M
M2	positive regulation of leukocyte mediated immunity	GO:0051701	0.0419374	3	IFITM3,CD74,IFITM1
M2	interaction with host	GO:1903008	0.0419374	2	OPTN,SQSTM1
M2	organelle disassembly	GO:0002819	0.0440549	2	HLA-E,B2M
M2	regulation of adaptive immune response	GO:0072332	0.0440549	2	CD44,CD74
M2	intrinsic apoptotic signaling pathway by p53 class mediator	GO:1901796	0.0440549	2	CD44,CD74
M2	regulation of signal transduction by p53 class mediator	GO:0043902	0.0453484	3	CD74,OPTN,CYBA
M2	positive regulation of multi-organism process	GO:0042113	0.0454046	2	PTPRC,CD74
M2	B cell activation	GO:0002700	0.046625	2	HLA-E,B2M
M2	regulation of production of molecular mediator of immune response	GO:0045071	0.046625	2	IFITM3,IFITM1
M2	negative regulation of viral genome replication	GO:1903900	0.0469655	3	IFITM3,CD74,IFITM1
M2	regulation of viral life cycle	GO:0032103	0.0475044	3	NFKBIA,OPTN,CYBA
M2	positive regulation of response to external stimulus	GO:0034101	0.0476175	2	HMOX1,STAT1
M2	erythrocyte homeostasis	GO:0001525	0.0484751	4	SP100,RNF213,STAT1,HMOX1
M2	angiogenesis	GO:0007266	0.0485757	2	ARHGDIB,RIPOR2
M2	Rho protein signal transduction	GO:0032649	0.0485757	2	HLA-DPA1,HLA-DPB1
M2	regulation of interferon-gamma production	GO:0061448	0.0485757	2	CD44,CRIP1
M2	connective tissue development	GO:0051346	0.050395	4	CD44,SERPINA1,SERPING1,TNFAIP8
M2	negative regulation of hydrolase activity	GO:0045639	0.0518348	2	STAT1,CD74
M2	positive regulation of myeloid cell differentiation	GO:0045185	0.0518348	2	NFKBIA,SP100
M2	maintenance of protein location	GO:0016032	0.0518359	4	STAT1,IFITM3,CD74,IFITM1
M2	viral process	GO:0010822	0.0531132	2	OPTN,TNFSF10
M2	positive regulation of mitochondrion organization	GO:0032609	0.0531132	2	HLA-DPA1,HLA-DPB1
M2	interferon-gamma production	GO:0048514	0.0538646	4	SP100,RNF213,STAT1,HMOX1
M2	blood vessel morphogenesis	GO:0002262	0.0540901	2	HMOX1,STAT1
M2	myeloid cell homeostasis	GO:2001021	0.0540901	2	CD44,CD74
M2	negative regulation of response to DNA damage stimulus	GO:0050777	0.0549797	2	HLA-E,SERPING1
M2	negative regulation of immune response	GO:0002706	0.0549797	2	HLA-E,B2M
M2	regulation of lymphocyte mediated immunity	GO:2001237	0.0549797	2	HMOX1,CFLAR
M2	negative regulation of extrinsic apoptotic signaling pathway	GO:0043154	0.0558877	2	CD44,TNFAIP8
M2	negative regulation of cysteine-type endopeptidase activity involved in apoptotic process	GO:0050730	0.0558877	3	CD44,MVP,CD74
M2	regulation of peptidyl-tyrosine phosphorylation	GO:0033209	0.0558877	2	NFKBIA,STAT1
M2	tumor necrosis factor-mediated signaling pathway	GO:0007005	0.0560289	4	TYMP,OPTN,SQSTM1,TNFSF10
M2	mitochondrion organization	GO:0001568	0.0578523	4	SP100,RNF213,STAT1,HMOX1
M2	blood vessel development	GO:0046578	0.0592537	2	ARHGDIB,RIPOR2
M2	regulation of Ras protein signal transduction	GO:0002698	0.060174	2	HLA-E,SERPING1
M2	negative regulation of immune effector process	GO:0048872	0.061203	2	HMOX1,STAT1
M2	homeostasis of number of cells	GO:0001944	0.0623085	4	SP100,RNF213,STAT1,HMOX1
M2	vasculature development	GO:0072358	0.0623085	4	SP100,RNF213,STAT1,HMOX1
M2	cardiovascular system development	GO:2000117	0.0635406	2	CD44,TNFAIP8
M2	negative regulation of cysteine-type endopeptidase activity	GO:0070371	0.0651206	3	CD44,CTSH,CD74
M2	ERK1 and ERK2 cascade	GO:0035239	0.0663927	4	SP100,RNF213,STAT1,HMOX1
M2	tube morphogenesis	GO:0002764	0.0663927	3	CTSH,PTPRC,CYBA
M2	immune response-regulating signaling pathway	GO:0002040	0.0669974	2	RNF213,HMOX1
M2	sprouting angiogenesis	GO:0045807	0.0669974	2	CYBA,B2M
M2	positive regulation of endocytosis	GO:0044403	0.0675132	4	STAT1,IFITM3,CD74,IFITM1
M2	symbiont process	GO:0051056	0.0677239	2	ARHGDIB,RIPOR2
M2	regulation of small GTPase mediated signal transduction	GO:0051259	0.0689638	4	SOD2,RNF213,CD74,HMOX1
M2	protein complex oligomerization	GO:0045088	0.0689638	3	HLA-E,SERPING1,CYBA
M2	regulation of innate immune response	GO:0032680	0.0689638	2	HLA-E,CYBA
M2	regulation of tumor necrosis factor production	GO:1903901	0.0689638	2	IFITM3,IFITM1
M2	negative regulation of viral life cycle	GO:0030335	0.0697524	4	CTSH,HMOX1,PTPRC,SOD2
M2	positive regulation of cell migration	GO:0008285	0.0704433	4	SOD2,HMOX1,STAT1,IFITM1
M2	negative regulation of cell proliferation	GO:0002703	0.0709644	2	HLA-E,B2M
M2	regulation of leukocyte mediated immunity	GO:1903555	0.0709644	2	HLA-E,CYBA
M2	regulation of tumor necrosis factor superfamily cytokine production	GO:0045765	0.0713171	3	SP100,HMOX1,STAT1
M2	regulation of angiogenesis	GO:0032640	0.0720263	2	HLA-E,CYBA
M2	tumor necrosis factor production	GO:0051260	0.0740921	3	SOD2,RNF213,HMOX1
M2	protein homooligomerization	GO:2000147	0.0742115	4	CTSH,HMOX1,PTPRC,SOD2
M2	positive regulation of cell motility	GO:0071706	0.076066	2	HLA-E,CYBA
M2	tumor necrosis factor superfamily cytokine production	GO:0051272	0.0760933	4	CTSH,HMOX1,PTPRC,SOD2
M2	positive regulation of cellular component movement	GO:0032091	0.0769665	2	RIPOR2,B2M
M2	negative regulation of protein binding	GO:0001655	0.0769665	2	STAT1,CRIP1
M2	urogenital system development	GO:0045069	0.0769665	2	IFITM3,IFITM1
M2	regulation of viral genome replication	GO:1901342	0.0770026	3	SP100,HMOX1,STAT1
M2	regulation of vasculature development	GO:0002699	0.0779697	2	HLA-E,B2M
M2	positive regulation of immune effector process	GO:0035295	0.0779697	4	SP100,RNF213,STAT1,HMOX1
M2	tube development	GO:1903708	0.0779697	2	STAT1,CD74
M2	positive regulation of hemopoiesis	GO:0009615	0.0781198	3	IFITM3,STAT1,IFITM1
M2	response to virus	GO:0019058	0.0787911	3	IFITM3,CD74,IFITM1
M2	viral life cycle	GO:0002683	0.0801623	3	HLA-E,SERPING1,RIPOR2
M2	negative regulation of immune system process	GO:0051262	0.0815461	2	SOD2,CD74
M2	protein tetramerization	GO:0010035	0.0828138	3	SOD2,CRIP1,B2M
M2	response to inorganic substance	GO:0043280	0.0828138	2	CTSH,TNFSF10
M2	positive regulation of cysteine-type endopeptidase activity involved in apoptotic process	GO:0002253	0.0844275	3	PTPRC,SERPING1,CYBA
M2	activation of immune response	GO:0050727	0.0844556	2	NFKBIA,SERPING1
M2	regulation of inflammatory response	GO:0031348	0.0844556	2	HLA-E,SERPING1
M2	negative regulation of defense response	GO:0010821	0.0876982	2	OPTN,TNFSF10
M2	regulation of mitochondrion organization	GO:0120035	0.0876982	3	CD44,ITM2C,RIPOR2
M2	regulation of plasma membrane bounded cell projection organization	GO:0045637	0.0876982	2	STAT1,CD74
M2	regulation of myeloid cell differentiation	GO:0031344	0.0901942	3	CD44,ITM2C,RIPOR2
M2	regulation of cell projection organization	GO:0001936	0.0919015	2	HMOX1,STAT1
M2	regulation of endothelial cell proliferation	GO:0019079	0.0919015	2	IFITM3,IFITM1
M2	viral genome replication	GO:0009617	0.0976885	3	HLA-E,OPTN,CYBA
M2	response to bacterium	GO:2001056	0.0990913	2	CTSH,TNFSF10
M2	positive regulation of cysteine-type endopeptidase activity	GO:0044282	8.89208e-05	8	ECHS1,ACADVL,SHMT1,ENO1,QPRT,ETFB,IMPA2,ACAA1
M3	small molecule catabolic process	GO:0017144	0.000528814	9	SHMT1,ENO1,CBR1,HSPA8,HMGCL,PARK7,QPRT,PRDX1,AKR7A2
M3	drug metabolic process	GO:0046395	0.000604426	6	ECHS1,ACADVL,SHMT1,QPRT,ETFB,ACAA1
M3	carboxylic acid catabolic process	GO:0016054	0.000604426	6	ECHS1,ACADVL,SHMT1,QPRT,ETFB,ACAA1
M3	organic acid catabolic process	GO:0006635	0.000747547	4	ETFB,ECHS1,ACADVL,ACAA1
M3	fatty acid beta-oxidation	GO:0032787	0.000752208	8	ECHS1,GRHPR,ACADVL,ENO1,PARK7,NIT2,ETFB,ACAA1
M3	monocarboxylic acid metabolic process	GO:0009062	0.00154412	4	ETFB,ECHS1,ACADVL,ACAA1
M3	fatty acid catabolic process	GO:0019395	0.00154412	4	ETFB,ECHS1,ACADVL,ACAA1
M3	fatty acid oxidation	GO:0034440	0.00171173	4	ETFB,ECHS1,ACADVL,ACAA1
M3	lipid oxidation	GO:0072329	0.00244624	4	ETFB,ECHS1,ACADVL,ACAA1
M3	monocarboxylic acid catabolic process	GO:1901857	0.00280419	2	PARK7,PRELID1
M3	positive regulation of cellular respiration	GO:0042256	0.00382695	2	C1QBP,EIF6
M3	mature ribosome assembly	GO:0055086	0.00389013	7	SHMT1,ENO1,GMDS,RAN,HSPA8,PARK7,DNPH1
M3	nucleobase-containing small molecule metabolic process	GO:0006091	0.00532076	5	ENO1,PARK7,HMGCL,ETFB,PRELID1
M3	generation of precursor metabolites and energy	GO:0032535	0.00582011	5	PFN1,RHOA,LAMTOR5,ARPC3,ARPC2
M3	regulation of cellular component size	GO:1903201	0.00586604	3	P4HB,PARK7,TXN
M3	regulation of oxidative stress-induced cell death	GO:1900407	0.00661459	3	P4HB,PARK7,TXN
M3	regulation of cellular response to oxidative stress	GO:2001233	0.00676239	6	BAX,ENO1,P4HB,ACAA2,PARK7,PRELID1
M3	regulation of apoptotic signaling pathway	GO:0051881	0.00792617	3	PARK7,BAX,PRELID1
M3	regulation of mitochondrial membrane potential	GO:0008154	0.00845573	4	PFN1,CFL1,ARPC2,ARPC3
M3	actin polymerization or depolymerization	GO:0044242	0.008706	4	ETFB,ECHS1,ACADVL,ACAA1
M3	cellular lipid catabolic process	GO:1902882	0.00878714	3	P4HB,PARK7,TXN
M3	regulation of response to oxidative stress	GO:0043648	0.00878714	3	NIT2,QPRT,SHMT1
M3	dicarboxylic acid metabolic process	GO:1901605	0.00903327	4	NIT2,P4HB,PARK7,SHMT1
M3	alpha-amino acid metabolic process	GO:0036473	0.00911458	3	P4HB,PARK7,TXN
M3	cell death in response to oxidative stress	GO:0090066	0.00925379	5	PFN1,RHOA,LAMTOR5,ARPC3,ARPC2
M3	regulation of anatomical structure size	GO:0009205	0.00926642	4	HSPA8,PARK7,RAN,ENO1
M3	purine ribonucleoside triphosphate metabolic process	GO:0009199	0.00952996	4	HSPA8,PARK7,RAN,ENO1
M3	ribonucleoside triphosphate metabolic process	GO:0033539	0.00963201	2	ACADVL,ETFB
M3	fatty acid beta-oxidation using acyl-CoA dehydrogenase	GO:0006584	0.00963201	2	COMT,PARK7
M3	catecholamine metabolic process	GO:0009712	0.00963201	2	COMT,PARK7
M3	catechol-containing compound metabolic process	GO:0043457	0.00963201	2	PARK7,PRELID1
M3	regulation of cellular respiration	GO:0009144	0.00973333	4	HSPA8,PARK7,RAN,ENO1
M3	purine nucleoside triphosphate metabolic process	GO:1902903	0.0103588	5	PFN1,RHOA,ARPC3,HSPA8,ARPC2
M3	regulation of supramolecular fiber organization	GO:2001242	0.0105205	4	P4HB,PARK7,BAX,ENO1
M3	regulation of intrinsic apoptotic signaling pathway	GO:0043496	0.0106751	2	PARK7,BAX
M3	regulation of protein homodimerization activity	GO:0044794	0.0106751	2	CFL1,PPIB
M3	positive regulation by host of viral process	GO:2001039	0.0106751	2	PARK7,TXN
M3	negative regulation of cellular response to drug	GO:1901032	0.0106751	2	PARK7,TXN
M3	negative regulation of response to reactive oxygen species	GO:1903206	0.0106751	2	PARK7,TXN
M3	negative regulation of hydrogen peroxide-induced cell death	GO:0007015	0.0108988	5	PFN1,RHOA,ARPC3,CFL1,ARPC2
M3	actin filament organization	GO:1903580	0.0118026	2	PARK7,ENO1
M3	positive regulation of ATP metabolic process	GO:0030838	0.0118863	3	PFN1,ARPC2,ARPC3
M3	positive regulation of actin filament polymerization	GO:1902905	0.012175	4	PFN1,RHOA,ARPC2,ARPC3
M3	positive regulation of supramolecular fiber organization	GO:0009123	0.0123815	4	HSPA8,PARK7,DNPH1,ENO1
M3	nucleoside monophosphate metabolic process	GO:0009141	0.0123815	4	HSPA8,PARK7,RAN,ENO1
M3	nucleoside triphosphate metabolic process	GO:0016999	0.0125648	3	PARK7,PRDX1,AKR7A2
M3	antibiotic metabolic process	GO:0016042	0.0126637	4	ETFB,ECHS1,ACADVL,ACAA1
M3	lipid catabolic process	GO:0030855	0.0140078	5	RHOA,ACADVL,DNPH1,CBR1,TST
M3	epithelial cell differentiation	GO:2001024	0.0141716	2	PARK7,TXN
M3	negative regulation of response to drug	GO:1903205	0.0141716	2	PARK7,TXN
M3	regulation of hydrogen peroxide-induced cell death	GO:0097435	0.0142264	6	PFN1,RHOA,ARPC3,CFL1,HSPA8,ARPC2
M3	supramolecular fiber organization	GO:0072521	0.015001	5	SHMT1,ENO1,RAN,HSPA8,PARK7
M3	purine-containing compound metabolic process	GO:0051495	0.0150993	4	PFN1,RHOA,ARPC2,ARPC3
M3	positive regulation of cytoskeleton organization	GO:0031647	0.0150993	5	PFN1,CCT3,PPIB,HSPA8,PARK7
M3	regulation of protein stability	GO:0051259	0.0155746	6	GRHPR,BAX,SHMT1,ACOT13,QPRT,HMGCL
M3	protein complex oligomerization	GO:0051186	0.0159166	5	SHMT1,ENO1,PARK7,PRDX1,AKR7A2
M3	cofactor metabolic process	GO:0006520	0.0161551	4	NIT2,P4HB,PARK7,SHMT1
M3	cellular amino acid metabolic process	GO:0043902	0.0161551	4	CFL1,P4HB,C1QBP,PPIB
M3	positive regulation of multi-organism process	GO:0110053	0.0163722	4	PFN1,RHOA,ARPC2,ARPC3
M3	regulation of actin filament organization	GO:2001234	0.0163722	4	ACAA2,PARK7,PRELID1,ENO1
M3	negative regulation of apoptotic signaling pathway	GO:0006575	0.0164773	3	P4HB,PARK7,SHMT1
M3	cellular modified amino acid metabolic process	GO:0036474	0.0165699	2	PARK7,TXN
M3	cell death in response to hydrogen peroxide	GO:1901031	0.0165699	2	PARK7,TXN
M3	regulation of response to reactive oxygen species	GO:2001038	0.0165699	2	PARK7,TXN
M3	regulation of cellular response to drug	GO:1902175	0.0177837	2	P4HB,PARK7
M3	regulation of oxidative stress-induced intrinsic apoptotic signaling pathway	GO:0042743	0.0177837	2	PARK7,PRDX1
M3	hydrogen peroxide metabolic process	GO:0034314	0.0177837	2	ARPC2,ARPC3
M3	Arp2/3 complex-mediated actin nucleation	GO:0050821	0.018485	4	PFN1,PARK7,CCT3,PPIB
M3	protein stabilization	GO:0017148	0.019642	3	EIF4E2,EIF6,SHMT1
M3	negative regulation of translation	GO:0030833	0.019642	3	PFN1,ARPC2,ARPC3
M3	regulation of actin filament polymerization	GO:0043393	0.0198913	4	PARK7,RAN,LRPAP1,BAX
M3	regulation of protein binding	GO:0043281	0.0206893	4	PARK7,AIFM1,BAX,LAMTOR5
M3	regulation of cysteine-type endopeptidase activity involved in apoptotic process	GO:0042255	0.0206893	2	EIF6,C1QBP
M3	ribosome assembly	GO:0044788	0.0206893	2	CFL1,PPIB
M3	modulation by host of viral process	GO:0051054	0.0213859	4	XRCC5,CCT3,BAX,MGMT
M3	positive regulation of DNA metabolic process	GO:0051098	0.0217693	5	BAX,LRPAP1,RAN,PARK7,TXN
M3	regulation of binding	GO:0030258	0.0218834	4	ETFB,ECHS1,ACADVL,ACAA1
M3	lipid modification	GO:0006753	0.0218834	5	ENO1,RAN,HSPA8,PARK7,DNPH1
M3	nucleoside phosphate metabolic process	GO:0052548	0.0218834	5	BAX,AIFM1,LAMTOR5,PARK7,PRELID1
M3	regulation of endopeptidase activity	GO:0008637	0.0218834	3	ACAA2,BAX,PRELID1
M3	apoptotic mitochondrial changes	GO:0018958	0.0218834	2	COMT,PARK7
M3	phenol-containing compound metabolic process	GO:0030041	0.0218834	3	PFN1,ARPC2,ARPC3
M3	actin filament polymerization	GO:0032273	0.0226466	3	PFN1,ARPC2,ARPC3
M3	positive regulation of protein polymerization	GO:1900408	0.0234049	2	PARK7,TXN
M3	negative regulation of cellular response to oxidative stress	GO:1903202	0.0234049	2	PARK7,TXN
M3	negative regulation of oxidative stress-induced cell death	GO:0006631	0.0234149	4	ETFB,ECHS1,ACADVL,ACAA1
M3	fatty acid metabolic process	GO:0031334	0.023607	4	PFN1,ARPC2,BAX,ARPC3
M3	positive regulation of protein complex assembly	GO:0009636	0.0240721	4	PARK7,PRDX1,BAX,TXN
M3	response to toxic substance	GO:0052547	0.0242785	5	BAX,AIFM1,LAMTOR5,PARK7,PRELID1
M3	regulation of peptidase activity	GO:0036294	0.0242785	3	ACAA2,P4HB,ENO1
M3	cellular response to decreased oxygen levels	GO:0071456	0.0242785	3	ACAA2,P4HB,ENO1
M3	cellular response to hypoxia	GO:0032091	0.0242785	3	PARK7,LRPAP1,BAX
M3	negative regulation of protein binding	GO:1902883	0.0242785	2	PARK7,TXN
M3	negative regulation of response to oxidative stress	GO:0008064	0.0242785	3	PFN1,ARPC2,ARPC3
M3	regulation of actin polymerization or depolymerization	GO:0030832	0.0242785	3	PFN1,ARPC2,ARPC3
M3	regulation of actin filament length	GO:0046434	0.0249164	3	IMPA2,DNPH1,ENO1
M3	organophosphate catabolic process	GO:1901361	0.0253507	5	COMT,BAX,ENO1,QPRT,DNPH1
M3	organic cyclic compound catabolic process	GO:0034249	0.0254038	3	EIF4E2,EIF6,SHMT1
M3	negative regulation of cellular amide metabolic process	GO:0061462	0.0254038	2	HSPA8,LAMTOR5
M3	protein localization to lysosome	GO:0000060	0.0254038	2	RAN,TXN
M3	protein import into nucleus, translocation	GO:0051262	0.0260291	3	ACOT13,HMGCL,SHMT1
M3	protein tetramerization	GO:0048524	0.0260291	3	CFL1,P4HB,PPIB
M3	positive regulation of viral process	GO:0070227	0.0261818	2	BAX,PRELID1
M3	lymphocyte apoptotic process	GO:0046034	0.026688	3	HSPA8,PARK7,ENO1
M3	ATP metabolic process	GO:2000116	0.0267014	4	PARK7,AIFM1,BAX,LAMTOR5
M3	regulation of cysteine-type endopeptidase activity	GO:1901616	0.027427	2	COMT,IMPA2
M3	organic hydroxy compound catabolic process	GO:0008631	0.027427	2	P4HB,PARK7
M3	intrinsic apoptotic signaling pathway in response to oxidative stress	GO:1901615	0.0275742	4	COMT,PARK7,IMPA2,ACAA1
M3	organic hydroxy compound metabolic process	GO:0097193	0.0275742	4	P4HB,PARK7,BAX,ENO1
M3	intrinsic apoptotic signaling pathway	GO:0032956	0.0283593	4	PFN1,RHOA,ARPC2,ARPC3
M3	regulation of actin cytoskeleton organization	GO:0072665	0.0286094	2	HSPA8,LAMTOR5
M3	protein localization to vacuole	GO:0045010	0.0286094	2	ARPC2,ARPC3
M3	actin nucleation	GO:0042254	0.028652	3	EIF6,C1QBP,RAN
M3	ribosome biogenesis	GO:0010821	0.0294189	3	ACAA2,BAX,PRELID1
M3	regulation of mitochondrion organization	GO:0071453	0.0296116	3	ACAA2,P4HB,ENO1
M3	cellular response to oxygen levels	GO:0070059	0.0296116	2	PARK7,BAX
M3	intrinsic apoptotic signaling pathway in response to endoplasmic reticulum stress	GO:1903578	0.0296116	2	PARK7,ENO1
M3	regulation of ATP metabolic process	GO:1900544	0.0296116	2	PARK7,ENO1
M3	positive regulation of purine nucleotide metabolic process	GO:0010823	0.0296116	2	ACAA2,PRELID1
M3	negative regulation of mitochondrion organization	GO:0009150	0.0296475	4	HSPA8,PARK7,RAN,ENO1
M3	purine ribonucleotide metabolic process	GO:0009259	0.0308708	4	HSPA8,PARK7,RAN,ENO1
M3	ribonucleotide metabolic process	GO:0045981	0.0308708	2	PARK7,ENO1
M3	positive regulation of nucleotide metabolic process	GO:2001023	0.0308708	2	PARK7,TXN
M3	regulation of response to drug	GO:0032212	0.0308708	2	XRCC5,CCT3
M3	positive regulation of telomere maintenance via telomerase	GO:0006163	0.0317241	4	HSPA8,PARK7,RAN,ENO1
M3	purine nucleotide metabolic process	GO:0072594	0.0317241	4	HSPA8,CCT3,RAN,TXN
M3	establishment of protein localization to organelle	GO:0030036	0.0321086	5	PFN1,RHOA,ARPC3,CFL1,ARPC2
M3	actin cytoskeleton organization	GO:0019693	0.0324667	4	HSPA8,PARK7,RAN,ENO1
M3	ribose phosphate metabolic process	GO:0009126	0.0324673	3	HSPA8,PARK7,ENO1
M3	purine nucleoside monophosphate metabolic process	GO:0009167	0.0324673	3	HSPA8,PARK7,ENO1
M3	purine ribonucleoside monophosphate metabolic process	GO:0030593	0.0328754	2	CKLF,C1QBP
M3	neutrophil chemotaxis	GO:0009161	0.0331202	3	HSPA8,PARK7,ENO1
M3	ribonucleoside monophosphate metabolic process	GO:0044089	0.0332622	5	PFN1,RHOA,BAX,ARPC3,ARPC2
M3	positive regulation of cellular component biogenesis	GO:1904358	0.0343087	2	XRCC5,CCT3
M3	positive regulation of telomere maintenance via telomere lengthening	GO:0009615	0.0346072	4	CFL1,ODC1,C1QBP,ENO1
M3	response to virus	GO:0090199	0.0357092	2	BAX,PRELID1
M3	regulation of release of cytochrome c from mitochondria	GO:0032970	0.0357924	4	PFN1,RHOA,ARPC2,ARPC3
M3	regulation of actin filament-based process	GO:0032271	0.037696	3	PFN1,ARPC2,ARPC3
M3	regulation of protein polymerization	GO:0060429	0.0386371	5	RHOA,ACADVL,DNPH1,CBR1,TST
M3	epithelium development	GO:0022900	0.0393492	2	PARK7,ETFB
M3	electron transport chain	GO:0043388	0.0393492	2	PARK7,TXN
M3	positive regulation of DNA binding	GO:0097237	0.0405795	3	PARK7,PRDX1,TXN
M3	cellular response to toxic substance	GO:1990266	0.0407202	2	CKLF,C1QBP
M3	neutrophil migration	GO:0006766	0.0407202	2	CBR1,SHMT1
M3	vitamin metabolic process	GO:0070301	0.0420246	2	PARK7,TXN
M3	cellular response to hydrogen peroxide	GO:0051100	0.0424741	3	PARK7,LRPAP1,BAX
M3	negative regulation of binding	GO:0006518	0.0426775	5	SHMT1,EIF6,HSPA8,PARK7,EIF4E2
M3	peptide metabolic process	GO:0010950	0.0429456	3	AIFM1,BAX,PRELID1
M3	positive regulation of endopeptidase activity	GO:0072676	0.0430771	2	CKLF,RHOA
M3	lymphocyte migration	GO:0071887	0.0430771	2	BAX,PRELID1
M3	leukocyte apoptotic process	GO:0070613	0.0430771	2	C1QBP,ENO1
M3	regulation of protein processing	GO:0010639	0.0430771	4	PFN1,ACAA2,XRCC5,PRELID1
M3	negative regulation of organelle organization	GO:0006081	0.0430771	2	PARK7,GRHPR
M3	cellular aldehyde metabolic process	GO:0043467	0.0443021	2	PARK7,PRELID1
M3	regulation of generation of precursor metabolites and energy	GO:0045862	0.0451777	4	AIFM1,BAX,PRELID1,ENO1
M3	positive regulation of proteolysis	GO:0051099	0.0454046	3	PARK7,RAN,TXN
M3	positive regulation of binding	GO:0008361	0.0455239	2	RHOA,LAMTOR5
M3	regulation of cell size	GO:0001836	0.0455239	2	BAX,PRELID1
M3	release of cytochrome c from mitochondria	GO:1903317	0.0455239	2	C1QBP,ENO1
M3	regulation of protein maturation	GO:0043523	0.0469655	2	PARK7,BAX
M3	regulation of neuron apoptotic process	GO:0032206	0.0469655	2	XRCC5,CCT3
M3	positive regulation of telomere maintenance	GO:0045333	0.0469655	2	PARK7,PRELID1
M3	cellular respiration	GO:0010952	0.0471514	3	AIFM1,BAX,PRELID1
M3	positive regulation of peptidase activity	GO:0034599	0.0476704	3	P4HB,PARK7,TXN
M3	cellular response to oxidative stress	GO:0009117	0.050395	4	HSPA8,PARK7,RAN,ENO1
M3	nucleotide metabolic process	GO:0001666	0.050395	3	ACAA2,P4HB,ENO1
M3	response to hypoxia	GO:0036293	0.050395	3	ACAA2,P4HB,ENO1
M3	response to decreased oxygen levels	GO:0051492	0.050395	2	PFN1,RHOA
M3	regulation of stress fiber assembly	GO:0006919	0.050395	2	AIFM1,BAX
M3	activation of cysteine-type endopeptidase activity involved in apoptotic process	GO:0120034	0.050395	2	PFN1,ARPC2
M3	positive regulation of plasma membrane bounded cell projection assembly	GO:0034504	0.050395	3	PARK7,RAN,TXN
M3	protein localization to nucleus	GO:0046700	0.0512217	4	QPRT,ENO1,BAX,DNPH1
M3	heterocycle catabolic process	GO:0006457	0.0515576	2	HSPA8,PPIB
M3	protein folding	GO:0032210	0.0515576	2	XRCC5,CCT3
M3	regulation of telomere maintenance via telomerase	GO:0044270	0.0516619	4	QPRT,ENO1,BAX,DNPH1
M3	cellular nitrogen compound catabolic process	GO:0071621	0.0525185	2	CKLF,C1QBP
M3	granulocyte chemotaxis	GO:0042542	0.0525185	2	PARK7,TXN
M3	response to hydrogen peroxide	GO:0019439	0.0525185	4	COMT,ENO1,BAX,DNPH1
M3	aromatic compound catabolic process	GO:0072524	0.0525185	2	QPRT,ENO1
M3	pyridine-containing compound metabolic process	GO:1900542	0.0525185	2	PARK7,ENO1
M3	regulation of purine nucleotide metabolic process	GO:0051051	0.0532497	4	ERP29,LRPAP1,ACAA2,PARK7
M3	negative regulation of transport	GO:0110020	0.0537863	2	PFN1,RHOA
M3	regulation of actomyosin structure organization	GO:0051402	0.0537863	2	PARK7,BAX
M3	neuron apoptotic process	GO:0051289	0.0537863	2	ACOT13,SHMT1
M3	protein homotetramerization	GO:0051258	0.0540901	3	PFN1,ARPC2,ARPC3
M3	protein polymerization	GO:0098869	0.0546673	2	PARK7,PRDX1
M3	cellular oxidant detoxification	GO:2000573	0.0546673	2	XRCC5,CCT3
M3	positive regulation of DNA biosynthetic process	GO:0032231	0.0558132	2	PFN1,RHOA
M3	regulation of actin filament bundle assembly	GO:0070482	0.0560289	3	ACAA2,P4HB,ENO1
M3	response to oxygen levels	GO:0098754	0.0569491	2	PARK7,PRDX1
M3	detoxification	GO:1990748	0.0569491	2	PARK7,PRDX1
M3	cellular detoxification	GO:1903902	0.0578523	2	P4HB,PPIB
M3	positive regulation of viral life cycle	GO:0042737	0.0578523	2	QPRT,PRDX1
M3	drug catabolic process	GO:0006140	0.0578523	2	PARK7,ENO1
M3	regulation of nucleotide metabolic process	GO:1901292	0.0578523	2	DNPH1,ENO1
M3	nucleoside phosphate catabolic process	GO:0006606	0.0578523	2	RAN,TXN
M3	protein import into nucleus	GO:1904356	0.0578523	2	XRCC5,CCT3
M3	regulation of telomere maintenance via telomere lengthening	GO:0043254	0.0580223	4	PFN1,ARPC2,BAX,ARPC3
M3	regulation of protein complex assembly	GO:0043154	0.0591954	2	PARK7,LAMTOR5
M3	negative regulation of cysteine-type endopeptidase activity involved in apoptotic process	GO:0030038	0.0591954	2	PFN1,RHOA
M3	contractile actin filament bundle assembly	GO:0043149	0.0591954	2	PFN1,RHOA
M3	stress fiber assembly	GO:0007004	0.0591954	2	XRCC5,CCT3
M3	telomere maintenance via telomerase	GO:0032092	0.060174	2	PARK7,RAN
M3	positive regulation of protein binding	GO:1902904	0.060174	2	PFN1,HSPA8
M3	negative regulation of supramolecular fiber organization	GO:0051170	0.060174	2	RAN,TXN
M3	import into nucleus	GO:0034976	0.0607811	3	P4HB,PARK7,BAX
M3	response to endoplasmic reticulum stress	GO:0006913	0.0607811	3	PARK7,RAN,TXN
M3	nucleocytoplasmic transport	GO:0051169	0.0607811	3	PARK7,RAN,TXN
M3	nuclear transport	GO:0097530	0.061203	2	CKLF,C1QBP
M3	granulocyte migration	GO:1905897	0.061203	2	PARK7,BAX
M3	regulation of response to endoplasmic reticulum stress	GO:0050658	0.061203	2	RAN,TST
M3	RNA transport	GO:0050657	0.061203	2	RAN,TST
M3	nucleic acid transport	GO:0071236	0.0625824	2	PARK7,TXN
M3	cellular response to antibiotic	GO:1900180	0.0625824	2	PARK7,TXN
M3	regulation of protein localization to nucleus	GO:0034404	0.0637562	2	DNPH1,ENO1
M3	nucleobase-containing small molecule biosynthetic process	GO:0051052	0.0639449	4	XRCC5,CCT3,BAX,MGMT
M3	regulation of DNA metabolic process	GO:0042391	0.0639449	3	PARK7,BAX,PRELID1
M3	regulation of membrane potential	GO:0046822	0.0648534	2	PARK7,TXN
M3	regulation of nucleocytoplasmic transport	GO:0051236	0.0648534	2	RAN,TST
M3	establishment of RNA localization	GO:1901657	0.0661405	2	RAN,AKR7A2
M3	glycosyl compound metabolic process	GO:0061024	0.0661405	4	ACAA2,RHOA,BAX,PRELID1
M3	membrane organization	GO:2001243	0.0661405	2	PARK7,ENO1
M3	negative regulation of intrinsic apoptotic signaling pathway	GO:0044283	0.0669974	4	PARK7,HMGCL,ENO1,DNPH1
M3	small molecule biosynthetic process	GO:0051851	0.0671495	2	CFL1,PPIB
M3	modification by host of symbiont morphology or physiology	GO:2000117	0.0671495	2	PARK7,LAMTOR5
M3	negative regulation of cysteine-type endopeptidase activity	GO:0050900	0.0680391	3	CKLF,RHOA,C1QBP
M3	leukocyte migration	GO:0006417	0.0680391	3	EIF4E2,EIF6,SHMT1
M3	regulation of translation	GO:0010833	0.0682147	2	XRCC5,CCT3
M3	telomere maintenance via telomere lengthening	GO:0062013	0.0692015	2	PARK7,ENO1
M3	positive regulation of small molecule metabolic process	GO:0043900	0.0696977	4	CFL1,P4HB,C1QBP,PPIB
M3	regulation of multi-organism process	GO:0006278	0.0704433	2	XRCC5,CCT3
M3	RNA-dependent DNA biosynthetic process	GO:0051702	0.0704433	2	CFL1,PPIB
M3	interaction with symbiont	GO:0071229	0.0704433	2	LAMTOR5,SHMT1
M3	cellular response to acid chemical	GO:0002687	0.0704433	2	RHOA,C1QBP
M3	positive regulation of leukocyte migration	GO:0051493	0.0704433	4	PFN1,RHOA,ARPC2,ARPC3
M3	regulation of cytoskeleton organization	GO:0033138	0.0704433	2	PARK7,TXN
M3	positive regulation of peptidyl-serine phosphorylation	GO:0010769	0.0716637	2	CFL1,C1QBP
M3	regulation of cell morphogenesis involved in differentiation	GO:0050792	0.0716637	3	CFL1,P4HB,PPIB
M3	regulation of viral process	GO:0015980	0.0743429	2	PARK7,PRELID1
M3	energy derivation by oxidation of organic compounds	GO:0034614	0.0757584	2	PARK7,TXN
M3	cellular response to reactive oxygen species	GO:0051101	0.0769665	2	PARK7,TXN
M3	regulation of DNA binding	GO:0015931	0.0769665	2	RAN,TST
M3	nucleobase-containing compound transport	GO:0051017	0.0778785	2	PFN1,RHOA
M3	actin filament bundle assembly	GO:0061572	0.0778785	2	PFN1,RHOA
M3	actin filament bundle organization	GO:0032204	0.0778785	2	XRCC5,CCT3
M3	regulation of telomere maintenance	GO:0006979	0.0781691	3	P4HB,PARK7,TXN
M3	response to oxidative stress	GO:0051260	0.0799413	3	ACOT13,BAX,SHMT1
M3	protein homooligomerization	GO:0006611	0.0801623	2	PARK7,RAN
M3	protein export from nucleus	GO:0006403	0.0801623	2	RAN,TST
M3	RNA localization	GO:0097164	0.0801623	2	PARK7,AKR7A2
M3	ammonium ion metabolic process	GO:0043903	0.0811456	3	CFL1,P4HB,PPIB
M3	regulation of symbiosis, encompassing mutualism through parasitism	GO:0022613	0.0811456	3	EIF6,C1QBP,RAN
M3	ribonucleoprotein complex biogenesis	GO:0006886	0.0811456	4	HSPA8,PARK7,RAN,TXN
M3	intracellular protein transport	GO:0043065	0.0831145	4	AIFM1,C1QBP,BAX,PRELID1
M3	positive regulation of apoptotic process	GO:1901214	0.083621	2	PARK7,BAX
M3	regulation of neuron death	GO:0034248	0.0844144	3	EIF4E2,EIF6,SHMT1
M3	regulation of cellular amide metabolic process	GO:0043068	0.0844556	4	AIFM1,C1QBP,BAX,PRELID1
M3	positive regulation of programmed cell death	GO:0051817	0.0844618	2	CFL1,PPIB
M3	modification of morphology or physiology of other organism involved in symbiotic interaction	GO:0072522	0.0844618	2	SHMT1,ENO1
M3	purine-containing compound biosynthetic process	GO:0031032	0.0859528	2	PFN1,RHOA
M3	actomyosin structure organization	GO:0005975	0.0859543	3	KHK,IMPA2,ENO1
M3	carbohydrate metabolic process	GO:2000278	0.0872123	2	XRCC5,CCT3
M3	regulation of DNA biosynthetic process	GO:0043280	0.0872123	2	AIFM1,BAX
M3	positive regulation of cysteine-type endopeptidase activity involved in apoptotic process	GO:0033135	0.0872123	2	PARK7,TXN
M3	regulation of peptidyl-serine phosphorylation	GO:0002253	0.0911881	3	XRCC5,C1QBP,BAX
M3	activation of immune response	GO:0120032	0.0911881	2	PFN1,ARPC2
M3	regulation of plasma membrane bounded cell projection assembly	GO:0060491	0.0923476	2	PFN1,ARPC2
M3	regulation of cell projection assembly	GO:0051168	0.0923476	2	PARK7,RAN
M3	nuclear export	GO:0010469	0.0931138	3	CKLF,PARK7,LRPAP1
M3	regulation of signaling receptor activity	GO:0042180	0.0936227	2	PARK7,AKR7A2
M3	cellular ketone metabolic process	GO:0120035	0.0954875	3	PFN1,CFL1,ARPC2
M3	regulation of plasma membrane bounded cell projection organization	GO:0000302	0.0963153	2	PARK7,TXN
M3	response to reactive oxygen species	GO:0017038	0.0963153	2	RAN,TXN
M3	protein import	GO:0070997	0.0976547	2	PARK7,BAX
M3	neuron death	GO:0031344	0.0976547	3	PFN1,CFL1,ARPC2
M3	regulation of cell projection organization	GO:0001101	0.0989674	2	LAMTOR5,SHMT1
M3	response to acid chemical	GO:0046677	0.099983	2	PARK7,TXN
M3	response to antibiotic	GO:0001944	0.000135855	11	ETS1,COL4A1,COL4A2,PTPRM,AQP1,ANXA1,ITGB8,THBS1,PRKD1,PTPN14,NRP1
M4	vasculature development	GO:0072358	0.000135855	11	ETS1,COL4A1,COL4A2,PTPRM,AQP1,ANXA1,ITGB8,THBS1,PRKD1,PTPN14,NRP1
M4	cardiovascular system development	GO:0035239	0.000177129	11	ETS1,COL4A1,COL4A2,PTPRM,AQP1,MET,ANXA1,ITGB8,THBS1,PRKD1,NRP1
M4	tube morphogenesis	GO:0001525	0.000204333	10	ETS1,COL4A1,COL4A2,PTPRM,AQP1,ANXA1,ITGB8,THBS1,PRKD1,NRP1
M4	angiogenesis	GO:0030335	0.000221619	11	DAB2,ETS1,LAMB1,MET,ANXA1,PLAU,THBS1,SPAG9,PRKD1,CXCL12,NRP1
M4	positive regulation of cell migration	GO:2000147	0.000285253	11	DAB2,ETS1,LAMB1,MET,ANXA1,PLAU,THBS1,SPAG9,PRKD1,CXCL12,NRP1
M4	positive regulation of cell motility	GO:0051272	0.000300896	11	DAB2,ETS1,LAMB1,MET,ANXA1,PLAU,THBS1,SPAG9,PRKD1,CXCL12,NRP1
M4	positive regulation of cellular component movement	GO:0048514	0.000300896	10	ETS1,COL4A1,COL4A2,PTPRM,AQP1,ANXA1,ITGB8,THBS1,PRKD1,NRP1
M4	blood vessel morphogenesis	GO:0035295	0.000340454	11	ETS1,COL4A1,COL4A2,PTPRM,AQP1,MET,ANXA1,ITGB8,THBS1,PRKD1,NRP1
M4	tube development	GO:0001568	0.000399083	10	ETS1,COL4A1,COL4A2,PTPRM,AQP1,ANXA1,ITGB8,THBS1,PRKD1,NRP1
M4	blood vessel development	GO:0010595	0.000579771	6	ETS1,MET,ANXA1,THBS1,PRKD1,NRP1
M4	positive regulation of endothelial cell migration	GO:0034599	0.000579771	7	TPM1,AKR1C3,PTPRK,AQP1,MET,DAPK1,PRKD1
M4	cellular response to oxidative stress	GO:0045765	0.000629716	8	ETS1,COL4A2,PTPRM,AQP1,ANXA1,ITGB8,THBS1,PRKD1
M4	regulation of angiogenesis	GO:0010594	0.000633523	7	ETS1,PTPRM,MET,ANXA1,THBS1,PRKD1,NRP1
M4	regulation of endothelial cell migration	GO:0006979	0.000637689	8	TPM1,AKR1C3,PTPRK,AQP1,MET,DAPK1,PRKD1,RBPMS
M4	response to oxidative stress	GO:0035767	0.00073672	4	MET,THBS1,PRKD1,NRP1
M4	endothelial cell chemotaxis	GO:1901342	0.000749976	8	ETS1,COL4A2,PTPRM,AQP1,ANXA1,ITGB8,THBS1,PRKD1
M4	regulation of vasculature development	GO:0030855	0.000966304	8	DAB2,BDH2,AKR1C3,MET,MYO9A,CLIC4,ANXA1,FOXC1
M4	epithelial cell differentiation	GO:0043542	0.00118852	7	ETS1,PTPRM,MET,ANXA1,THBS1,PRKD1,NRP1
M4	endothelial cell migration	GO:0045766	0.00118852	6	ETS1,AQP1,ANXA1,ITGB8,THBS1,PRKD1
M4	positive regulation of angiogenesis	GO:1904018	0.00134386	6	ETS1,AQP1,ANXA1,ITGB8,THBS1,PRKD1
M4	positive regulation of vasculature development	GO:0071384	0.00134386	3	AKR1C3,ANXA1,AQP1
M4	cellular response to corticosteroid stimulus	GO:0010634	0.00169141	6	ETS1,MET,ANXA1,THBS1,PRKD1,NRP1
M4	positive regulation of epithelial cell migration	GO:0034614	0.00180071	5	TPM1,AKR1C3,PTPRK,AQP1,MET
M4	cellular response to reactive oxygen species	GO:0010632	0.00206327	7	ETS1,PTPRM,MET,ANXA1,THBS1,PRKD1,NRP1
M4	regulation of epithelial cell migration	GO:0043588	0.0021568	5	AKR1C3,MET,CLIC4,ANXA1,FOXC1
M4	skin development	GO:0060429	0.00224826	9	DAB2,COL4A1,BDH2,AKR1C3,MET,MYO9A,CLIC4,ANXA1,FOXC1
M4	epithelium development	GO:0030216	0.0030255	4	FOXC1,AKR1C3,ANXA1,CLIC4
M4	keratinocyte differentiation	GO:0043536	0.00317667	4	ETS1,THBS1,PRKD1,ANXA1
M4	positive regulation of blood vessel endothelial cell migration	GO:0000302	0.00361786	5	TPM1,AKR1C3,PTPRK,AQP1,MET
M4	response to reactive oxygen species	GO:0010631	0.00382695	7	ETS1,PTPRM,MET,ANXA1,THBS1,PRKD1,NRP1
M4	epithelial cell migration	GO:0090130	0.00382695	7	ETS1,PTPRM,MET,ANXA1,THBS1,PRKD1,NRP1
M4	tissue migration	GO:0090132	0.00382695	7	ETS1,PTPRM,MET,ANXA1,THBS1,PRKD1,NRP1
M4	epithelium migration	GO:0071447	0.00382695	2	PRKD1,DAPK1
M4	cellular response to hydroperoxide	GO:2001026	0.00382695	3	MET,THBS1,PRKD1
M4	regulation of endothelial cell chemotaxis	GO:0009913	0.00445071	4	FOXC1,AKR1C3,ANXA1,CLIC4
M4	epidermal cell differentiation	GO:0042330	0.00445071	7	PTPRM,MET,ANXA1,THBS1,CXCL12,PRKD1,NRP1
M4	taxis	GO:0006935	0.00445071	7	PTPRM,MET,ANXA1,THBS1,CXCL12,PRKD1,NRP1
M4	chemotaxis	GO:0031960	0.00454592	3	AKR1C3,ANXA1,AQP1
M4	response to corticosteroid	GO:0001667	0.00589222	7	ETS1,PTPRM,MET,ANXA1,THBS1,PRKD1,NRP1
M4	ameboidal-type cell migration	GO:0071383	0.00589222	5	DAB2,AKR1C3,AQP1,ANXA1,TFPI
M4	cellular response to steroid hormone stimulus	GO:0030336	0.00620982	6	TPM1,PTPRK,PTPRM,CLIC4,THBS1,CXCL12
M4	negative regulation of cell migration	GO:0060326	0.00624649	6	MET,ANXA1,THBS1,CXCL12,PRKD1,NRP1
M4	cell chemotaxis	GO:0007160	0.00711208	5	PTPRK,UTRN,PLAU,THBS1,NRP1
M4	cell-matrix adhesion	GO:0001952	0.00717266	4	PLAU,THBS1,UTRN,NRP1
M4	regulation of cell-matrix adhesion	GO:2000146	0.00762647	6	TPM1,PTPRK,PTPRM,CLIC4,THBS1,CXCL12
M4	negative regulation of cell motility	GO:0031589	0.00778395	6	PTPRK,LAMB1,UTRN,PLAU,THBS1,NRP1
M4	cell-substrate adhesion	GO:0051271	0.00835439	6	TPM1,PTPRK,PTPRM,CLIC4,THBS1,CXCL12
M4	negative regulation of cellular component movement	GO:0033194	0.00878714	2	PRKD1,DAPK1
M4	response to hydroperoxide	GO:1904994	0.00878714	2	ETS1,CXCL12
M4	regulation of leukocyte adhesion to vascular endothelial cell	GO:0008544	0.0088362	4	FOXC1,AKR1C3,ANXA1,CLIC4
M4	epidermis development	GO:0035023	0.00891783	3	MET,NRP1,AKAP13
M4	regulation of Rho protein signal transduction	GO:0048545	0.00903327	5	DAB2,AKR1C3,AQP1,ANXA1,TFPI
M4	response to steroid hormone	GO:0009887	0.00903327	6	TPM1,DAB2,PTPRM,AQP1,LAMB1,FOXC1
M4	animal organ morphogenesis	GO:0043535	0.00926642	4	ETS1,THBS1,PRKD1,ANXA1
M4	regulation of blood vessel endothelial cell migration	GO:0061614	0.00926642	3	ETS1,TEAD1,NFIB
M4	pri-miRNA transcription by RNA polymerase II	GO:0000902	0.00936416	7	TPM1,TNIK,PTPRM,LAMB1,MET,ANXA1,NRP1
M4	cell morphogenesis	GO:0040013	0.00955843	6	TPM1,PTPRK,PTPRM,CLIC4,THBS1,CXCL12
M4	negative regulation of locomotion	GO:0032103	0.00968234	5	ETS1,MET,THBS1,CXCL12,PRKD1
M4	positive regulation of response to external stimulus	GO:0060391	0.00981697	2	DAB2,RBPMS
M4	positive regulation of SMAD protein signal transduction	GO:0048729	0.0101025	5	TPM1,DAB2,COL4A1,MET,MYO9A
M4	tissue morphogenesis	GO:0000904	0.0105346	5	TNIK,PTPRM,LAMB1,MET,NRP1
M4	cell morphogenesis involved in differentiation	GO:0042476	0.0105628	3	LAMB1,FOXC1,AQP1
M4	odontogenesis	GO:0035924	0.0115047	3	ANXA1,PRKD1,NRP1
M4	cellular response to vascular endothelial growth factor stimulus	GO:0050921	0.0115684	4	MET,THBS1,PRKD1,CXCL12
M4	positive regulation of chemotaxis	GO:0032989	0.0123815	7	TPM1,TNIK,PTPRM,LAMB1,MET,ANXA1,NRP1
M4	cellular component morphogenesis	GO:0043534	0.0123842	4	ETS1,THBS1,PRKD1,ANXA1
M4	blood vessel endothelial cell migration	GO:0071385	0.0125648	2	ANXA1,AQP1
M4	cellular response to glucocorticoid stimulus	GO:0010738	0.0125648	2	TCIM,AKAP12
M4	regulation of protein kinase A signaling	GO:0060390	0.0142581	2	DAB2,RBPMS
M4	regulation of SMAD protein signal transduction	GO:0071363	0.0142808	7	DAB2,PTPRK,ANXA1,THBS1,PRKD1,FOXC1,NRP1
M4	cellular response to growth factor stimulus	GO:0008285	0.0142808	7	TPM1,SOX4,PTPRK,PTPRM,P3H2,THBS1,PTPN14
M4	negative regulation of cell proliferation	GO:0035335	0.0157173	3	PTPN14,PTPRK,PTPRM
M4	peptidyl-tyrosine dephosphorylation	GO:0050878	0.0161551	4	MET,THBS1,TFPI,AQP1
M4	regulation of body fluid levels	GO:0002009	0.0161551	4	DAB2,COL4A1,MET,MYO9A
M4	morphogenesis of an epithelium	GO:0070848	0.0162812	7	DAB2,PTPRK,ANXA1,THBS1,PRKD1,FOXC1,NRP1
M4	response to growth factor	GO:0007266	0.0173913	3	MET,NRP1,AKAP13
M4	Rho protein signal transduction	GO:2001028	0.0173913	2	MET,PRKD1
M4	positive regulation of endothelial cell chemotaxis	GO:2000353	0.0173913	2	THBS1,AKR1C3
M4	positive regulation of endothelial cell apoptotic process	GO:0090100	0.0181845	3	DAB2,THBS1,RBPMS
M4	positive regulation of transmembrane receptor protein serine/threonine kinase signaling pathway	GO:0032870	0.018485	6	DAB2,AKR1C3,AQP1,ANXA1,LEPROT,TFPI
M4	cellular response to hormone stimulus	GO:0007169	0.018485	6	PDGFC,THBS1,PRKD1,LEPROT,NRP1,ERRFI1
M4	transmembrane receptor protein tyrosine kinase signaling pathway	GO:0030511	0.0192931	2	DAB2,THBS1
M4	positive regulation of transforming growth factor beta receptor signaling pathway	GO:1903846	0.0192931	2	DAB2,THBS1
M4	positive regulation of cellular response to transforming growth factor beta stimulus	GO:0010810	0.0193758	4	PLAU,THBS1,UTRN,NRP1
M4	regulation of cell-substrate adhesion	GO:0032743	0.0210599	2	MALT1,ANXA1
M4	positive regulation of interleukin-2 production	GO:0001738	0.0210599	2	DAB2,MYO9A
M4	morphogenesis of a polarized epithelium	GO:0050920	0.0217693	4	MET,THBS1,CXCL12,PRKD1
M4	regulation of chemotaxis	GO:0031532	0.0218834	3	NRP1,TNIK,ANXA1
M4	actin cytoskeleton reorganization	GO:1904037	0.0228878	2	THBS1,AKR1C3
M4	positive regulation of epithelial cell apoptotic process	GO:0010737	0.0228878	2	TCIM,AKAP12
M4	protein kinase A signaling	GO:0045785	0.0230863	5	ETS1,UTRN,ANXA1,CXCL12,NRP1
M4	positive regulation of cell adhesion	GO:0001654	0.0234049	3	FOXC1,COL4A1,PTPRM
M4	eye development	GO:0007265	0.0234341	4	MET,PRKD1,NRP1,AKAP13
M4	Ras protein signal transduction	GO:0051592	0.0240721	3	THBS1,AKR1C3,CLIC4
M4	response to calcium ion	GO:0007163	0.0242785	3	MYO9A,DST,AQP1
M4	establishment or maintenance of cell polarity	GO:0046578	0.0242785	3	MET,NRP1,AKAP13
M4	regulation of Ras protein signal transduction	GO:0060041	0.0242785	2	COL4A1,PTPRM
M4	retina development in camera-type eye	GO:0045727	0.0252048	3	THBS1,SAMD4A,SOX4
M4	positive regulation of translation	GO:0050891	0.0255817	2	MET,AQP1
M4	multicellular organismal water homeostasis	GO:0030104	0.0255817	2	MET,AQP1
M4	water homeostasis	GO:0031639	0.0255817	2	PLAU,THBS1
M4	plasminogen activation	GO:0010035	0.0259924	5	AKR1C3,AQP1,MET,CLIC4,THBS1
M4	response to inorganic substance	GO:0009725	0.0259924	6	DAB2,AKR1C3,AQP1,ANXA1,LEPROT,TFPI
M4	response to hormone	GO:0050680	0.0260291	3	THBS1,PTPRK,PTPRM
M4	negative regulation of epithelial cell proliferation	GO:0030036	0.0267256	6	TPM1,TNIK,AQP1,MET,ANXA1,NRP1
M4	actin cytoskeleton organization	GO:0051384	0.0267665	2	ANXA1,AQP1
M4	response to glucocorticoid	GO:0048754	0.0267665	2	MET,COL4A1
M4	branching morphogenesis of an epithelial tube	GO:0007264	0.0279711	4	MET,PRKD1,NRP1,AKAP13
M4	small GTPase mediated signal transduction	GO:0018149	0.0283593	2	THBS1,ANXA1
M4	peptide cross-linking	GO:0061138	0.0283593	2	MET,COL4A1
M4	morphogenesis of a branching epithelium	GO:0048008	0.0283593	2	PDGFC,NRP1
M4	platelet-derived growth factor receptor signaling pathway	GO:0061041	0.0294189	3	THBS1,TFPI,ANXA1
M4	regulation of wound healing	GO:0051056	0.0294189	3	MET,NRP1,AKAP13
M4	regulation of small GTPase mediated signal transduction	GO:0010038	0.0296007	4	THBS1,AKR1C3,AQP1,CLIC4
M4	response to metal ion	GO:0061756	0.0296116	2	ETS1,CXCL12
M4	leukocyte adhesion to vascular endothelial cell	GO:0038084	0.0296116	2	PRKD1,NRP1
M4	vascular endothelial growth factor signaling pathway	GO:0048010	0.0296116	2	PRKD1,NRP1
M4	vascular endothelial growth factor receptor signaling pathway	GO:1903034	0.0308432	3	THBS1,TFPI,ANXA1
M4	regulation of response to wounding	GO:0046068	0.031094	2	THBS1,AQP1
M4	cGMP metabolic process	GO:0001763	0.031094	2	MET,COL4A1
M4	morphogenesis of a branching structure	GO:0035329	0.031094	2	TEAD1,WWC2
M4	hippo signaling	GO:0034250	0.0311502	3	THBS1,SAMD4A,SOX4
M4	positive regulation of cellular amide metabolic process	GO:0016525	0.0319483	3	THBS1,COL4A2,PTPRM
M4	negative regulation of angiogenesis	GO:0002824	0.0324673	2	MALT1,ANXA1
M4	positive regulation of adaptive immune response based on somatic recombination of immune receptors built from immunoglobulin superfamily domains	GO:0071539	0.0324673	2	BICD1,GOLGB1
M4	protein localization to centrosome	GO:0007423	0.0324673	3	FOXC1,COL4A1,PTPRM
M4	sensory organ development	GO:2000181	0.0332622	3	THBS1,COL4A2,PTPRM
M4	negative regulation of blood vessel morphogenesis	GO:0009611	0.033975	4	THBS1,TFPI,DST,ANXA1
M4	response to wounding	GO:0007420	0.0342864	3	LAMB1,COL4A1,AQP1
M4	brain development	GO:0021537	0.0342864	2	LAMB1,AQP1
M4	telencephalon development	GO:0048146	0.0342864	2	PDGFC,AQP1
M4	positive regulation of fibroblast proliferation	GO:1905508	0.0342864	2	BICD1,GOLGB1
M4	protein localization to microtubule organizing center	GO:1902893	0.0342864	2	TEAD1,NFIB
M4	regulation of pri-miRNA transcription by RNA polymerase II	GO:0032101	0.0350984	6	ETS1,MET,THBS1,CXCL12,PRKD1,TFPI
M4	regulation of response to external stimulus	GO:0002821	0.0357924	2	MALT1,ANXA1
M4	positive regulation of adaptive immune response	GO:0090303	0.0357924	2	THBS1,ANXA1
M4	positive regulation of wound healing	GO:1903036	0.0357924	2	THBS1,ANXA1
M4	positive regulation of response to wounding	GO:0010862	0.0357924	2	DAB2,RBPMS
M4	positive regulation of pathway-restricted SMAD protein phosphorylation	GO:0014910	0.0357924	2	TPM1,PLAU
M4	regulation of smooth muscle cell migration	GO:1901343	0.0363546	3	THBS1,COL4A2,PTPRM
M4	negative regulation of vasculature development	GO:0060395	0.0377985	2	DAB2,RBPMS
M4	SMAD protein signal transduction	GO:0046777	0.0382151	4	ERRFI1,TNIK,DAPK1,PRKD1
M4	protein autophosphorylation	GO:0031032	0.0382828	3	TPM1,MET,NRP1
M4	actomyosin structure organization	GO:0032663	0.0393492	2	MALT1,ANXA1
M4	regulation of interleukin-2 production	GO:0090049	0.0393492	2	THBS1,ANXA1
M4	regulation of cell migration involved in sprouting angiogenesis	GO:0030195	0.0393492	2	THBS1,TFPI
M4	negative regulation of blood coagulation	GO:1900047	0.0393492	2	THBS1,TFPI
M4	negative regulation of hemostasis	GO:0071277	0.0393492	2	AKR1C3,CLIC4
M4	cellular response to calcium ion	GO:0071248	0.0395807	3	AKR1C3,AQP1,CLIC4
M4	cellular response to metal ion	GO:0032623	0.0408458	2	MALT1,ANXA1
M4	interleukin-2 production	GO:0001937	0.0408458	2	THBS1,PTPRM
M4	negative regulation of endothelial cell proliferation	GO:0001954	0.0408458	2	UTRN,NRP1
M4	positive regulation of cell-matrix adhesion	GO:0007178	0.041047	4	DAB2,THBS1,PTPRK,RBPMS
M4	transmembrane receptor protein serine/threonine kinase signaling pathway	GO:0006417	0.0422843	4	THBS1,SAMD4A,SOX4,DAPK1
M4	regulation of translation	GO:0014909	0.0426436	2	TPM1,PLAU
M4	smooth muscle cell migration	GO:0060322	0.0428464	3	LAMB1,COL4A1,AQP1
M4	head development	GO:0071396	0.0429019	5	DAB2,AKR1C3,AQP1,ANXA1,TFPI
M4	cellular response to lipid	GO:0050678	0.0437498	4	THBS1,PRKD1,PTPRK,PTPRM
M4	regulation of epithelial cell proliferation	GO:0050819	0.0440549	2	THBS1,TFPI
M4	negative regulation of coagulation	GO:0071241	0.044261	3	AKR1C3,AQP1,CLIC4
M4	cellular response to inorganic substance	GO:0001936	0.0452178	3	THBS1,PRKD1,PTPRM
M4	regulation of endothelial cell proliferation	GO:0035987	0.0455239	2	LAMB1,COL4A2
M4	endodermal cell differentiation	GO:0010718	0.0455239	2	FOXC1,DAB2
M4	positive regulation of epithelial to mesenchymal transition	GO:0014812	0.0455239	2	TPM1,PLAU
M4	muscle cell migration	GO:0002548	0.0471514	2	CXCL12,ANXA1
M4	monocyte chemotaxis	GO:0048260	0.0471514	2	DAB2,BICD1
M4	positive regulation of receptor-mediated endocytosis	GO:0072698	0.0471514	2	BICD1,GOLGB1
M4	protein localization to microtubule cytoskeleton	GO:0022604	0.0472244	4	TPM1,NRP1,TNIK,ANXA1
M4	regulation of cell morphogenesis	GO:0007179	0.0483143	3	DAB2,THBS1,PTPRK
M4	transforming growth factor beta receptor signaling pathway	GO:0043010	0.0485757	2	COL4A1,PTPRM
M4	camera-type eye development	GO:0001706	0.0485757	2	LAMB1,COL4A2
M4	endoderm formation	GO:0007492	0.0485757	2	LAMB1,COL4A2
M4	endoderm development	GO:0006836	0.050395	2	SLC1A1,AQP1
M4	neurotransmitter transport	GO:0030900	0.050395	2	LAMB1,AQP1
M4	forebrain development	GO:0044380	0.050395	2	BICD1,GOLGB1
M4	protein localization to cytoskeleton	GO:0031175	0.0511519	4	LAMB1,TNIK,PTPRM,PRKD1
M4	neuron projection development	GO:0050673	0.0515117	4	THBS1,PRKD1,PTPRK,PTPRM
M4	epithelial cell proliferation	GO:0071407	0.0515219	5	DAB2,AKR1C3,AQP1,ANXA1,TFPI
M4	cellular response to organic cyclic compound	GO:0048145	0.0516619	2	PDGFC,AQP1
M4	regulation of fibroblast proliferation	GO:0034394	0.0516619	2	PTPRK,LEPROT
M4	protein localization to cell surface	GO:2000351	0.0516619	2	THBS1,AKR1C3
M4	regulation of endothelial cell apoptotic process	GO:0001935	0.0518348	3	THBS1,PRKD1,PTPRM
M4	endothelial cell proliferation	GO:0002042	0.0531132	2	THBS1,ANXA1
M4	cell migration involved in sprouting angiogenesis	GO:0048144	0.0531132	2	PDGFC,AQP1
M4	fibroblast proliferation	GO:0031638	0.0531132	2	PLAU,THBS1
M4	zymogen activation	GO:0033627	0.0531132	2	PLAU,ITGB6
M4	cell adhesion mediated by integrin	GO:0034248	0.0546673	4	THBS1,SAMD4A,SOX4,DAPK1
M4	regulation of cellular amide metabolic process	GO:0007186	0.0546673	5	AKR1C3,MET,ANXA1,AKAP13,AKAP12
M4	G-protein coupled receptor signaling pathway	GO:0002822	0.0546673	2	MALT1,ANXA1
M4	regulation of adaptive immune response based on somatic recombination of immune receptors built from immunoglobulin superfamily domains	GO:0070301	0.0546673	2	MET,AQP1
M4	cellular response to hydrogen peroxide	GO:0060393	0.0546673	2	DAB2,RBPMS
M4	regulation of pathway-restricted SMAD protein phosphorylation	GO:0061045	0.0546673	2	THBS1,TFPI
M4	negative regulation of wound healing	GO:0071478	0.0547454	3	CRYAB,PTPRK,AQP1
M4	cellular response to radiation	GO:1903827	0.0556203	5	DAB2,GNAI1,LEPROT,PTPN14,BICD1
M4	regulation of cellular protein localization	GO:0071674	0.0558132	2	CXCL12,ANXA1
M4	mononuclear cell migration	GO:0030193	0.0558132	2	THBS1,TFPI
M4	regulation of blood coagulation	GO:1900046	0.0558132	2	THBS1,TFPI
M4	regulation of hemostasis	GO:1903035	0.0558132	2	THBS1,TFPI
M4	negative regulation of response to wounding	GO:0072577	0.0558132	2	THBS1,AKR1C3
M4	endothelial cell apoptotic process	GO:0048666	0.0572726	4	LAMB1,TNIK,PTPRM,PRKD1
M4	neuron development	GO:0006855	0.0573587	2	SLC1A1,AQP1
M4	drug transmembrane transport	GO:0034329	0.0578523	3	MYO9A,PTPRK,NRP1
M4	cell junction assembly	GO:0090092	0.0584308	3	DAB2,THBS1,RBPMS
M4	regulation of transmembrane receptor protein serine/threonine kinase signaling pathway	GO:1903317	0.0588442	2	THBS1,SOX4
M4	regulation of protein maturation	GO:0050852	0.0588442	2	MALT1,FYN
M4	T cell receptor signaling pathway	GO:0007417	0.0592537	3	LAMB1,COL4A1,AQP1
M4	central nervous system development	GO:1901224	0.060174	2	MALT1,TCIM
M4	positive regulation of NIK/NF-kappaB signaling	GO:0002819	0.060174	2	MALT1,ANXA1
M4	regulation of adaptive immune response	GO:1903038	0.060174	2	CXCL12,ANXA1
M4	negative regulation of leukocyte cell-cell adhesion	GO:0060389	0.060174	2	DAB2,RBPMS
M4	pathway-restricted SMAD protein phosphorylation	GO:0050818	0.060174	2	THBS1,TFPI
M4	regulation of coagulation	GO:0001704	0.0615005	2	LAMB1,COL4A2
M4	formation of primary germ layer	GO:2000379	0.0615005	2	THBS1,AKR1C3
M4	positive regulation of reactive oxygen species metabolic process	GO:0007045	0.0615005	2	PTPRK,NRP1
M4	cell-substrate adherens junction assembly	GO:0048041	0.0615005	2	PTPRK,NRP1
M4	focal adhesion assembly	GO:0098609	0.0630163	5	ETS1,PTPRM,LAMB1,ANXA1,CXCL12
M4	cell-cell adhesion	GO:0060562	0.0630619	2	MET,COL4A1
M4	epithelial tube morphogenesis	GO:0010596	0.0630619	2	THBS1,PTPRM
M4	negative regulation of endothelial cell migration	GO:0007219	0.0630619	2	MAML2,TCIM
M4	Notch signaling pathway	GO:0042493	0.0648062	5	PTPRM,AQP1,MET,SLC1A1,THBS1
M4	response to drug	GO:1903670	0.0648062	2	THBS1,ANXA1
M4	regulation of sprouting angiogenesis	GO:0051492	0.0648062	2	MET,NRP1
M4	regulation of stress fiber assembly	GO:1904035	0.0648062	2	THBS1,AKR1C3
M4	regulation of epithelial cell apoptotic process	GO:0033993	0.0657188	5	DAB2,AKR1C3,AQP1,ANXA1,TFPI
M4	response to lipid	GO:0071560	0.0657188	3	DAB2,THBS1,PTPRK
M4	cellular response to transforming growth factor beta stimulus	GO:1903037	0.0663927	3	ETS1,CXCL12,ANXA1
M4	regulation of leukocyte cell-cell adhesion	GO:1902532	0.0669937	5	MET,WWC2,THBS1,CXCL12,LEPROT
M4	negative regulation of intracellular signal transduction	GO:0070507	0.0671311	3	MET,GNAI1,BICD1
M4	regulation of microtubule cytoskeleton organization	GO:0009187	0.0675132	2	THBS1,AQP1
M4	cyclic nucleotide metabolic process	GO:0042542	0.0675132	2	MET,AQP1
M4	response to hydrogen peroxide	GO:0007044	0.0675132	2	PTPRK,NRP1
M4	cell-substrate junction assembly	GO:0034333	0.0675132	2	PTPRK,NRP1
M4	adherens junction assembly	GO:1905039	0.0675132	2	THBS1,SLC1A1
M4	carboxylic acid transmembrane transport	GO:1903825	0.0675132	2	THBS1,SLC1A1
M4	organic acid transmembrane transport	GO:0042060	0.0677239	3	THBS1,TFPI,ANXA1
M4	wound healing	GO:0071559	0.0687356	3	DAB2,THBS1,PTPRK
M4	response to transforming growth factor beta	GO:0006518	0.0689638	5	SOX4,PAM,DAPK1,THBS1,SAMD4A
M4	peptide metabolic process	GO:0048259	0.0689638	2	DAB2,BICD1
M4	regulation of receptor-mediated endocytosis	GO:0110020	0.0689638	2	MET,NRP1
M4	regulation of actomyosin structure organization	GO:0007162	0.0692015	3	THBS1,CXCL12,ANXA1
M4	negative regulation of cell adhesion	GO:0051897	0.0704433	2	THBS1,AKR1C3
M4	positive regulation of protein kinase B signaling	GO:0034330	0.0716637	3	MYO9A,PTPRK,NRP1
M4	cell junction organization	GO:0032231	0.0719435	2	MET,NRP1
M4	regulation of actin filament bundle assembly	GO:0010811	0.0719435	2	UTRN,NRP1
M4	positive regulation of cell-substrate adhesion	GO:1904019	0.0719435	2	THBS1,AKR1C3
M4	epithelial cell apoptotic process	GO:0002262	0.0739396	2	ETS1,ANXA1
M4	myeloid cell homeostasis	GO:0030182	0.0755908	4	LAMB1,TNIK,PTPRM,PRKD1
M4	neuron differentiation	GO:0006997	0.0757194	2	ETS1,SYNE1
M4	nucleus organization	GO:0002460	0.0769665	2	MALT1,ANXA1
M4	adaptive immune response based on somatic recombination of immune receptors built from immunoglobulin superfamily domains	GO:0043154	0.0769665	2	THBS1,AQP1
M4	negative regulation of cysteine-type endopeptidase activity involved in apoptotic process	GO:0030038	0.0769665	2	MET,NRP1
M4	contractile actin filament bundle assembly	GO:0043149	0.0769665	2	MET,NRP1
M4	stress fiber assembly	GO:0010608	0.078115	4	THBS1,SAMD4A,SOX4,DAPK1
M4	posttranscriptional regulation of gene expression	GO:1902904	0.0781691	2	MET,CRYAB
M4	negative regulation of supramolecular fiber organization	GO:0034332	0.0781691	2	PTPRK,NRP1
M4	adherens junction organization	GO:0034644	0.0801623	2	PTPRK,AQP1
M4	cellular response to UV	GO:0043281	0.0803141	3	THBS1,DAPK1,AQP1
M4	regulation of cysteine-type endopeptidase activity involved in apoptotic process	GO:0034446	0.0815461	2	LAMB1,NRP1
M4	substrate adhesion-dependent cell spreading	GO:0071236	0.0815461	2	MET,AQP1
M4	cellular response to antibiotic	GO:0016051	0.0815461	2	B4GALT1,EXT1
M4	carbohydrate biosynthetic process	GO:0032886	0.08212	3	MET,GNAI1,BICD1
M4	regulation of microtubule-based process	GO:1901222	0.0828138	2	MALT1,TCIM
M4	regulation of NIK/NF-kappaB signaling	GO:0071482	0.0828138	2	PTPRK,AQP1
M4	cellular response to light stimulus	GO:0010633	0.0828138	2	THBS1,PTPRM
M4	negative regulation of epithelial cell migration	GO:0010717	0.0828138	2	FOXC1,DAB2
M4	regulation of epithelial to mesenchymal transition	GO:0017015	0.0828138	2	DAB2,THBS1
M4	regulation of transforming growth factor beta receptor signaling pathway	GO:0007596	0.0828138	2	THBS1,TFPI
M4	blood coagulation	GO:0007599	0.0828138	2	THBS1,TFPI
M4	hemostasis	GO:0000187	0.0828138	2	THBS1,TNIK
M4	activation of MAPK activity	GO:0006412	0.0832254	4	THBS1,SAMD4A,SOX4,DAPK1
M4	translation	GO:0048872	0.0844275	2	ETS1,ANXA1
M4	homeostasis of number of cells	GO:0007369	0.0844275	2	LAMB1,COL4A2
M4	gastrulation	GO:1903844	0.0844275	2	DAB2,THBS1
M4	regulation of cellular response to transforming growth factor beta stimulus	GO:0006470	0.0844275	3	PTPN14,PTPRK,PTPRM
M4	protein dephosphorylation	GO:0051604	0.0851114	3	PLAU,THBS1,SOX4
M4	protein maturation	GO:1901657	0.0859528	2	AKR1C3,AK4
M4	glycosyl compound metabolic process	GO:0008360	0.0859528	2	TPM1,ANXA1
M4	regulation of cell shape	GO:0006913	0.0859543	3	PTPN14,MALT1,AKR1C3
M4	nucleocytoplasmic transport	GO:0051169	0.0859543	3	PTPN14,MALT1,AKR1C3
M4	nuclear transport	GO:0038061	0.0873136	2	MALT1,TCIM
M4	NIK/NF-kappaB signaling	GO:2000117	0.0873136	2	THBS1,AQP1
M4	negative regulation of cysteine-type endopeptidase activity	GO:0050851	0.0873136	2	MALT1,FYN
M4	antigen receptor-mediated signaling pathway	GO:0048667	0.0873136	2	TNIK,PTPRM
M4	cell morphogenesis involved in neuron differentiation	GO:0048660	0.0873136	2	TPM1,THBS1
M4	regulation of smooth muscle cell proliferation	GO:0048699	0.0876982	4	LAMB1,TNIK,PTPRM,PRKD1
M4	generation of neurons	GO:0043043	0.0884525	4	THBS1,SAMD4A,SOX4,DAPK1
M4	peptide biosynthetic process	GO:0071496	0.0884874	3	PRKD1,AKR1C3,AQP1
M4	cellular response to external stimulus	GO:0048659	0.0890296	2	TPM1,THBS1
M4	smooth muscle cell proliferation	GO:0050817	0.0911881	2	THBS1,TFPI
M4	coagulation	GO:0007159	0.0918595	3	ETS1,CXCL12,ANXA1
M4	leukocyte cell-cell adhesion	GO:0098657	0.0921488	4	BICD1,DAB2,THBS1,SLC1A1
M4	import into cell	GO:0002040	0.0923476	2	THBS1,ANXA1
M4	sprouting angiogenesis	GO:0002250	0.0923476	2	MALT1,ANXA1
M4	adaptive immune response	GO:0045807	0.0923476	2	DAB2,BICD1
M4	positive regulation of endocytosis	GO:0071229	0.0923476	2	AKR1C3,AQP1
M4	cellular response to acid chemical	GO:0017148	0.0923476	2	SAMD4A,DAPK1
M4	negative regulation of translation	GO:0010769	0.0942571	2	TNIK,NRP1
M4	regulation of cell morphogenesis involved in differentiation	GO:0015893	0.0942571	2	SLC1A1,AQP1
M4	drug transport	GO:0043410	0.0953298	4	THBS1,TNIK,PLCB1,AKAP13
M4	positive regulation of MAPK cascade	GO:1990778	0.0963153	3	DAB2,GNAI1,TNIK
M4	protein localization to cell periphery	GO:0032147	0.0974024	3	THBS1,TNIK,MALT1
M4	activation of protein kinase activity	GO:1904375	0.0976547	2	DAB2,GNAI1
M4	regulation of protein localization to cell periphery	GO:1902806	0.0976547	2	SOX4,TCIM
M4	regulation of cell cycle G1/S phase transition	GO:2000116	0.0980896	3	THBS1,DAPK1,AQP1
M4	regulation of cysteine-type endopeptidase activity	GO:0071902	0.0990913	3	THBS1,TNIK,TCIM
M4	positive regulation of protein serine/threonine kinase activity	GO:0002263	0.0992937	2	TCIM,ANXA1
M4	cell activation involved in immune response	GO:0022008	0.0998169	4	LAMB1,TNIK,PTPRM,PRKD1
M4	neurogenesis	GO:0045860	0.0998169	4	THBS1,TNIK,MALT1,TCIM
M4	positive regulation of protein kinase activity	GO:2001044	0.000449477	2	TIMP1,FLNA
M5	regulation of integrin-mediated signaling pathway	GO:0022604	0.000528814	4	ACTN4,MYH9,FLNA,EZR
M5	regulation of cell morphogenesis	GO:0031532	0.000587399	3	MYH9,FLNA,EZR
M5	actin cytoskeleton reorganization	GO:0042176	0.00105264	4	ANXA2,TIMP1,FLNA,EZR
M5	regulation of protein catabolic process	GO:0042177	0.00132496	3	TIMP1,FLNA,ANXA2
M5	negative regulation of protein catabolic process	GO:0000902	0.00134386	4	ACTN4,MYH9,FLNA,EZR
M5	cell morphogenesis	GO:0032989	0.00171173	4	ACTN4,MYH9,FLNA,EZR
M5	cellular component morphogenesis	GO:0042060	0.00244624	3	CD151,TNFRSF12A,FLNA
M5	wound healing	GO:0000904	0.00286919	3	ACTN4,MYH9,FLNA
M5	cell morphogenesis involved in differentiation	GO:0044319	0.00293988	2	CD151,FLNA
M5	wound healing, spreading of cells	GO:0090505	0.00293988	2	CD151,FLNA
M5	epiboly involved in wound healing	GO:0090504	0.00312561	2	CD151,FLNA
M5	epiboly	GO:0009611	0.00326889	3	CD151,TNFRSF12A,FLNA
M5	response to wounding	GO:0002011	0.00364745	2	CD151,FLNA
M5	morphogenesis of an epithelial sheet	GO:0009895	0.00475461	3	TIMP1,FLNA,ANXA2
M5	negative regulation of catabolic process	GO:1900024	0.00481829	2	ACTN4,FLNA
M5	regulation of substrate adhesion-dependent cell spreading	GO:0006509	0.00508343	2	MYH9,TIMP1
M5	membrane protein ectodomain proteolysis	GO:0034394	0.00532076	2	TAX1BP3,FLNA
M5	protein localization to cell surface	GO:0060627	0.00624649	3	ANXA2,CD151,EZR
M5	regulation of vesicle-mediated transport	GO:0007229	0.00624649	2	TIMP1,FLNA
M5	integrin-mediated signaling pathway	GO:0033619	0.00685333	2	MYH9,TIMP1
M5	membrane protein proteolysis	GO:0030048	0.00903327	2	ACTN4,MYH9
M5	actin filament-based movement	GO:0034446	0.00941175	2	ACTN4,FLNA
M5	substrate adhesion-dependent cell spreading	GO:0008360	0.00975787	2	MYH9,EZR
M5	regulation of cell shape	GO:0045807	0.0105628	2	CD151,ANXA2
M5	positive regulation of endocytosis	GO:0010769	0.0106751	2	ACTN4,FLNA
M5	regulation of cell morphogenesis involved in differentiation	GO:0030036	0.0107475	3	MYH9,FLNA,EZR
M5	actin cytoskeleton organization	GO:0098609	0.01215	3	ANXA2,PDLIM1,EZR
M5	cell-cell adhesion	GO:0060429	0.012175	3	CD151,FLNA,EZR
M5	epithelium development	GO:0002573	0.0128947	2	MYH9,ANXA2
M5	myeloid leukocyte differentiation	GO:0002009	0.0159425	2	CD151,FLNA
M5	morphogenesis of an epithelium	GO:0032388	0.0164773	2	ANXA2,EZR
M5	positive regulation of intracellular transport	GO:0010810	0.0173913	2	ACTN4,FLNA
M5	regulation of cell-substrate adhesion	GO:0030100	0.0193398	2	CD151,ANXA2
M5	regulation of endocytosis	GO:0007051	0.0206182	2	FLNA,EZR
M5	spindle organization	GO:0048729	0.0231215	2	CD151,FLNA
M5	tissue morphogenesis	GO:0002521	0.0234341	2	MYH9,ANXA2
M5	leukocyte differentiation	GO:0043901	0.0240746	2	TIMP1,ANXA2
M5	negative regulation of multi-organism process	GO:0030099	0.0248033	2	MYH9,ANXA2
M5	myeloid cell differentiation	GO:0051656	0.0256873	2	ACTN4,EZR
M5	establishment of organelle localization	GO:0031330	0.0261701	2	TIMP1,ANXA2
M5	negative regulation of cellular catabolic process	GO:0072659	0.0261701	2	FLNA,EZR
M5	protein localization to plasma membrane	GO:1903362	0.0268842	2	ANXA2,EZR
M5	regulation of cellular protein catabolic process	GO:1990778	0.0275742	2	FLNA,EZR
M5	protein localization to cell periphery	GO:0031589	0.0308432	2	ACTN4,FLNA
M5	cell-substrate adhesion	GO:0007015	0.0308432	2	FLNA,EZR
M5	actin filament organization	GO:0032386	0.0315341	2	ANXA2,EZR
M5	regulation of intracellular transport	GO:0051640	0.0343685	2	ACTN4,EZR
M5	organelle localization	GO:0060284	0.0381431	2	ACTN4,FLNA
M5	regulation of cell development	GO:0030097	0.0398695	2	MYH9,ANXA2
M5	hemopoiesis	GO:0001667	0.0405795	2	MYH9,TIMP1
M5	ameboidal-type cell migration	GO:0048534	0.041047	2	MYH9,ANXA2
M5	hematopoietic or lymphoid organ development	GO:0006897	0.041047	2	CD151,ANXA2
M5	endocytosis	GO:0001525	0.0425752	2	MYH9,ANXA2
M5	angiogenesis	GO:0120031	0.0434404	2	FLNA,EZR
M5	plasma membrane bounded cell projection assembly	GO:0030031	0.044028	2	FLNA,EZR
M5	cell projection assembly	GO:0002520	0.0443587	2	MYH9,ANXA2
M5	immune system development	GO:0072657	0.0443587	2	FLNA,EZR
M5	protein localization to membrane	GO:0048514	0.0455239	2	MYH9,ANXA2
M5	blood vessel morphogenesis	GO:0098657	0.0467273	2	CD151,ANXA2
M5	import into cell	GO:0001568	0.0476704	2	MYH9,ANXA2
M5	blood vessel development	GO:0001944	0.050395	2	MYH9,ANXA2
M5	vasculature development	GO:0072358	0.050395	2	MYH9,ANXA2
M5	cardiovascular system development	GO:0007186	0.0511249	2	FLNA,EZR
M5	G-protein coupled receptor signaling pathway	GO:0043900	0.0512217	2	TIMP1,ANXA2
M5	regulation of multi-organism process	GO:1903827	0.0515102	2	TAX1BP3,EZR
M5	regulation of cellular protein localization	GO:0097435	0.0518348	2	FLNA,EZR
M5	supramolecular fiber organization	GO:0035239	0.0519902	2	MYH9,ANXA2
M5	tube morphogenesis	GO:0030335	0.0538646	2	ACTN4,CD151
M5	positive regulation of cell migration	GO:2000147	0.0557195	2	ACTN4,CD151
M5	positive regulation of cell motility	GO:0000226	0.0557195	2	FLNA,EZR
M5	microtubule cytoskeleton organization	GO:0051272	0.0561381	2	ACTN4,CD151
M5	positive regulation of cellular component movement	GO:0035295	0.0573587	2	MYH9,ANXA2
M5	tube development	GO:0006094	0.00131862	3	PCK1,FBP1,RBP4
M6	gluconeogenesis	GO:0019319	0.00172351	3	PCK1,FBP1,RBP4
M6	hexose biosynthetic process	GO:0046364	0.00197254	3	PCK1,FBP1,RBP4
M6	monosaccharide biosynthetic process	GO:0015695	0.00227986	3	SLC44A4,SLC22A2,PDZK1
M6	organic cation transport	GO:0001894	0.00312561	4	PBLD,PROM1,USH1C,RBP4
M6	tissue homeostasis	GO:0006577	0.00676239	2	BBOX1,BHMT
M6	amino-acid betaine metabolic process	GO:0030277	0.00855013	2	PBLD,RBP4
M6	maintenance of gastrointestinal epithelium	GO:0048871	0.00903327	4	PBLD,PROM1,USH1C,RBP4
M6	multicellular organismal homeostasis	GO:0010669	0.0107582	2	PBLD,RBP4
M6	epithelial structure maintenance	GO:0042445	0.0117925	4	SLC44A4,ALDH8A1,PAX8,RBP4
M6	hormone metabolic process	GO:0005996	0.0121223	4	PCK1,FBP1,FGGY,RBP4
M6	monosaccharide metabolic process	GO:1901605	0.0135816	4	GLYAT,BHMT,GATM,ASRGL1
M6	alpha-amino acid metabolic process	GO:0060249	0.0141716	5	USH1C,PROM1,FGGY,PBLD,RBP4
M6	anatomical structure homeostasis	GO:0035850	0.0166504	2	PAX8,PROM1
M6	epithelial cell differentiation involved in kidney development	GO:0061005	0.0166504	2	PAX8,PROM1
M6	cell differentiation involved in kidney development	GO:0006006	0.0172367	3	PCK1,FBP1,RBP4
M6	glucose metabolic process	GO:0045494	0.0203282	2	PROM1,USH1C
M6	photoreceptor cell maintenance	GO:0002385	0.0218834	2	LTF,PIGR
M6	mucosal immune response	GO:0016051	0.0235413	3	PCK1,FBP1,RBP4
M6	carbohydrate biosynthetic process	GO:0002251	0.0235413	2	LTF,PIGR
M6	organ or tissue specific immune response	GO:0072080	0.0235413	2	PAX8,PROM1
M6	nephron tubule development	GO:0006575	0.0241666	3	PAX8,NAT8,GATM
M6	cellular modified amino acid metabolic process	GO:0019318	0.0245186	3	PCK1,FBP1,RBP4
M6	hexose metabolic process	GO:0006520	0.0254038	4	GLYAT,BHMT,GATM,ASRGL1
M6	cellular amino acid metabolic process	GO:0017144	0.0259924	6	SLC44A4,GATM,BHMT,GLYAT,DPYS,FBP1
M6	drug metabolic process	GO:0061326	0.0259924	2	PAX8,PROM1
M6	renal tubule development	GO:0009066	0.027427	2	BHMT,ASRGL1
M6	aspartate family amino acid metabolic process	GO:0001895	0.0302293	2	PROM1,USH1C
M6	retina homeostasis	GO:0007423	0.031094	3	PAX8,PROM1,RBP4
M6	sensory organ development	GO:0051180	0.0315341	2	SLC44A4,AMN
M6	vitamin transport	GO:0001523	0.0315341	2	ALDH8A1,RBP4
M6	retinoid metabolic process	GO:0097164	0.0324673	3	SLC44A4,SPTLC3,BBOX1
M6	ammonium ion metabolic process	GO:0022600	0.0328754	2	PBLD,RBP4
M6	digestive system process	GO:0051181	0.0328754	2	SLC44A4,AMN
M6	cofactor transport	GO:0072009	0.0328754	2	PAX8,PROM1
M6	nephron epithelium development	GO:0050877	0.0337854	5	USH1C,PIGR,GATM,DCDC2,NLGN1
M6	nervous system process	GO:0016101	0.0345844	2	ALDH8A1,RBP4
M6	diterpenoid metabolic process	GO:0015696	0.0361149	2	SLC44A4,PDZK1
M6	ammonium transport	GO:0072073	0.0361149	2	PAX8,PROM1
M6	kidney epithelium development	GO:0007586	0.0381431	2	PBLD,RBP4
M6	digestion	GO:0035082	0.0381431	2	DNAH7,SPAG16
M6	axoneme assembly	GO:0008652	0.0426775	2	BHMT,GATM
M6	cellular amino acid biosynthetic process	GO:1901607	0.0426775	2	BHMT,GATM
M6	alpha-amino acid biosynthetic process	GO:0072006	0.0440549	2	PAX8,PROM1
M6	nephron development	GO:0043543	0.0456468	4	EHHADH,PCK1,ZDHHC14,NAT8
M6	protein acylation	GO:0046879	0.0461789	3	SLC44A4,PAX8,RBP4
M6	hormone secretion	GO:0010817	0.046381	4	SLC44A4,ALDH8A1,PAX8,RBP4
M6	regulation of hormone levels	GO:0006721	0.0471514	2	ALDH8A1,RBP4
M6	terpenoid metabolic process	GO:0009914	0.049108	3	SLC44A4,PAX8,RBP4
M6	hormone transport	GO:0044283	0.0498054	5	GATM,FBP1,PCK1,BHMT,RBP4
M6	small molecule biosynthetic process	GO:0023061	0.0526321	3	SLC44A4,PAX8,RBP4
M6	signal release	GO:0005975	0.053775	4	PCK1,FBP1,FGGY,RBP4
M6	carbohydrate metabolic process	GO:0098742	0.0557195	2	UMOD,FLRT3
M6	cell-cell adhesion via plasma-membrane adhesion molecules	GO:0001578	0.0557195	2	DNAH7,SPAG16
M6	microtubule bundle formation	GO:0042133	0.0583608	2	SLC44A4,GLYAT
M6	neurotransmitter metabolic process	GO:0006475	0.0599718	3	PCK1,EHHADH,NAT8
M6	internal protein amino acid acetylation	GO:0051186	0.0599718	4	GLYAT,NAT8,FBP1,FMO1
M6	cofactor metabolic process	GO:0046496	0.0599718	2	FBP1,FMO1
M6	nicotinamide nucleotide metabolic process	GO:0019362	0.0599718	2	FBP1,FMO1
M6	pyridine nucleotide metabolic process	GO:0042493	0.0609069	5	SLC44A4,AOC1,FBP1,AMN,ADIRF
M6	response to drug	GO:0006720	0.0626821	2	ALDH8A1,RBP4
M6	isoprenoid metabolic process	GO:0010466	0.0627638	3	LTF,WFDC2,GPC3
M6	negative regulation of peptidase activity	GO:0006732	0.0644396	3	GLYAT,FBP1,FMO1
M6	coenzyme metabolic process	GO:0072524	0.0658139	2	FBP1,FMO1
M6	pyridine-containing compound metabolic process	GO:0034754	0.0671217	2	ALDH8A1,RBP4
M6	cellular hormone metabolic process	GO:0007605	0.0671217	2	DCDC2,USH1C
M6	sensory perception of sound	GO:0050954	0.0671217	2	DCDC2,USH1C
M6	sensory perception of mechanical stimulus	GO:0006790	0.0689638	3	BHMT,GLYAT,NAT8
M6	sulfur compound metabolic process	GO:0006733	0.0697524	2	FBP1,FMO1
M6	oxidoreduction coenzyme metabolic process	GO:0007600	0.0704433	3	DCDC2,USH1C,PIGR
M6	sensory perception	GO:0010038	0.0710142	3	AOC1,FBP1,CASR
M6	response to metal ion	GO:0009593	0.0726557	2	PIGR,CASR
M6	detection of chemical stimulus	GO:0090276	0.0745705	2	PAX8,RBP4
M6	regulation of peptide hormone secretion	GO:0001654	0.076197	2	PROM1,RBP4
M6	eye development	GO:0006473	0.0769665	3	PCK1,EHHADH,NAT8
M6	protein acetylation	GO:0048732	0.0774542	2	PAX8,ERBB4
M6	gland development	GO:0032787	0.0781198	4	ALDH8A1,HAO2,FBP1,ASRGL1
M6	monocarboxylic acid metabolic process	GO:0001822	0.0819847	2	PAX8,PROM1
M6	kidney development	GO:0001505	0.0844618	2	SLC44A4,GLYAT
M6	regulation of neurotransmitter levels	GO:0060271	0.0873136	3	DCDC2,DNAH7,SPAG16
M6	cilium assembly	GO:0030072	0.0891558	2	PAX8,RBP4
M6	peptide hormone secretion	GO:0015893	0.0911881	2	SLC44A4,AMN
M6	drug transport	GO:0044782	0.0921488	3	DCDC2,DNAH7,SPAG16
M6	cilium organization	GO:0046394	0.0946877	3	BHMT,FBP1,GATM
M6	carboxylic acid biosynthetic process	GO:0016053	0.0946877	3	BHMT,FBP1,GATM
M6	organic acid biosynthetic process	GO:1901605	0.0024285	3	GLYATL1,AGXT2,BHMT2
M7	alpha-amino acid metabolic process	GO:0006520	0.00408379	3	GLYATL1,AGXT2,BHMT2
M7	cellular amino acid metabolic process	GO:0008652	0.00624649	2	AGXT2,BHMT2
M7	cellular amino acid biosynthetic process	GO:1901607	0.00624649	2	AGXT2,BHMT2
M7	alpha-amino acid biosynthetic process	GO:0046394	0.00709382	3	ACMSD,AGXT2,BHMT2
M7	carboxylic acid biosynthetic process	GO:0016053	0.00709382	3	ACMSD,AGXT2,BHMT2
M7	organic acid biosynthetic process	GO:0044283	0.0164773	3	ACMSD,AGXT2,BHMT2
M7	small molecule biosynthetic process	GO:0017144	0.0176145	3	ACMSD,AGXT2,BHMT2
M7	drug metabolic process	GO:0006732	0.0280553	2	ACSM2A,BHMT2
M7	coenzyme metabolic process	GO:0006790	0.0295538	2	ACSM2A,BHMT2
M7	sulfur compound metabolic process	GO:0044282	0.0356839	2	MIOX,AGXT2
M7	small molecule catabolic process	GO:0051186	0.0485757	2	ACSM2A,BHMT2
M7	cofactor metabolic process	GO:0055082	0.0658708	2	CLTRN,PKHD1
M7	cellular chemical homeostasis	GO:0019725	0.0726308	2	CLTRN,PKHD1
M7	cellular homeostasis
		WEIGHT
SOURCE	TARGET	0.999979
HLA-A	B2M	0.999971
PSME1	PSME2	0.999968
PSMB8	PSMB9	0.99996
EEF1B2	EEF1G	0.999952
COL4A1	COL4A2	0.999941
RPL10A	RPL12	0.999927
RPL10A	RPL29	0.999922
HLA-B	B2M	0.999915
TUBA1B	TUBB	0.999909
RPS6	RPS7	0.999905
HLA-C	B2M	0.999893
RPL12	RPS9	0.999891
RPS9	RPS16	0.99989
PSMA5	PSMA7	0.999887
RPSA	RPS21	0.999877
RPL3	RPL12	0.99987
RPL3	RPS3	0.999862
RPL13	RPS2	0.999855
RPL10A	RPL7A	0.999854
TUBA1B	TUBA1C	0.999852
RPS7	RPS10	0.999851
RPSA	RPLP0	0.999816
RPL10A	RPL18	0.999811
RPL19	RPS6	0.999803
RPS6	RPL14	0.999799
IRF9	STAT1	0.999799
RPS7	RPS8	0.999775
RPS2	RPS18	0.999702
TUBB4B	TUBB	0.999696
CFL1	ACTG1	0.999688
RPL7A	RPL23A	0.999686
RPS10	RPS19	0.999666
RACK1	RPS3	0.999641
RPS18	RPS29	0.999615
RPL12	RPL22	0.999465
AKR7A3	AKR7A2	0.999448
PRDX1	TXN	0.999336
NPM1	RPL14	0.999271
ENO1	GAPDH	0.999139
FLNA	MYH9	0.999122
HLA-C	HLA-F	0.999117
RPS11	RPS19	0.999003
HLA-E	HLA-F	0.998969
GAPDH	PRDX1	0.998854
RPLP1	TPT1	0.998698
PSMB8	PSMB10	0.998615
UBC	SQSTM1	0.998573
RAN	C1QBP	0.998546
RAN	CCT3	0.998539
P4HB	PPIB	0.998432
RPS14	RPS16	0.998098
HLA-DRA	HLA-DRB1	0.997952
RPL7A	RPL27A	0.99785
RPS23	RPL14	0.997562
NOP53	RPL3	0.99751
IFITM3	IFITM1	0.997344
NPM1	RAN	0.997258
TUBA1B	PPIA	0.997184
RPS9	EIF3H	0.997089
NCL	NPM1	0.996389
NPM1	YBX1	0.99613
RPL10	RPL19	0.995535
RPL10A	BTF3	0.995341
RPL26	RPS3	0.995163
NFKBIA	UBC	0.994985
NPM1	C1QBP	0.994856
ENO1	TUBB	0.994738
OPTN	SQSTM1	0.994514
EIF4A1	NPM1	0.994501
NACA	BTF3	0.994353
EIF4A1	ENO1	0.994325
GAPDH	TUBA1C	0.994178
TUBB	YBX1	0.994098
HLA-DPA1	CD74	0.993612
RPS6	RPS27A	0.992948
RAN	XRCC5	0.992884
EEF1D	EEF1G	0.99265
RPLP2	RPS11	0.99226
ODC1	RAN	0.992071
TUBB	GAPDH	0.991398
HMGB1	PTMA	0.99106
HSPA8	RAN	0.988489
YBX1	C1QBP	0.988059
EIF4A1	YBX1	0.986801
PPIA	TUBA1C	0.985771
RPL37	RPS9	0.985749
RPL38	RPL14	0.985218
FLNA	ACTN4	0.983697
NPM1	PPA1	0.981355
TNFSF10	CFLAR	0.980539
PPA1	RAN	0.979036
ARPC1B	ARPC2	0.978657
GAPDH	UBC	0.976412
YBX1	RAN	0.974095
SP100	STAT1	0.972428
TUBB	PPIA	0.970566
NCL	RAN	0.970332
FLNA	GNAI2	0.967975
EIF4A1	GAPDH	0.967556
HINT1	RPL10A	0.965767
TPM1	CALD1	0.965499
ANXA1	ANXA2	0.964401
HLA-F	TNFAIP2	0.961089
TIMP1	SH3BGRL3	0.961071
GAPDH	PPIA	0.957348
YBX1	ODC1	0.9556
TUBA1B	CFL1	0.95321
ENO1	PPIA	0.95309
DAB2	FYN	0.952696
IFITM3	TIMP1	0.95147
EMP3	TIMP1	0.951437
ECHS1	TST	0.950961
RACK1	PABPC1	0.948579
NCL	C1QBP	0.94672
PARK7	C1QBP	0.946708
PPIA	RAN	0.942381
IRF9	RNF213	0.940742
PSMA5	PSME2	0.939457
EMP3	FLNA	0.93929
CLIC1	ANXA2	0.935876
GAPDH	TXN	0.934373
NPM1	TXN	0.933028
NCL	CCT3	0.932176
ARPC1B	CTSC	0.932068
CLIC1	TMSB10	0.930427
FLNA	VIM	0.930285
ARPC3	ARPC2	0.929585
PRELID1	PSMA7	0.928782
HMGB1	RAN	0.926154
NFKBIA	TNFAIP2	0.924739
TUBA1B	TUBA1A	0.923868
ANXA2	TMSB10	0.923722
TUBB	TUBA1A	0.922535
B2M	UBC	0.922404
TNIK	DST	0.919517
CFL1	GAPDH	0.918682
RPLP1	TMSB10	0.917654
ENO1	NPM1	0.91721
TNFRSF12A	PLAU	0.91431
TUBB	ACTG1	0.913965
EZR	CD44	0.9123
IFITM3	LY6E	0.910387
ARPC1B	COTL1	0.910247
PTMA	RAN	0.908882
ANXA2	PRDX1	0.907998
RBPMS	TPM1	0.907743
HLA-DQB1	HLA-DRB1	0.906198
EMP3	CD44	0.905051
PRELID1	EIF6	0.90483
TYMP	HLA-F	0.903699
TUBA1B	GAPDH	0.903444
RHOA	UBC	0.897156
ACTG1	UBC	0.896818
ECHS1	PEBP1	0.895478
COL4A2	MYH9	0.894985
DAB2	CALD1	0.893624
MYL12B	MYL12A	0.89268
HLA-DPB1	HLA-DRB1	0.892563
RNF144B	BAX	0.890199
VIM	CD44	0.889697
PRDX1	PPIA	0.888469
FLNA	CD151	0.888179
GNAI2	MYH9	0.888033
ARPC2	MYL12B	0.887875
FLNA	TRIO	0.887254
PRDX1	TALDO1	0.886384
THBS1	TPM1	0.884215
MYH9	CD44	0.883739
EIF4A1	ACTG1	0.882846
OPTN	DST	0.882757
TIMP1	CD44	0.878184
ENO1	RHOA	0.877825
ENO1	PFN1	0.876543
HLA-C	UBC	0.874293
HLA-B	SOD2	0.873188
B2M	TPT1	0.870625
HSPA8	NPM1	0.86966
ENO1	YBX1	0.869106
ACTN4	PDLIM1	0.868465
ARPC1B	TIMP1	0.86151
NOL7	C1QBP	0.858378
CALD1	AKAP12	0.856468
SH3BGRL3	CD44	0.855716
FLNA	RHOC	0.85543
CTSH	CD44	0.848785
RHOC	TIMP1	0.84588
ARPC3	ARPC1B	0.845338
ANXA1	CD44	0.844185
CFL1	PPIA	0.843058
PXMP2	AKR7A2	0.84254
NPM1	CCT3	0.841126
COL4A2	FLNA	0.841118
EEF1D	SQSTM1	0.840947
YBX1	CCT3	0.839373
ECH1	ACADVL	0.836422
EIF4A1	PPIA	0.835216
HLA-E	MVP	0.833461
RACK1	EIF4A1	0.831999
HINT1	RAN	0.830561
CALD1	ARHGAP29	0.826047
EIF4A1	RPL19	0.825204
NCL	XRCC5	0.823471
ECH1	EEF1G	0.819533
DAB2	CD44	0.818502
PLAU	CD44	0.818411
TUBB	PPP1R14B	0.817102
VIM	TMSB10	0.815252
P4HB	SH3BGRL3	0.815086
RPS2	TMSB10	0.814515
NFIA	NFIB	0.814072
MRPL36	C1QBP	0.812422
COL4A2	IGFBP4	0.811752
MYOF	CD44	0.81136
ABLIM1	VIM	0.809559
RPSA	RAN	0.809051
ANXA2	SH3BGRL3	0.806987
HLA-F	IL32	0.806949
EMP3	RHOC	0.801316
TNFAIP8	SP100	0.801219
EIF4A1	NCL	0.798973
TIMP1	VIM	0.797578
EEF1D	EDF1	0.795977
COL4A2	VIM	0.795322
COL4A1	LAMB1	0.792365
FLNA	CALD1	0.791822
TUBA1B	YBX1	0.790855
GAPDH	PPIB	0.789843
EMP3	VIM	0.788889
ETS1	SP100	0.78837
CFB	IFITM1	0.788197
NCL	ODC1	0.788055
FYN	CD44	0.787769
LAMTOR5	PSMA5	0.787606
PDGFC	THBS1	0.787033
PTMA	HIST1H4C	0.786296
ACAA1	TST	0.786091
DNPH1	AKR7A2	0.785988
TAX1BP3	RHOC	0.7857
WWC1	PTPN14	0.784527
CLIC1	RHOC	0.784423
COL4A1	VIM	0.783286
PSME2	PTMA	0.779784
JAK1	STAT1	0.778861
CTNNA1	PARD3	0.778819
ECHS1	ETFB	0.77844
HINT1	TXN	0.778145
ACTG1	TMSB10	0.772145
EEF1B2	C1QBP	0.771866
DAB2	ANXA1	0.770876
DAB2	MYOF	0.768474
RBPMS	CD44	0.767691
EMP3	GNAI2	0.766732
CLIC4	CALD1	0.766251
MYH9	SH3BGRL3	0.765112
FLNA	SH3BGRL3	0.764849
ANXA2	VIM	0.763441
THBS1	TIMP1	0.76206
HLA-E	ARHGDIB	0.761662
TYMP	RASSF4	0.761628
RAN	RPS2	0.761606
COL4A2	NRP1	0.760874
ENO1	ANXA2	0.758735
ANXA2	UBC	0.758646
RACK1	RHOA	0.758064
MALT1	SQSTM1	0.757055
ARPC1B	TAX1BP3	0.756314
FLNA	PFN1	0.755074
PSMA5	PSMB8	0.750554
GAPDH	RAN	0.748308
ARPC1B	CLIC1	0.747801
PPIA	TMSB10	0.747295
ANXA2	CD44	0.747064
RHOC	TPM1	0.746163
HMOX1	SQSTM1	0.743286
CTSC	CKLF	0.743029
NPM1	XRCC5	0.738576
RHOC	TNFRSF12A	0.738435
FLNA	FYN	0.737183
CLTA	HSPA8	0.735405
ACAA2	ECHS1	0.734454
GPC4	SQSTM1	0.734168
CFLAR	LRRFIP1	0.733572
RBMS1	CD44	0.73288
PLAU	TNFAIP2	0.731755
ARPC1B	PLAU	0.728943
ANXA2	TAX1BP3	0.728846
MDH1	PSMA5	0.727662
RBMS1	CALD1	0.724067
AKAP13	CFLAR	0.721278
PARK7	RPSA	0.719828
ANXA1	UBC	0.718744
CFL1	FLNA	0.717854
CFL1	UBC	0.717063
THBS1	CD44	0.716988
PSMA5	AIFM1	0.71617
COTL1	CKLF	0.714978
ACTG1	TUBA1C	0.713133
VIM	NRP1	0.712183
COL4A2	TIMP1	0.711858
TNFRSF12A	CD44	0.709788
ARPC2	ARHGDIB	0.709624
FLNA	COTL1	0.708617
HSPA8	PPIA	0.705051
RHOC	CD151	0.7035
EIF4A1	RPSA	0.703016
FLNA	TPM1	0.70151
MPC2	ACOT13	0.701075
TAX1BP3	SH3BGRL3	0.700435
PLAU	PDGFC	0.70041
ARPC2	SP100	0.69941
CLIC1	EMP3	0.698999
ACTG1	VIM	0.698858
CYBA	PFN1	0.697816
RPL10A	C1QBP	0.693189
RAN	RPS21	0.691889
RPL37	SQSTM1	0.691238
ANXA1	VIM	0.69056
RPS7	TXN	0.690143
ECH1	TIMP1	0.688391
ACAA2	IMPA2	0.687946
ARPC1B	MYH9	0.687841
RIDA	MDH1	0.683975
LEPROT	PDGFC	0.682813
CLIC1	VIM	0.681675
JAK1	LEPROT	0.681516
VIM	TUBA1A	0.680907
IMPA2	SHMT1	0.679924
HMGB1	XRCC5	0.677235
PSMA7	NIT2	0.67507
PSMA7	EIF4E2	0.675017
ARPC1B	FLNA	0.673891
CLIC1	PSME2	0.673166
ETFB	EDF1	0.672736
HLA-E	JAK1	0.672468
EEF1D	UBXN1	0.67193
GAPDH	P4HB	0.671095
PARK7	RPL22	0.670637
TNFRSF12A	THBS1	0.669476
TUBA1B	ACTG1	0.669422
NPM1	TUBA1C	0.667935
JAK1	CD44	0.667854
SAMD4A	DST	0.666444
MYH9	PLAU	0.665195
TIMP1	IFITM1	0.664052
MYL12B	ANXA2	0.663997
VIM	CALD1	0.660338
RBPMS	PPFIBP1	0.660174
NPM1	ODC1	0.659297
SH3BGRL3	CD151	0.658062
VIM	SQSTM1	0.656439
HMGB1	TXN	0.655999
ANXA2	RHOC	0.655558
RPL12	TMSB10	0.655448
PRKD1	C1QBP	0.654455
EIF4A1	RPLP0	0.652658
CYBA	ARHGDIB	0.65263
HLA-E	VIM	0.651329
P4HB	CD151	0.650829
RBPMS	PTPRM	0.650163
HLA-B	SERPINA1	0.647187
NPM1	PRDX1	0.647047
SERPINA1	TIMP1	0.646796
RPS19	TMSB10	0.646517
RACK1	PPIB	0.646071
ARHGDIB	PTPRC	0.643331
GAPDH	RHOA	0.643107
PLAU	TIMP1	0.641676
RPS2	C1QBP	0.640637
RPL10	TMSB10	0.640469
COTL1	VIM	0.640103
ACADVL	SQSTM1	0.637568
PPIA	TXN	0.636157
AKR1A1	PRDX1	0.635224
TUBB4B	GAPDH	0.634884
MET	CD44	0.634545
WDFY3	SQSTM1	0.634432
RPL10A	RAN	0.634403
UBC	VIM	0.634205
RBPMS	TFPI	0.631397
DAB2	VIM	0.630402
GNAI2	VIM	0.630231
MYH9	RBMS1	0.629321
CLIC1	SH3BGRL3	0.624266
GLRX	ARHGDIB	0.615696
TMEM176B	TMEM176A	0.613933
PTPRK	DST	0.602531
HLA-B	RNASET2	0.595935
RBPMS	NTN4	0.587353
PAM	CALD1	0.587146
RBPMS	BICC1	0.584495
BICD1	DST	0.584243
FARP1	SOX4	0.58276
DAB2	DAPK1	0.578509
TNFRSF12A	TIMP1	0.574008
CUX1	SOX4	0.572874
IGFBP4	CXCL12	0.557666
DST	TRIO	0.55625
MAST4	DST	0.553597
AKAP13	PRRC2C	0.549159
ECH1	HMGCL	0.542835
CSRP2	CALD1	0.539743
COL4A2	P3H2	0.538317
B4GALT1	THBS1	0.538317
ABLIM1	DST	0.536952
RNF213	SERPING1	0.530877
CYBA	SEL1L3	0.527257
WDFY3	DST	0.520467
EXT1	DST	0.518548
ETFB	GRHPR	0.512938
ECHS1	MSRB1	0.505556
RBPMS	ERRFI1	0.504457
RIDA	LACTB2	0.50348
SYNE1	DST	0.496614
RPS9	MZT2B	0.49338
DNPH1	GMDS	0.493075
PFN1	BAX	0.492098
CDH2	TPM1	0.484351
PPA1	ABRACL	0.475911
CLIC1	CKLF	0.473141
COMT	ACAA1	0.468306
PRRC2C	SON	0.466908
TUBB	HIST1H4C	0.465571
SLC39A8	CD44	0.463962
CTNNA1	HLA-C	0.453142
S100A16	TIMP1	0.444672
ARAP2	DST	0.435723
RBPMS	ARID5B	0.430164
ARHGDIB	LTB	0.423817
RBPMS	CPM	0.416324
PTPN14	CALD1	0.406098
GPC4	TPM1	0.404097
TTC28	CALD1	0.402981
PRDX1	CBR1	0.400883
TNFAIP2	VMP1	0.399594
ARHGAP26	RNF213	0.399052
PEPD	AKR7A2	0.39429
UTRN	NRP1	0.385984
MAML2	NRP1	0.385636
TSC22D3	JAK1	0.375994
COTL1	CCND3	0.37367
ARAP2	PDE7A	0.370796
ITGB8	PPFIBP1	0.36926
GALM	PSMB9	0.366421
FAT1	DST	0.349284
DST	RASAL2	0.347663
DAPK1	PRKD1	0.344776
EXT1	WWC2	0.344004
ERP29	P4HB	0.340322
MET	NRP1	0.334876
RNF144B	ARID5B	0.334401
CALD1	C9orf3	0.328962
MYH9	EZR	0.323462
MALT1	ARAP2	0.315078
NOL7	AGPS	0.30601
CNKSR3	AKAP12	0.302702
CRYAB	DST	0.292647
FOXC1	ITGB8	0.289825
PRICKLE2	CALD1	0.287569
AQP1	CXCL12	0.283287
NFIB	PARD3	0.279928
CLIC1	GNG5	0.277915
NFIB	SLC1A1	0.274025
PLEKHH2	DST	0.272473
ARHGDIB	RIPOR2	0.271591
GOLGB1	DST	0.270578
LACTB2	FAHD1	0.259405
ENPEP	LAMB1	0.259287
CALD1	SLC16A4	0.25821
PATJ	PARD3	0.255229
ARHGDIB	CPVL	0.249906
FLNA	HOMER3	0.246104
ALPK2	TPM1	0.24581
AOX1	CALD1	0.245606
SIPA1L1	TRIO	0.242812
PDGFC	TRPS1	0.241077
PARP4	RNF213	0.236099
AK4	DST	0.231018
PITPNC1	ARHGDIB	0.231008
BDH2	SLC16A4	0.227342
ETFB	MGMT	0.226229
TAX1BP3	PDLIM2	0.222311
COMT	DHRS4L2	0.220931
CDH6	ERBB4	0.215744
ECHS1	FUOM	0.212846
GNAI1	PAM	0.209855
CNP	LY6E	0.198706
CFI	CALD1	0.19674
ARAP2	SATB2	0.196692
ITM2C	CD44	0.192408
DST	TEAD1	0.187096
MALT1	SLC4A7	0.184291
DST	SPAG9	0.179298
SP100	TNFRSF14	0.17928
ITGB6	TPM1	0.17833
DAPK1	PLCB1	0.169802
MYO9A	DST	0.167568
TFEC	ARHGDIB	0.164467
ETS1	ERRFI1	0.158208
GCAT	MRPL36	0.157802
NHS	DST	0.156573
RBPMS	AKR1C3	0.148978
PFN1	CNDP2	0.144912
LRPAP1	PFN1	0.137367
SHMT1	BPHL	0.126813
CRIP1	CYBA	0.126664
CLDN3	SLC44A4	0.126664
KHK	PXMP2	0.123393
PPP1R1A	RBP4	0.117788
KAZN	WWC1	0.115337
FRMD4B	ATP11A	0.11339
DCDC2	DNAH7	0.11309
QPRT	PFN1	0.112065
CTSH	CALML4	0.108685
FKBP5	MAP3K1	0.105093
DCDC2	FGGY	0.101981
ERBB4	ASTN2	0.0941277
DCDC2	NPAS3	0.0937848
PFN1	OXR1	0.0898436
GATM	PBLD	0.0872722
SLC6A13	PAX8	0.0830155
DCDC2	SETD3	0.0784044
ABAT	PBLD	0.0733475
FLRT3	DCDC2	0.0711709
WFDC2	CLDN3	0.070448
CCDC148	CFAP221	0.0692662
ERRFI1	TCIM	0.0683006
WWC1	SIM2	0.0642564
WWC1	KIFC3	0.063519
GPC3	RBP4	0.0630902
OSBPL10	DCDC2	0.0601801
DCDC2	CLDN10	0.0581052
PAX8	AMN	0.052522
GATM	HGD	0.047294
DCDC2	ASRGL1	0.046905
ADIRF	ERBB4	0.0461953
PDZK1IP1	CLDN3	0.0456232
JAK1	MT1F	0.045509
DCDC2	ZDHHC14	0.0451209
DCDC2	SPTLC3	0.0437207
DCDC2	SPAG16	0.0431539
PCK1	RBP4	0.0429816
EPHA7	DCDC2	0.0424214
OSBPL10	SNX29	0.0414528
DCDC2	MICAL3	0.041105
OSBPL10	GALNT14	0.040394
DPP4	HGD	0.0379996
DCDC2	PDZK1	0.0334829
CDH6	CXCL14	0.0329614
HGD	TSPAN8	0.0324939
PAX8	CASR	0.031203
ZNF385B	GATM	0.030975
ERBB4	PTPRD	0.0306089
KCNIP4	PHYHIPL	0.0297576
DGKH	MICAL3	0.0290289
PDZK1IP1	PIGR	0.0276839
DCDC2	AGMAT	0.0272761
PAX8	BICDL1	0.0265986
ACSM2A	CFAP221	0.0258651
ATP11A	ATP6V1B2	0.0252781
ANPEP	PAX8	0.0249731
GLYAT	BHMT	0.02476
PROM1	CLDN10	0.0237943
CIT	OSBPL10	0.0234285
HNF4G	DCDC2	0.022597
MYL12A	TSC22D3	0.0219825
OSBPL10	SYNE2	0.0213933
PRUNE2	DCDC2	0.0208295
SLC13A1	CASR	0.0206337
DPYS	DCDC2	0.0203763
CFAP221	PKHD1	0.0201618
SLC13A1	SLC28A1	0.0197689
ERBB4	STK32B	0.0197499
SIGIRR	ACSF2	0.0197334
EHHADH	GATM	0.0195138
SLC2A13	CNTN4	0.019487
GATM	GALNT11	0.0188017
KHDRBS3	PRUNE2	0.0186458
PDE7B	DCDC2	0.0181194
GATM	SLC3A1	0.0176816
DCDC2	TPM3	0.0176562
LRP2	DCDC2	0.016915
PHACTR1	GALNT14	0.0165158
SLC12A1	SLC13A1	0.0160119
S100A1	PAX8	0.0159122
TMEM176B	LGALS2	0.0157856
FBP1	DCDC2	0.0151054
PAX8	ACY3	0.0149356
CDH6	FMO1	0.014932
USH1C	NPAS3	0.0147953
ACSM2B	PAX8	0.0145037
IGFBP2	MDK	0.013934
GATM	BBOX1	0.0137383
CFAP221	RHEX	0.0133791
ACSM2A	ACY1	0.0132868
NLGN1	DCDC2	0.0129377
GPT	HGD	0.0127082
CFAP221	SMIM32	0.0126037
TINAG	GLYATL1	0.0121957
KCTD16	KCNIP4	0.0112351
SOD3	PAX8	0.0109005
LTF	DCDC2	0.0101384
CFAP221	CLDN2	0.0100367
CCDC148	CLTRN	0.00980258
DCDC2	UMOD	0.00955715
RNF19A	JAK1	0.00927087
ACMSD	CFAP221	0.00890379
PRAP1	ACSM2A	0.00889571
ACSM2A	AGXT2	0.00871355
RBP4	ECHDC3	0.00839015
AOC1	DCDC2	0.00792268
RBFOX1	NPAS3	0.00756353
SLC22A2	PAX8	0.00661263
CCDC148	SGIP1	0.00654839
CACNA2D3	NPAS3	0.00631785
DCDC2	SUGCT	0.0061638
ERBB4	ARHGEF38	0.00577497
NRG3	CFAP221	0.00570842
ACSM2A	MIOX	0.00554485
HAO2	DCDC2	0.00541809
ACSM2A	RBP5	0.00510729
DCDC2	PTH2R	0.00500961
GYPC	DCDC2	0.00498472
CDH6	PELI2	0.0048707
DCDC2	ALDH8A1	0.00485151
DYNC1H1	ZFAND3	0.00434999
ACSM2A	BHMT2	0.00388143
CFAP221	FXYD4	0.00325007
PAX8	LIMD2	0.00297815
DCDC2	NAT8	0.00296657
IQCJ-SCHIP1	CREB5	0.00228752
CDH6	CUBN	0.00224885
MSRA	SIGIRR	0.00133834
SYTL2	CREB5	0.00129769
MDK	EPS8L2	0.00051439
FAM177A1	C2orf74

## Sheet: 4A_tub_BKVN_peakBKVir
Relevant to Figure 2, Supplementary Figure 4
Significant genes were defined as those with avg_logFC > 0.25, adjusted p_val < 0.05, and found in at least 10% of cells in either test population
	p_val	avg_log2FC	pct.1	pct.2	p_val_adj
MT-ATP8	0	-1.17895	0.89	0.999	0
MT-CYB	2.31542e-281	-0.747283	0.978	1	8.47605e-277
MT-ND2	6.5033e-271	-0.774349	0.985	1	2.38066e-266
MT-ND4	2.15477e-230	-0.667579	0.989	1	7.88795e-226
MT-CO2	5.94342e-227	-0.653755	0.991	1	2.17571e-222
MT-ATP6	1.16619e-217	-0.671044	0.99	1	4.26909e-213
RPS4Y1	1.87632e-197	1.19854	0.252	0	6.86864e-193
SLC35F1	9.70427e-188	-0.899468	0.027	0.27	3.55244e-183
MT-ND1	3.15971e-184	-0.589348	0.983	1	1.15668e-179
MT-ND5	8.24799e-170	-0.626698	0.942	0.998	3.01934e-165
MT-CO3	5.45732e-168	-0.541805	0.982	1	1.99776e-163
MT-CO1	1.10123e-166	-0.510784	0.992	1	4.03128e-162
CD74	1.22582e-141	1.58883	0.567	0.328	4.48737e-137
HLA-B	3.70644e-131	1.45172	0.608	0.404	1.35682e-126
HLA-DRB1	8.40787e-123	1.43786	0.361	0.127	3.07787e-118
TMSB10	2.59795e-120	1.41035	0.797	0.664	9.5103e-116
HLA-DRA	1.23515e-114	1.36133	0.365	0.134	4.52151e-110
B2M	1.01112e-105	1.17931	0.823	0.728	3.7014e-101
HLA-DPA1	2.1979e-104	0.98078	0.204	0.031	8.04585e-100
RPS21	2.27476e-102	0.930773	0.834	0.765	8.32723e-98
MT-ND6	6.90752e-102	-0.61377	0.424	0.676	2.52864e-97
MT-ND4L	9.04902e-97	-0.468019	0.956	0.999	3.31257e-92
UTY	1.46175e-93	0.479523	0.127	0	5.35102e-89
RPS27	1.98258e-91	1.1761	0.868	0.821	7.25764e-87
USP9Y	5.24209e-90	0.424223	0.122	0	1.91897e-85
HLA-DPB1	2.47061e-88	0.860157	0.203	0.042	9.04415e-84
RPL37	1.19707e-85	0.878416	0.845	0.775	4.3821e-81
XIST	9.30135e-85	-0.534179	0.292	0.545	3.40495e-80
CA12	5.4396e-82	-0.736218	0.412	0.619	1.99127e-77
IL32	1.92207e-81	1.19798	0.406	0.201	7.03611e-77
HLA-A	4.90218e-80	1.03117	0.679	0.602	1.79454e-75
PSMB9	4.27747e-79	0.728058	0.247	0.081	1.56586e-74
RPS28	4.74984e-78	0.802102	0.902	0.868	1.73878e-73
LINC00278	5.82397e-76	0.492951	0.104	0	2.13198e-71
HLA-DQB1	4.64799e-72	0.585784	0.157	0.028	1.70149e-67
ATP6V1B1	2.93831e-71	-0.494243	0.104	0.265	1.07563e-66
AC068631.1	1.99184e-69	-0.536699	0.091	0.248	7.29154e-65
KNG1	4.79664e-67	-0.899116	0.267	0.457	1.75591e-62
MT-ND3	3.04834e-66	-0.267789	0.981	1	1.1159e-61
RPL39	6.30769e-66	0.89618	0.86	0.821	2.30906e-61
GPC5	2.1952e-62	-0.865797	0.245	0.438	8.03596e-58
RPS26	5.18228e-62	0.968809	0.73	0.684	1.89708e-57
HLA-F	1.41767e-61	0.43312	0.191	0.058	5.18967e-57
TMSB4X	3.557e-60	1.16298	0.588	0.396	1.30211e-55
VIM	1.54648e-59	0.650645	0.333	0.159	5.66121e-55
RPL36	5.41193e-59	0.699263	0.853	0.82	1.98115e-54
LIMD2	2.22067e-56	0.469391	0.113	0.016	8.12922e-52
ENOX1	4.5638e-56	-0.85752	0.11	0.251	1.67067e-51
HLA-E	2.04459e-55	0.777417	0.433	0.294	7.48463e-51
PLAAT4	2.35516e-54	1.00251	0.391	0.234	8.62153e-50
HLA-C	5.31778e-54	0.96802	0.57	0.487	1.94668e-49
RHEX	7.86995e-54	1.25612	0.231	0.096	2.88095e-49
RPS29	2.05218e-53	0.765473	0.819	0.788	7.5124e-49
RPL38	4.37372e-53	0.637069	0.774	0.731	1.60109e-48
LTB	1.42204e-52	0.873167	0.122	0.023	5.20566e-48
WNK1	6.38591e-52	-0.615719	0.357	0.519	2.33769e-47
G0S2	1.10447e-50	-0.537055	0.151	0.301	4.04315e-46
SERPINA5	6.26017e-50	-0.780582	0.165	0.307	2.29166e-45
ACTB	6.75158e-49	0.747085	0.793	0.755	2.47155e-44
PVALB	1.63457e-48	-0.587548	0.134	0.272	5.98367e-44
PTPRC	1.68222e-48	0.585532	0.1	0.015	6.15809e-44
ATP6V0D2	1.84157e-48	-0.314139	0.07	0.191	6.74144e-44
OGDHL	3.53011e-47	-0.351803	0.351	0.522	1.29227e-42
RPLP2	1.98675e-45	0.619436	0.796	0.748	7.2729e-41
RPL41	3.62473e-45	0.521433	0.922	0.902	1.32691e-40
RPL35	6.28036e-45	0.576594	0.836	0.794	2.29905e-40
PCK1	4.18382e-44	-0.53219	0.2	0.357	1.53157e-39
AC019080.1	6.62518e-44	-0.502687	0.079	0.192	2.42528e-39
KCNJ1	1.37923e-43	-0.372409	0.306	0.476	5.04896e-39
HSD11B2	3.42303e-43	-0.431534	0.25	0.413	1.25307e-38
EFHD1	2.13263e-42	-0.38604	0.362	0.519	7.80692e-38
CDH6	5.71048e-42	1.15153	0.215	0.101	2.09044e-37
PTH1R	1.39085e-41	-0.41284	0.451	0.602	5.09147e-37
HNRNPH1	8.5801e-41	0.752227	0.517	0.429	3.14092e-36
TNFAIP2	9.77709e-41	0.445279	0.15	0.052	3.5791e-36
RPL36A	2.22638e-40	0.653274	0.731	0.679	8.1501e-36
RPL34	5.13751e-40	0.627937	0.874	0.835	1.88069e-35
SFRP1	2.26391e-39	-0.551444	0.211	0.35	8.28749e-35
STAT1	3.40275e-38	0.642311	0.314	0.192	1.24564e-33
RPS19	5.45189e-38	0.615996	0.855	0.804	1.99577e-33
CYB5A	9.45244e-38	-0.473654	0.741	0.821	3.46025e-33
COTL1	1.13244e-37	0.62859	0.313	0.181	4.14552e-33
GSTM3	1.36397e-36	-0.591838	0.261	0.388	4.9931e-32
IFITM1	8.34922e-36	0.356579	0.121	0.038	3.0564e-31
PSMB8	1.91815e-35	0.532579	0.311	0.197	7.02178e-31
ARHGDIB	6.19797e-35	0.497244	0.132	0.046	2.26889e-30
RIPOR2	6.53299e-35	0.343517	0.109	0.031	2.39153e-30
GSTA2	7.27605e-35	-0.850532	0.104	0.212	2.66355e-30
MECOM	1.44937e-34	-0.489008	0.428	0.6	5.30573e-30
MCCD1	1.91378e-34	-0.29653	0.16	0.287	7.00577e-30
DUSP9	2.35636e-34	-0.350643	0.192	0.32	8.62591e-30
TPM1	2.43892e-34	0.814325	0.489	0.382	8.92816e-30
MAL	1.16936e-33	-0.413255	0.507	0.629	4.28069e-29
CYFIP2	1.35194e-33	-0.321399	0.361	0.498	4.94905e-29
NAV2	5.60392e-33	-0.636382	0.224	0.346	2.05143e-28
RPLP1	5.7386e-33	0.498411	0.913	0.888	2.10073e-28
PTMA	6.61553e-33	0.51794	0.844	0.819	2.42175e-28
RPLP0	1.65986e-32	0.588016	0.707	0.667	6.07626e-28
IRF9	4.87681e-32	0.335881	0.216	0.113	1.78526e-27
ARPC1B	8.36119e-32	0.50708	0.273	0.164	3.06078e-27
TMEM52B	2.06804e-31	-0.518797	0.169	0.288	7.57046e-27
PSMB10	2.56718e-31	0.421282	0.22	0.12	9.39769e-27
TMEM72	2.65351e-31	-0.259977	0.228	0.359	9.7137e-27
CLCN5	4.25314e-31	-0.300383	0.355	0.499	1.55695e-26
IRF1	7.6319e-31	0.322362	0.121	0.044	2.79381e-26
ABCC3	1.01296e-30	0.319714	0.142	0.058	3.70813e-26
RPL37A	1.01477e-30	0.459072	0.784	0.757	3.71478e-26
RPS2	1.39672e-30	0.544689	0.778	0.734	5.11298e-26
RPS8	1.86064e-30	0.561018	0.838	0.808	6.81125e-26
MPC1	1.49043e-29	-0.298676	0.483	0.615	5.456e-25
KIF26B	1.77465e-29	0.331884	0.114	0.04	6.49645e-25
PFN1	1.80832e-29	0.649113	0.684	0.636	6.61971e-25
TTTY14	1.87018e-29	0.461524	0.178	0.089	6.84618e-25
RPL12	2.21183e-29	0.516126	0.853	0.815	8.09686e-25
RPL35A	1.80686e-28	0.53481	0.798	0.774	6.61436e-24
NDRG1	2.40485e-28	-0.394926	0.295	0.418	8.80343e-24
FGF9	2.57572e-28	-0.259731	0.135	0.238	9.42896e-24
ACTG1	2.60952e-28	0.54549	0.757	0.712	9.55268e-24
CGNL1	2.89333e-28	-0.252963	0.339	0.476	1.05916e-23
DANCR	5.82087e-28	-0.291705	0.35	0.468	2.13085e-23
CASR	8.7319e-28	-0.445068	0.248	0.373	3.19649e-23
SOX4	1.02709e-27	0.529117	0.363	0.255	3.75986e-23
PDE10A	3.30857e-27	-0.471839	0.194	0.304	1.21117e-22
ERBB4	3.79705e-27	-0.419864	0.423	0.568	1.38998e-22
RPS15A	5.39746e-27	0.654898	0.801	0.77	1.97585e-22
GNAI2	9.01649e-27	0.385035	0.27	0.17	3.30067e-22
CRIP1	1.02119e-26	0.753579	0.244	0.147	3.73827e-22
GSTA1	1.05811e-26	-0.696052	0.224	0.341	3.87342e-22
MMP7	1.51831e-26	1.24398	0.22	0.128	5.55808e-22
LTF	1.78502e-26	1.06746	0.188	0.097	6.53443e-22
SMIM5	2.31791e-26	-0.260644	0.113	0.206	8.48516e-22
TMEM207	5.27497e-26	-0.37875	0.038	0.103	1.93101e-21
AC092078.2	6.84059e-26	-0.337412	0.054	0.126	2.50413e-21
RNF213	1.13909e-25	0.53069	0.356	0.258	4.16987e-21
NRP1	1.53766e-25	0.568149	0.249	0.154	5.62891e-21
PSME1	1.61973e-25	0.561926	0.463	0.382	5.92935e-21
CFL1	2.13396e-25	0.508709	0.674	0.631	7.8118e-21
CLDN16	3.65308e-25	-0.360978	0.207	0.32	1.33728e-20
DYNLL1	3.77383e-25	-0.288896	0.626	0.712	1.38148e-20
RANBP3L	3.89483e-25	-0.29498	0.151	0.251	1.42578e-20
C1orf56	1.30548e-24	0.259685	0.15	0.073	4.77897e-20
CST3	2.3886e-24	-0.28042	0.611	0.704	8.74393e-20
TEX41	3.20277e-24	-0.333942	0.143	0.241	1.17244e-19
MALT1	3.46404e-24	0.325904	0.196	0.109	1.26808e-19
EGF	7.94018e-24	-0.614133	0.188	0.288	2.90666e-19
SNHG25	9.3904e-24	-0.262497	0.423	0.54	3.43754e-19
SLC12A3	1.00648e-23	-1.20065	0.04	0.101	3.68441e-19
CSGALNACT1	1.22362e-23	-0.353269	0.143	0.236	4.4793e-19
RALYL	1.90312e-23	-0.282109	0.213	0.325	6.96675e-19
CYBA	2.69234e-23	0.441261	0.588	0.516	9.85585e-19
CFB	3.37367e-23	0.303091	0.139	0.066	1.235e-18
ETS1	3.47357e-23	0.32165	0.153	0.077	1.27157e-18
SCN7A	4.8771e-23	-0.42207	0.106	0.189	1.78536e-18
RPSA	5.17006e-23	0.520079	0.674	0.631	1.8926e-18
AKAP12	7.5715e-23	0.380928	0.14	0.066	2.7717e-18
TYMP	1.66049e-22	0.495602	0.272	0.182	6.07857e-18
RHCG	1.89579e-22	-0.710896	0.068	0.136	6.93991e-18
RPL29	2.51387e-22	0.44518	0.835	0.803	9.20251e-18
DOCK8	1.47954e-21	0.273674	0.14	0.069	5.41614e-17
ANKRD44	1.7882e-21	0.259667	0.13	0.062	6.54607e-17
LINC01606	2.11221e-21	-0.330805	0.179	0.277	7.73217e-17
STOX2	2.16481e-21	0.466893	0.252	0.164	7.92472e-17
BEX3	2.64801e-21	-0.309266	0.526	0.619	9.69358e-17
AC138305.1	2.71332e-21	-0.334349	0.184	0.282	9.93265e-17
CDC42SE2	3.11261e-21	0.363242	0.383	0.293	1.13943e-16
SPP1	6.83734e-21	0.861833	0.69	0.628	2.50295e-16
RERG	7.08069e-21	0.344086	0.187	0.107	2.59203e-16
CARHSP1	7.11819e-21	0.46993	0.309	0.219	2.60576e-16
RPL32	7.97104e-21	0.477741	0.876	0.846	2.91796e-16
DCXR	1.19254e-20	-0.520959	0.483	0.592	4.36551e-16
STK17A	1.47667e-20	0.296945	0.166	0.092	5.40563e-16
RPS24	2.29576e-20	0.380927	0.888	0.865	8.40409e-16
SERPINA1	2.42694e-20	0.735005	0.246	0.159	8.88431e-16
ANXA1	3.11089e-20	0.322014	0.111	0.049	1.1388e-15
SELENOW	3.11713e-20	-0.250919	0.477	0.571	1.14109e-15
RNF144B	3.92889e-20	0.35157	0.194	0.116	1.43825e-15
RPS15	5.91712e-20	0.424615	0.848	0.831	2.16608e-15
KCTD1	8.21994e-20	-0.262029	0.235	0.337	3.00907e-15
TNFSF10	8.86844e-20	0.635971	0.373	0.29	3.24647e-15
THSD4	1.33321e-19	-0.309846	0.148	0.235	4.8805e-15
ADIRF	1.36777e-19	-0.262035	0.367	0.478	5.007e-15
ELF3	2.01492e-19	0.393195	0.258	0.175	7.37602e-15
NUDT4	2.82275e-19	-0.287064	0.307	0.404	1.03333e-14
BIRC3	2.8639e-19	0.25546	0.111	0.052	1.04839e-14
SORCS3	4.69606e-19	-0.276284	0.051	0.108	1.71909e-14
NPSR1-AS1	4.91158e-19	-0.439677	0.113	0.187	1.79798e-14
ROMO1	5.36986e-19	0.47399	0.534	0.482	1.96575e-14
CDC42SE1	6.21803e-19	0.283537	0.19	0.115	2.27624e-14
ZGPAT	8.40866e-19	-0.550419	0.136	0.21	3.07816e-14
RPL18A	1.07088e-18	0.470368	0.825	0.795	3.92017e-14
PON2	1.82436e-18	0.324066	0.289	0.205	6.67844e-14
ITGB6	1.82682e-18	0.699131	0.259	0.181	6.68742e-14
PARP14	2.54866e-18	0.305855	0.224	0.147	9.32989e-14
MYL12A	3.25995e-18	0.478099	0.594	0.547	1.19337e-13
WTAP	3.28297e-18	0.31968	0.321	0.238	1.2018e-13
HMGCS2	4.02817e-18	-0.257933	0.05	0.105	1.47459e-13
POLR2L	4.29169e-18	0.472407	0.688	0.664	1.57106e-13
RASSF4	5.31546e-18	0.411297	0.197	0.124	1.94583e-13
RPL28	7.5111e-18	0.407722	0.864	0.834	2.74959e-13
ANXA2	8.46855e-18	0.451407	0.335	0.253	3.10008e-13
PPFIBP1	9.25735e-18	0.550104	0.329	0.248	3.38884e-13
TNFRSF14	1.39709e-17	0.253689	0.194	0.12	5.11434e-13
RPL19	2.82809e-17	0.419501	0.858	0.83	1.03528e-12
HLA-DMA	3.13267e-17	0.32225	0.193	0.123	1.14678e-12
RPL21	4.20374e-17	0.380682	0.809	0.783	1.53886e-12
PDZK1IP1	4.2674e-17	0.398243	0.482	0.378	1.56217e-12
B4GALT1	8.41716e-17	0.366114	0.332	0.256	3.08127e-12
LINC02532	1.10371e-16	-0.263933	0.379	0.48	4.04034e-12
TMEM258	1.13037e-16	0.424006	0.526	0.487	4.13796e-12
MARCKSL1	1.50002e-16	0.308359	0.171	0.104	5.49114e-12
PIGR	1.53133e-16	0.76144	0.447	0.391	5.60575e-12
MYL6	2.35285e-16	0.32519	0.844	0.823	8.61307e-12
SLC2A9	2.63972e-16	0.355594	0.148	0.086	9.66322e-12
FLNA	4.65322e-16	0.347667	0.248	0.177	1.7034e-11
ARHGAP6	7.03654e-16	-0.518157	0.387	0.48	2.57587e-11
EEF1D	7.75387e-16	0.354986	0.719	0.683	2.83846e-11
CA2	1.04107e-15	-0.36985	0.343	0.426	3.81104e-11
LGALS3	1.17054e-15	-0.373214	0.31	0.403	4.28501e-11
KCTD16	1.32085e-15	0.317449	0.152	0.09	4.83522e-11
TNIK	1.55696e-15	0.260421	0.186	0.117	5.69955e-11
CCSER1	2.06808e-15	-0.568948	0.47	0.549	7.57061e-11
RPS18	3.28362e-15	0.373014	0.88	0.851	1.20204e-10
IFITM3	5.00742e-15	0.562499	0.438	0.388	1.83307e-10
RPL13	5.28673e-15	0.373461	0.925	0.892	1.93531e-10
PROM1	6.67226e-15	0.410447	0.262	0.19	2.44251e-10
PET100	7.75249e-15	0.391384	0.554	0.522	2.83795e-10
PSME2	9.18963e-15	0.440945	0.435	0.377	3.36405e-10
CCDC148	1.14233e-14	-0.31582	0.247	0.327	4.18174e-10
JUND	1.68223e-14	0.461685	0.531	0.487	6.15815e-10
EEF1A1	2.07326e-14	0.286771	0.951	0.936	7.58958e-10
TAX1BP3	2.1109e-14	0.301745	0.226	0.158	7.72738e-10
RPS12	2.72196e-14	0.436022	0.881	0.857	9.96428e-10
IFITM2	2.97016e-14	0.462758	0.343	0.279	1.08729e-09
MAP4K4	3.29491e-14	0.271207	0.186	0.123	1.20617e-09
ATP6V0B	3.57357e-14	-0.298912	0.544	0.606	1.30818e-09
GALNT14	4.8302e-14	0.353281	0.308	0.237	1.76819e-09
NFKBIZ	8.41017e-14	0.28762	0.172	0.111	3.07871e-09
ARHGAP26	8.83342e-14	0.342728	0.188	0.125	3.23365e-09
EEF1G	9.49201e-14	0.30617	0.754	0.738	3.47474e-09
CD44	9.71068e-14	0.266037	0.109	0.059	3.55479e-09
PKP4	9.82811e-14	-0.309663	0.465	0.555	3.59778e-09
NDUFB1	1.16989e-13	0.372898	0.663	0.64	4.28262e-09
AQP2	1.25069e-13	-0.869923	0.081	0.135	4.57841e-09
HNRNPA1	1.36429e-13	0.384305	0.651	0.637	4.99427e-09
CD151	1.58725e-13	0.430229	0.376	0.323	5.81044e-09
RPS3	1.73042e-13	0.425412	0.809	0.778	6.33454e-09
CALB1	2.16991e-13	-0.368643	0.08	0.134	7.94339e-09
AMACR	2.29009e-13	0.468933	0.234	0.167	8.38335e-09
ABCC4	2.71459e-13	0.32575	0.213	0.146	9.9373e-09
RPS13	3.81197e-13	0.322024	0.828	0.8	1.39545e-08
PDLIM1	4.31081e-13	0.263049	0.137	0.084	1.57806e-08
SLIRP	4.57576e-13	0.434869	0.502	0.465	1.67505e-08
SMIM6	5.98785e-13	-0.264047	0.074	0.125	2.19197e-08
L3MBTL4	6.67095e-13	0.349144	0.193	0.133	2.44204e-08
ARHGAP29	6.80453e-13	0.382974	0.47	0.416	2.49094e-08
PRICKLE1	8.038e-13	0.302566	0.107	0.059	2.94247e-08
S100A11	8.69435e-13	0.427602	0.678	0.644	3.18274e-08
PLSCR1	1.02992e-12	0.295012	0.304	0.239	3.77023e-08
RPL10	1.15043e-12	0.400916	0.89	0.857	4.21138e-08
FOXP2	1.50631e-12	0.32329	0.166	0.109	5.51415e-08
STK33	1.65207e-12	0.256542	0.238	0.172	6.04774e-08
HMOX1	3.07823e-12	0.256802	0.12	0.07	1.12685e-07
FXYD4	3.6125e-12	-0.404167	0.111	0.169	1.32243e-07
ENO1	3.90235e-12	0.326714	0.7	0.699	1.42853e-07
BNC2	4.41686e-12	0.40519	0.172	0.115	1.61688e-07
SOD2	5.5063e-12	0.797866	0.522	0.497	2.01569e-07
PAPPA2	5.71952e-12	-0.438556	0.128	0.188	2.09375e-07
RHOC	5.98238e-12	0.385975	0.383	0.326	2.18997e-07
NR3C2	6.11815e-12	-0.250935	0.375	0.46	2.23967e-07
CITED4	7.70352e-12	0.33125	0.202	0.142	2.82003e-07
EPHA7	7.83343e-12	0.304697	0.122	0.073	2.86759e-07
RPL3	1.23136e-11	0.290732	0.865	0.829	4.50763e-07
RPS5	1.42848e-11	0.424664	0.694	0.66	5.22923e-07
ALDOB	1.47258e-11	-0.597938	0.212	0.277	5.39067e-07
HPD	1.49065e-11	-0.484985	0.143	0.203	5.45682e-07
TAPBP	1.52505e-11	0.297272	0.309	0.253	5.58274e-07
KRT8	1.93696e-11	0.452785	0.457	0.415	7.09063e-07
RPS27A	2.11598e-11	0.306852	0.877	0.85	7.74595e-07
CDH2	2.28171e-11	0.267963	0.138	0.088	8.35266e-07
RPS25	2.55656e-11	0.36281	0.812	0.805	9.35878e-07
ATP5F1E	2.81719e-11	0.289096	0.84	0.832	1.03129e-06
SKAP2	3.03372e-11	0.291952	0.306	0.244	1.11055e-06
TAGLN2	3.56554e-11	0.332812	0.345	0.287	1.30524e-06
CTNNB1	3.61212e-11	0.32031	0.348	0.293	1.32229e-06
ACTN4	3.85309e-11	0.376133	0.509	0.474	1.4105e-06
RHOB	4.01358e-11	0.368107	0.336	0.275	1.46925e-06
NFIA	5.45331e-11	0.351447	0.376	0.313	1.99629e-06
PLEKHA1	6.38747e-11	0.271597	0.322	0.259	2.33826e-06
JUNB	8.28201e-11	0.560292	0.274	0.213	3.03179e-06
SYNE2	8.77518e-11	0.506837	0.574	0.57	3.21233e-06
SCMH1	1.13302e-10	0.278474	0.277	0.217	4.14764e-06
C12orf75	1.18082e-10	0.316072	0.439	0.375	4.32263e-06
ABRACL	1.35913e-10	0.276519	0.219	0.161	4.97535e-06
PCK2	1.54024e-10	-0.265604	0.079	0.124	5.63834e-06
CALD1	1.67545e-10	0.277403	0.201	0.142	6.13333e-06
RPL30	1.89049e-10	0.435051	0.829	0.8	6.92052e-06
PDZK1	2.12394e-10	0.26854	0.387	0.314	7.7751e-06
RPL18	2.2859e-10	0.329513	0.827	0.806	8.36799e-06
PAPPA	2.42796e-10	-0.260855	0.131	0.185	8.88802e-06
UBA52	2.65646e-10	0.322287	0.752	0.744	9.72449e-06
KL	2.71973e-10	-0.287565	0.186	0.245	9.95613e-06
ARF5	2.73626e-10	0.330791	0.339	0.291	1.00166e-05
CNTN4	3.58278e-10	0.25285	0.181	0.128	1.31155e-05
COL4A2	3.58411e-10	0.334201	0.366	0.311	1.31203e-05
ADAMTS9-AS2	3.64254e-10	-0.346127	0.4	0.478	1.33342e-05
RPL27	3.88777e-10	0.295178	0.746	0.73	1.42319e-05
PCAT1	3.90641e-10	0.269718	0.257	0.198	1.43002e-05
PLCB4	4.70624e-10	0.539332	0.129	0.084	1.72281e-05
SRSF3	4.88744e-10	0.354921	0.507	0.475	1.78915e-05
RBM3	5.47824e-10	0.304926	0.337	0.286	2.00542e-05
UBL5	6.09579e-10	0.277207	0.735	0.713	2.23149e-05
NDUFA3	7.35125e-10	0.329598	0.642	0.63	2.69107e-05
RPL7A	7.92908e-10	0.279482	0.852	0.835	2.9026e-05
COL4A1	8.33223e-10	0.307991	0.302	0.242	3.05018e-05
AC079352.1	9.77106e-10	0.271054	0.206	0.15	3.57689e-05
NFIB	1.21141e-09	0.348598	0.4	0.348	4.43461e-05
PAX8	1.45548e-09	0.37379	0.476	0.44	5.32807e-05
MYL12B	1.71498e-09	0.264236	0.732	0.714	6.27802e-05
LDHA	1.73061e-09	0.424319	0.491	0.456	6.33526e-05
CCND3	2.2417e-09	0.260041	0.184	0.134	8.20618e-05
TUBA1B	2.57082e-09	0.533878	0.37	0.322	9.41099e-05
C4orf48	2.87448e-09	0.330415	0.322	0.276	0.000105226
TMEM176B	3.12497e-09	0.314707	0.502	0.466	0.000114396
BIN1	4.17712e-09	0.285572	0.222	0.171	0.000152912
EZR	4.42586e-09	0.362073	0.519	0.497	0.000162018
VMP1	4.8789e-09	0.364984	0.348	0.298	0.000178602
NOP53	6.41828e-09	0.322192	0.464	0.421	0.000234954
ZFAS1	7.26983e-09	0.332429	0.451	0.408	0.000266126
UGT2B7	9.94957e-09	0.275958	0.371	0.308	0.000364224
FAU	1.02667e-08	0.28461	0.819	0.803	0.000375833
ARPC4	1.1325e-08	0.301372	0.308	0.257	0.000414575
CRIP2	1.16403e-08	0.2839	0.266	0.217	0.000426118
ASTN2	1.16587e-08	0.288474	0.266	0.214	0.000426788
MSN	1.32735e-08	0.289626	0.344	0.295	0.000485901
S100A10	1.51782e-08	0.366613	0.662	0.628	0.000555628
RNASET2	2.01879e-08	0.267381	0.223	0.176	0.000739017
CLIC1	2.08896e-08	0.317434	0.58	0.558	0.000764706
RPL26	2.33928e-08	0.279321	0.861	0.845	0.00085634
TUBB	4.22064e-08	0.419825	0.392	0.353	0.00154505
CDC42	4.67765e-08	0.319926	0.522	0.499	0.00171235
CREB5	4.84737e-08	0.289899	0.174	0.127	0.00177448
HNRNPF	5.28909e-08	0.288106	0.378	0.336	0.00193618
HMGN1	6.0198e-08	0.33729	0.56	0.55	0.00220367
H3F3B	6.06987e-08	0.280311	0.664	0.655	0.002222
ELOB	6.11329e-08	0.284875	0.691	0.673	0.00223789
UBC	7.65095e-08	0.273804	0.685	0.679	0.00280078
TMEM176A	8.19333e-08	0.318154	0.43	0.388	0.00299933
ANPEP	9.20545e-08	0.356494	0.233	0.185	0.00336984
PTPRM	1.12081e-07	0.279067	0.375	0.326	0.00410294
ARPC3	1.25778e-07	0.335116	0.567	0.548	0.00460435
YBX1	1.27196e-07	0.330818	0.614	0.6	0.00465626
OCIAD2	1.38255e-07	0.278472	0.569	0.538	0.00506111
FSTL3	1.45543e-07	0.259532	0.118	0.081	0.00532789
MZT2A	1.50638e-07	0.344074	0.377	0.337	0.00551442
SH3BGRL3	1.6675e-07	0.50815	0.427	0.393	0.00610423
TPM3	1.78433e-07	0.291533	0.333	0.29	0.00653191
RBMS3	1.84082e-07	0.282339	0.107	0.072	0.0067387
AQP3	1.98812e-07	-0.379396	0.106	0.145	0.00727791
AGRN	2.26874e-07	0.265535	0.295	0.254	0.00830519
AC002460.2	2.30978e-07	-0.271382	0.155	0.2	0.00845542
RPL11	2.33921e-07	0.304728	0.863	0.838	0.00856315
RPL22	2.3816e-07	0.253572	0.79	0.787	0.00871832
FABP1	2.74815e-07	-0.742004	0.12	0.158	0.0100602
RPS14	2.83041e-07	0.28738	0.863	0.849	0.0103613
RPS3A	2.9074e-07	0.283978	0.839	0.821	0.0106431
RPL14	3.07994e-07	0.285829	0.787	0.769	0.0112747
ITGAV	3.17261e-07	0.389082	0.349	0.315	0.011614
MT2A	3.66282e-07	0.700988	0.603	0.583	0.0134085
TTC28	3.73522e-07	0.370631	0.263	0.219	0.0136735
SDK1	4.53204e-07	0.318243	0.189	0.147	0.0165904
ATP5MD	4.97059e-07	0.334164	0.695	0.696	0.0181958
BCL2	5.47621e-07	0.291616	0.316	0.27	0.0200468
DAB2	5.65885e-07	0.336205	0.431	0.39	0.0207153
ARPC2	6.05135e-07	0.33274	0.41	0.375	0.0221522
FRMD4B	7.3514e-07	0.267939	0.237	0.195	0.0269113
KLF6	7.3695e-07	0.260236	0.253	0.209	0.0269775
SLC16A4	7.97024e-07	0.253788	0.291	0.244	0.0291766
ADAMTS1	9.13161e-07	0.28383	0.12	0.085	0.0334281
CALR	1.08847e-06	0.362601	0.525	0.521	0.0398455
SNHG5	1.31113e-06	0.257205	0.368	0.326	0.0479966
RASAL2	1.52624e-06	0.257324	0.278	0.235	0.055871
CD47	1.57828e-06	0.257781	0.294	0.256	0.0577763
FKBP1A	1.64478e-06	0.30245	0.382	0.347	0.0602103
RPS10	2.49186e-06	0.26788	0.722	0.701	0.0912196
EIF4A1	2.94937e-06	0.322079	0.52	0.498	0.107968
SAMD4A	2.96545e-06	0.310457	0.195	0.154	0.108556
PPIB	3.09887e-06	0.306631	0.556	0.552	0.11344
RNPC3	3.31669e-06	-0.257817	0.226	0.273	0.121414
JAK1	3.4504e-06	0.269785	0.446	0.423	0.126309
UBE2D2	4.36759e-06	0.311465	0.413	0.388	0.159884
QPRT	5.55922e-06	0.347343	0.282	0.242	0.203506
ITGB8	6.87996e-06	0.467209	0.377	0.344	0.251855
TRIO	7.16901e-06	0.300085	0.312	0.274	0.262436
GAPDH	9.64481e-06	0.285797	0.823	0.816	0.353068
APRT	1.0863e-05	0.307242	0.491	0.474	0.397661
PTPRK	1.81138e-05	0.267907	0.383	0.351	0.663094
ACTR3	2.1128e-05	0.258917	0.332	0.303	0.773431
S100A16	2.27535e-05	0.261502	0.288	0.253	0.832938
EEF1B2	2.34612e-05	0.32148	0.644	0.637	0.858846
RBPMS	2.78007e-05	0.316992	0.535	0.531	1
PPDPF	3.03979e-05	0.293682	0.662	0.658	1
FTL	3.75895e-05	-0.341119	0.888	0.889	1
MT1X	4.3093e-05	0.843833	0.442	0.424	1
ITGB1	4.81267e-05	0.333776	0.414	0.4	1
KRT18	5.11593e-05	0.37158	0.472	0.465	1
THBS1	5.97975e-05	0.259746	0.227	0.193	1
LINC01320	7.02242e-05	0.25655	0.468	0.452	1
POLD4	9.96101e-05	0.254397	0.291	0.258	1
EIF5A	0.000100119	0.31689	0.41	0.394	1
HIF1A	0.00015584	0.251674	0.378	0.353	1
BAX	0.000173062	0.250225	0.279	0.248	1
MT1F	0.000216076	0.549898	0.433	0.415	1
JUN	0.000220251	0.268508	0.267	0.235	1
BICC1	0.00032519	0.443745	0.582	0.598	1
DCDC2	0.000368251	0.316817	0.5	0.497	1
OXR1	0.000525186	0.393328	0.476	0.482	1
PAWR	0.000533723	0.260664	0.313	0.293	1
SYTL2	0.000665432	0.302775	0.238	0.213	1
NDUFV3	0.000701045	0.279725	0.382	0.365	1
CNN3	0.00125017	0.257871	0.445	0.438	1
TUBB4B	0.00221242	0.298811	0.455	0.446	1
PPA1	0.00277051	0.296822	0.37	0.358	1
HMGN2	0.00301597	0.347734	0.475	0.472	1
SAT1	0.0032572	0.252175	0.731	0.747	1
DUSP1	0.00360292	0.411418	0.197	0.178	1
ZBTB20	0.00366232	0.306032	0.63	0.659	1
FOS	0.00435097	0.478961	0.218	0.197	1
TSC22D3	0.00543156	0.25718	0.169	0.151	1
CPVL	0.00664735	0.250156	0.336	0.325	1
SLC3A1	0.00691377	0.285252	0.488	0.495	1
COL18A1	0.0154242	0.258765	0.529	0.561	1
TACSTD2	0.0366252	0.416364	0.283	0.277	1
MIOX	0.101477	-0.452959	0.302	0.305	1
ST6GAL1	0.101648	-0.25489	0.192	0.203	1
S100A4	0.103431	0.352966	0.209	0.232	1
TCIM	0.120319	0.282343	0.192	0.184	1
ITM2C	0.229664	0.368098	0.384	0.395	1
SLC8A1	0.231273	0.385997	0.102	0.112	1
HMGB2	0.239899	0.268321	0.217	0.237	1
KCNIP4	0.243438	0.353558	0.463	0.483	1
STMN1	0.514297	0.254648	0.291	0.299	1
CLU	0.863047	0.29884	0.458	0.493	1
MT1E	0.970204	0.552131	0.524	0.573	1

## Sheet: 4B_tub_BKVN_peakBKVir
Relevant to Figure 2, Supplementary Figure 4
GO_VERSION	releases/2018-05-14
NETWORK_NAME	epithelial cell of proximal tubule
NETWORK_VERSION	dd4974d1f0dc5bb5b8b11b6c657f4cd6c1a65d28
DATE_CREATED	Thu Apr 20 2023 21:12:21 GMT-0400 (Eastern Daylight Time)
CLUSTER_NAME	CLUSTER_GENES
M1	EEF1A1,EEF1D,EEF1G,FAU,HNRNPA1,NOP53,RPL10,RPL11,RPL12,RPL13,RPL14,RPL18,RPL18A,RPL19,RPL21,RPL22,RPL26,RPL27,RPL28,RPL29,RPL3,RPL30,RPL32,RPL34,RPL35,RPL35A,RPL36,RPL36A,RPL37,RPL37A,RPL38,RPL39,RPL41,RPL7A,RPLP0,RPLP1,RPLP2,RPS12,RPS13,RPS14,RPS15,RPS15A,RPS18,RPS19,RPS2,RPS21,RPS24,RPS25,RPS26,RPS27,RPS27A,RPS28,RPS29,RPS3,RPS3A,RPS5,RPS8,RPSA,UBA52
M2	BIRC3,CD74,HLA-A,HLA-B,HLA-C,HLA-DMA,HLA-DPA1,HLA-DPB1,HLA-DQB1,HLA-DRA,HLA-DRB1,HLA-E,HLA-F,IFITM1,IRF1,IRF9,PLSCR1,PSMB10,PSMB8,PSMB9,PSME1,PTPRC,SERPINA1,STAT1,TAPBP,TNFSF10,TYMP
M3	IFITM2,IFITM3
M4	ACTN4,CD151,FLNA
M5	COL4A1,COL4A2
		GO_ID	TERM_Q_VALUE	GENE_COUNT	TERM_GENES
CLUSTER_NAME	TERM_NAME	GO:0002181	4.50111e-25	15	RPL39,RPL41,RPL30,RPL36,RPL32,RPS21,RPL36A,RPS26,RPL11,RPL38,RPS28,RPS29,RPL18,RPL18A,RPL19
M1	cytoplasmic translation	GO:0006412	6.45505e-22	21	RPL26,RPL30,RPL32,RPL36,RPL38,RPL39,RPL41,RPL36A,RPS3,RPS3A,RPS5,RPS14,RPS21,RPS26,RPS28,RPS29,RPL10,RPL11,RPL18,RPL18A,RPL19
M1	translation	GO:0043043	9.96409e-22	21	RPL26,RPL30,RPL32,RPL36,RPL38,RPL39,RPL41,RPL36A,RPS3,RPS3A,RPS5,RPS14,RPS21,RPS26,RPS28,RPS29,RPL10,RPL11,RPL18,RPL18A,RPL19
M1	peptide biosynthetic process	GO:0043604	1.14216e-20	21	RPL26,RPL30,RPL32,RPL36,RPL38,RPL39,RPL41,RPL36A,RPS3,RPS3A,RPS5,RPS14,RPS21,RPS26,RPS28,RPS29,RPL10,RPL11,RPL18,RPL18A,RPL19
M1	amide biosynthetic process	GO:0006518	8.70285e-20	21	RPL26,RPL30,RPL32,RPL36,RPL38,RPL39,RPL41,RPL36A,RPS3,RPS3A,RPS5,RPS14,RPS21,RPS26,RPS28,RPS29,RPL10,RPL11,RPL18,RPL18A,RPL19
M1	peptide metabolic process	GO:0042254	9.36525e-15	12	RPS14,RPS15,RPL26,RPL27,NOP53,RPS19,RPL35A,RPS24,RPL11,RPL14,RPS28,RPS27
M1	ribosome biogenesis	GO:0016072	2.43875e-13	11	RPS15,RPL26,RPL27,NOP53,RPS19,RPL35A,RPL14,RPL11,RPS24,RPS28,RPS27
M1	rRNA metabolic process	GO:0006364	2.95464e-13	10	RPS15,RPL26,RPL27,RPS19,RPL35A,RPS24,RPL11,RPL14,RPS28,RPS27
M1	rRNA processing	GO:0022613	5.56773e-11	12	RPS14,RPS15,RPL26,RPL27,NOP53,RPS19,RPL35A,RPS24,RPL11,RPL14,RPS28,RPS27
M1	ribonucleoprotein complex biogenesis	GO:0034470	3.46128e-09	10	RPS15,RPL26,RPL27,RPS19,RPL35A,RPS24,RPL11,RPL14,RPS28,RPS27
M1	ncRNA processing	GO:0034660	8.74803e-09	11	RPS15,RPL26,RPL27,NOP53,RPS19,RPL35A,RPS24,RPL11,RPL14,RPS28,RPS27
M1	ncRNA metabolic process	GO:0042274	7.93082e-08	5	RPS14,RPS15,RPS19,RPS24,RPS28
M1	ribosomal small subunit biogenesis	GO:0042273	1.77603e-07	5	RPL26,NOP53,RPL35A,RPL14,RPL11
M1	ribosomal large subunit biogenesis	GO:0042255	9.51022e-06	4	RPS14,NOP53,RPS19,RPL11
M1	ribosome assembly	GO:0000028	0.000209988	2	RPS14,RPS19
M1	ribosomal small subunit assembly	GO:1902231	0.00037376	2	RPL26,RPS3
M1	positive regulation of intrinsic apoptotic signaling pathway in response to DNA damage	GO:1901796	0.00143507	3	RPL26,NOP53,RPL11
M1	regulation of signal transduction by p53 class mediator	GO:0000027	0.00143507	2	NOP53,RPL11
M1	ribosomal large subunit assembly	GO:0034101	0.00173085	3	RPS14,RPS24,RPS19
M1	erythrocyte homeostasis	GO:0022618	0.00205329	4	RPS14,NOP53,RPS19,RPL11
M1	ribonucleoprotein complex assembly	GO:0061844	0.00211	3	RPL39,RPL30,RPS19
M1	antimicrobial humoral immune response mediated by antimicrobial peptide	GO:0002262	0.00228883	3	RPS14,RPS24,RPS19
M1	myeloid cell homeostasis	GO:0071826	0.00228883	4	RPS14,NOP53,RPS19,RPL11
M1	ribonucleoprotein complex subunit organization	GO:0033119	0.00292377	2	RPS26,RPS13
M1	negative regulation of RNA splicing	GO:0048872	0.00300151	3	RPS14,RPS24,RPS19
M1	homeostasis of number of cells	GO:0019730	0.00358087	3	RPL39,RPL30,RPS19
M1	antimicrobial humoral response	GO:1903320	0.00438732	4	RPS2,RPS3,NOP53,RPL11
M1	regulation of protein modification by small protein conjugation or removal	GO:0006417	0.00476785	4	RPS14,RPL26,RPS3,RPL10
M1	regulation of translation	GO:1902229	0.00674725	2	RPL26,RPS3
M1	regulation of intrinsic apoptotic signaling pathway in response to DNA damage	GO:0043484	0.00674725	3	HNRNPA1,RPS13,RPS26
M1	regulation of RNA splicing	GO:0034248	0.00754107	4	RPS14,RPL26,RPS3,RPL10
M1	regulation of cellular amide metabolic process	GO:0072331	0.00755569	3	RPL26,NOP53,RPL11
M1	signal transduction by p53 class mediator	GO:0006959	0.00773168	3	RPL39,RPL30,RPS19
M1	humoral immune response	GO:2000059	0.00900713	2	NOP53,RPL11
M1	negative regulation of ubiquitin-dependent protein catabolic process	GO:2001244	0.0095841	2	RPL26,RPS3
M1	positive regulation of intrinsic apoptotic signaling pathway	GO:0042742	0.0125108	3	RPL39,RPL30,RPS19
M1	defense response to bacterium	GO:0051438	0.0125108	2	RPS2,RPL11
M1	regulation of ubiquitin-protein transferase activity	GO:0044773	0.0130753	2	RPL26,NOP53
M1	mitotic DNA damage checkpoint	GO:0010608	0.0139371	4	RPS14,RPL26,RPS3,RPL10
M1	posttranscriptional regulation of gene expression	GO:0098542	0.0140731	4	RPL39,RPL30,NOP53,RPS19
M1	defense response to other organism	GO:0044774	0.0141504	2	RPL26,NOP53
M1	mitotic DNA integrity checkpoint	GO:0030218	0.0168982	2	RPS14,RPS19
M1	erythrocyte differentiation	GO:0031396	0.0178524	3	RPS2,RPS3,RPL11
M1	regulation of protein ubiquitination	GO:1903051	0.0179219	2	NOP53,RPL11
M1	negative regulation of proteolysis involved in cellular protein catabolic process	GO:0050829	0.0192157	2	RPL30,RPS19
M1	defense response to Gram-negative bacterium	GO:0031640	0.0192157	2	RPL30,RPS19
M1	killing of cells of other organism	GO:0044364	0.0192157	2	RPL30,RPS19
M1	disruption of cells of other organism	GO:0071479	0.0199162	2	EEF1D,RPL26
M1	cellular response to ionizing radiation	GO:0031397	0.0205241	2	RPS3,RPL11
M1	negative regulation of protein ubiquitination	GO:0008630	0.0236159	2	RPL26,RPS3
M1	intrinsic apoptotic signaling pathway in response to DNA damage	GO:1903363	0.0242375	2	NOP53,RPL11
M1	negative regulation of cellular protein catabolic process	GO:1903321	0.0242375	2	RPS3,RPL11
M1	negative regulation of protein modification by small protein conjugation or removal	GO:0071236	0.0265861	2	HNRNPA1,RPS3
M1	cellular response to antibiotic	GO:2001022	0.0336034	2	RPL26,RPS3
M1	positive regulation of response to DNA damage stimulus	GO:0009615	0.0363448	3	EEF1G,RPS15A,NOP53
M1	response to virus	GO:0008380	0.0381842	3	HNRNPA1,RPS13,RPS26
M1	RNA splicing	GO:0000077	0.0395482	2	RPL26,NOP53
M1	DNA damage checkpoint	GO:1901991	0.040358	2	RPL26,NOP53
M1	negative regulation of mitotic cell cycle phase transition	GO:0031570	0.0427917	2	RPL26,NOP53
M1	DNA integrity checkpoint	GO:0007093	0.0446121	2	RPL26,NOP53
M1	mitotic cell cycle checkpoint	GO:0042177	0.0470577	2	NOP53,RPL11
M1	negative regulation of protein catabolic process	GO:0010212	0.0474616	2	EEF1D,RPL26
M1	response to ionizing radiation	GO:0051168	0.0474616	2	RPS15,HNRNPA1
M1	nuclear export	GO:2001235	0.0474616	2	RPL26,RPS3
M1	positive regulation of apoptotic signaling pathway	GO:2000058	0.0482708	2	NOP53,RPL11
M1	regulation of ubiquitin-dependent protein catabolic process	GO:0009617	0.0490131	3	RPL39,RPL30,RPS19
M1	response to bacterium	GO:1901988	0.0517191	2	RPL26,NOP53
M1	negative regulation of cell cycle phase transition	GO:1903322	0.0523076	2	RPS2,NOP53
M1	positive regulation of protein modification by small protein conjugation or removal	GO:0046677	0.0523076	2	HNRNPA1,RPS3
M1	response to antibiotic	GO:0001906	0.0541405	2	RPL30,RPS19
M1	cell killing	GO:2001242	0.0588712	2	RPL26,RPS3
M1	regulation of intrinsic apoptotic signaling pathway	GO:0051053	0.0588712	2	HNRNPA1,RPS3
M1	negative regulation of DNA metabolic process	GO:0071478	0.062585	2	EEF1D,RPL26
M1	cellular response to radiation	GO:0097237	0.0663089	2	HNRNPA1,RPS3
M1	cellular response to toxic substance	GO:0050778	0.0725372	3	RPS3,NOP53,RPS19
M1	positive regulation of immune response	GO:0035821	0.0745422	2	RPL30,RPS19
M1	modification of morphology or physiology of other organism	GO:0000075	0.0745422	2	RPL26,NOP53
M1	cell cycle checkpoint	GO:0045087	0.0844158	3	RPL39,NOP53,RPS19
M1	innate immune response	GO:1903050	0.0844408	2	NOP53,RPL11
M1	regulation of proteolysis involved in cellular protein catabolic process	GO:0045930	0.0862862	2	RPL26,NOP53
M1	negative regulation of mitotic cell cycle	GO:0050821	0.0870363	2	NOP53,RPL11
M1	protein stabilization	GO:0035690	0.0943249	2	HNRNPA1,RPS3
M1	cellular response to drug	GO:0030099	0.0943249	2	RPS14,RPS19
M1	myeloid cell differentiation	GO:0051054	0.0943249	2	HNRNPA1,RPS3
M1	positive regulation of DNA metabolic process	GO:1901990	0.0943249	2	RPL26,NOP53
M1	regulation of mitotic cell cycle phase transition	GO:0045089	0.0950447	2	NOP53,RPS19
M1	positive regulation of innate immune response	GO:0010948	0.0957603	2	RPL26,NOP53
M1	negative regulation of cell cycle process	GO:0006913	0.0982524	2	RPS15,HNRNPA1
M1	nucleocytoplasmic transport	GO:0051169	0.0982524	2	RPS15,HNRNPA1
M1	nuclear transport	GO:2001020	0.0985803	2	RPL26,RPS3
M1	regulation of response to DNA damage stimulus	GO:0009636	0.0999645	2	HNRNPA1,RPS3
M1	response to toxic substance	GO:0019882	7.93082e-08	5	HLA-DPA1,HLA-DPB1,HLA-DRA,HLA-DRB1,HLA-E
M2	antigen processing and presentation	GO:0002504	7.93082e-08	4	HLA-DPA1,HLA-DRA,HLA-DPB1,HLA-DRB1
M2	antigen processing and presentation of peptide or polysaccharide antigen via MHC class II	GO:0048002	3.79587e-07	4	HLA-DPA1,HLA-DRA,HLA-DPB1,HLA-E
M2	antigen processing and presentation of peptide antigen	GO:0035456	4.66417e-07	4	IRF1,STAT1,PLSCR1,IFITM1
M2	response to interferon-beta	GO:0050671	1.99219e-06	5	HLA-DPA1,HLA-DPB1,CD74,PTPRC,HLA-E
M2	positive regulation of lymphocyte proliferation	GO:0032946	2.04405e-06	5	HLA-DPA1,HLA-DPB1,CD74,PTPRC,HLA-E
M2	positive regulation of mononuclear cell proliferation	GO:0070665	2.10035e-06	5	HLA-DPA1,HLA-DPB1,CD74,PTPRC,HLA-E
M2	positive regulation of leukocyte proliferation	GO:0002495	7.86307e-06	3	HLA-DPA1,HLA-DRA,HLA-DPB1
M2	antigen processing and presentation of peptide antigen via MHC class II	GO:0050670	9.23806e-06	5	HLA-DPA1,HLA-DPB1,CD74,PTPRC,HLA-E
M2	regulation of lymphocyte proliferation	GO:0032944	9.34141e-06	5	HLA-DPA1,HLA-DPB1,CD74,PTPRC,HLA-E
M2	regulation of mononuclear cell proliferation	GO:0070663	9.51022e-06	5	HLA-DPA1,HLA-DPB1,CD74,PTPRC,HLA-E
M2	regulation of leukocyte proliferation	GO:0046651	1.04081e-05	5	HLA-DPA1,HLA-DPB1,CD74,PTPRC,HLA-E
M2	lymphocyte proliferation	GO:0032943	1.05711e-05	5	HLA-DPA1,HLA-DPB1,CD74,PTPRC,HLA-E
M2	mononuclear cell proliferation	GO:0051251	1.10953e-05	5	HLA-DPA1,HLA-DPB1,CD74,PTPRC,HLA-E
M2	positive regulation of lymphocyte activation	GO:0070661	1.11196e-05	5	HLA-DPA1,HLA-DPB1,CD74,PTPRC,HLA-E
M2	leukocyte proliferation	GO:0002696	2.37822e-05	5	HLA-DPA1,HLA-DPB1,CD74,PTPRC,HLA-E
M2	positive regulation of leukocyte activation	GO:0050867	2.50816e-05	5	HLA-DPA1,HLA-DPB1,CD74,PTPRC,HLA-E
M2	positive regulation of cell activation	GO:0002505	2.85306e-05	2	HLA-DRA,HLA-DRB1
M2	antigen processing and presentation of polysaccharide antigen via MHC class II	GO:0002506	2.85306e-05	2	HLA-DRA,HLA-DRB1
M2	polysaccharide assembly with MHC class II protein complex	GO:0065006	2.85306e-05	2	HLA-DRA,HLA-DRB1
M2	protein-carbohydrate complex assembly	GO:0071823	2.85306e-05	2	HLA-DRA,HLA-DRB1
M2	protein-carbohydrate complex subunit organization	GO:0002377	3.94869e-05	3	PTPRC,HLA-E,HLA-DQB1
M2	immunoglobulin production	GO:0051249	5.09013e-05	5	HLA-DPA1,HLA-DPB1,CD74,PTPRC,HLA-E
M2	regulation of lymphocyte activation	GO:0002396	6.94193e-05	2	HLA-DRA,HLA-DRB1
M2	MHC protein complex assembly	GO:0002399	6.94193e-05	2	HLA-DRA,HLA-DRB1
M2	MHC class II protein complex assembly	GO:0002694	8.94693e-05	5	HLA-DPA1,HLA-DPB1,CD74,PTPRC,HLA-E
M2	regulation of leukocyte activation	GO:0002478	0.000110873	2	HLA-DPA1,HLA-DPB1
M2	antigen processing and presentation of exogenous peptide antigen	GO:0019884	0.000110873	2	HLA-DPA1,HLA-DPB1
M2	antigen processing and presentation of exogenous antigen	GO:0019886	0.000110873	2	HLA-DPA1,HLA-DPB1
M2	antigen processing and presentation of exogenous peptide antigen via MHC class II	GO:0050865	0.000111918	5	HLA-DPA1,HLA-DPB1,CD74,PTPRC,HLA-E
M2	regulation of cell activation	GO:0046649	0.000118976	5	HLA-DPA1,HLA-DPB1,CD74,PTPRC,HLA-E
M2	lymphocyte activation	GO:0001819	0.000292876	5	HLA-DPA1,IRF1,HLA-DPB1,STAT1,HLA-E
M2	positive regulation of cytokine production	GO:0045321	0.000355663	5	HLA-DPA1,HLA-DPB1,CD74,PTPRC,HLA-E
M2	leukocyte activation	GO:0042102	0.00037376	3	HLA-DPA1,HLA-DPB1,HLA-E
M2	positive regulation of T cell proliferation	GO:0002252	0.000480271	5	IRF1,PLSCR1,HLA-DQB1,STAT1,HLA-E
M2	immune effector process	GO:0045087	0.000537632	5	IFITM1,HLA-DPA1,PLSCR1,STAT1,HLA-E
M2	innate immune response	GO:0034341	0.000537632	3	HLA-DPA1,STAT1,IFITM1
M2	response to interferon-gamma	GO:0035458	0.000580713	2	IRF1,STAT1
M2	cellular response to interferon-beta	GO:0001775	0.000620169	5	HLA-DPA1,HLA-DPB1,CD74,PTPRC,HLA-E
M2	cell activation	GO:0050792	0.000687984	4	STAT1,PLSCR1,CD74,IFITM1
M2	regulation of viral process	GO:0002440	0.000692387	3	PTPRC,HLA-E,HLA-DQB1
M2	production of molecular mediator of immune response	GO:0042129	0.000773282	3	HLA-DPA1,HLA-DPB1,HLA-E
M2	regulation of T cell proliferation	GO:0043903	0.000865574	4	STAT1,PLSCR1,CD74,IFITM1
M2	regulation of symbiosis, encompassing mutualism through parasitism	GO:0042098	0.000878681	3	HLA-DPA1,HLA-DPB1,HLA-E
M2	T cell proliferation	GO:0009615	0.000936979	4	IRF1,STAT1,PLSCR1,IFITM1
M2	response to virus	GO:0050870	0.00105308	3	HLA-DPA1,HLA-DPB1,HLA-E
M2	positive regulation of T cell activation	GO:1903039	0.00120738	3	HLA-DPA1,HLA-DPB1,HLA-E
M2	positive regulation of leukocyte cell-cell adhesion	GO:0048525	0.0012305	3	PLSCR1,STAT1,IFITM1
M2	negative regulation of viral process	GO:0030890	0.00130374	2	CD74,PTPRC
M2	positive regulation of B cell proliferation	GO:0052548	0.0017605	4	PSMB8,SERPINA1,PSMB9,TNFSF10
M2	regulation of endopeptidase activity	GO:0098542	0.00180601	4	IRF1,STAT1,HLA-E,PLSCR1
M2	defense response to other organism	GO:0022409	0.00195547	3	HLA-DPA1,HLA-DPB1,HLA-E
M2	positive regulation of cell-cell adhesion	GO:0052547	0.00205329	4	PSMB8,SERPINA1,PSMB9,TNFSF10
M2	regulation of peptidase activity	GO:0016032	0.00211	4	STAT1,PLSCR1,CD74,IFITM1
M2	viral process	GO:0030888	0.00215189	2	PTPRC,CD74
M2	regulation of B cell proliferation	GO:0050871	0.00228883	2	PTPRC,CD74
M2	positive regulation of B cell activation	GO:0050863	0.00263182	3	HLA-DPA1,HLA-DPB1,HLA-E
M2	regulation of T cell activation	GO:0046596	0.00263182	2	CD74,IFITM1
M2	regulation of viral entry into host cell	GO:1903037	0.00273878	3	HLA-DPA1,HLA-DPB1,HLA-E
M2	regulation of leukocyte cell-cell adhesion	GO:0042100	0.00273878	2	PTPRC,CD74
M2	B cell proliferation	GO:0051607	0.00273878	3	IRF1,STAT1,PLSCR1
M2	defense response to virus	GO:0043900	0.00297763	4	STAT1,PLSCR1,CD74,IFITM1
M2	regulation of multi-organism process	GO:0043122	0.00301997	3	STAT1,CD74,TNFSF10
M2	regulation of I-kappaB kinase/NF-kappaB signaling	GO:1903900	0.00301997	3	PLSCR1,CD74,IFITM1
M2	regulation of viral life cycle	GO:0044403	0.00326891	4	STAT1,PLSCR1,CD74,IFITM1
M2	symbiont process	GO:0071345	0.00328964	4	STAT1,HLA-DPA1,IRF1,CD74
M2	cellular response to cytokine stimulus	GO:0050864	0.00331928	2	PTPRC,CD74
M2	regulation of B cell activation	GO:0032729	0.00331928	2	HLA-DPA1,HLA-DPB1
M2	positive regulation of interferon-gamma production	GO:0043901	0.00348711	3	PLSCR1,STAT1,IFITM1
M2	negative regulation of multi-organism process	GO:0032481	0.00348711	2	IRF1,STAT1
M2	positive regulation of type I interferon production	GO:0007249	0.00400333	3	STAT1,CD74,TNFSF10
M2	I-kappaB kinase/NF-kappaB signaling	GO:0042110	0.00414632	3	HLA-DPA1,HLA-DPB1,HLA-E
M2	T cell activation	GO:0071346	0.00428336	2	HLA-DPA1,STAT1
M2	cellular response to interferon-gamma	GO:0007159	0.00468069	3	HLA-DPA1,HLA-DPB1,HLA-E
M2	leukocyte cell-cell adhesion	GO:0042113	0.00564473	2	PTPRC,CD74
M2	B cell activation	GO:0045071	0.00587232	2	PLSCR1,IFITM1
M2	negative regulation of viral genome replication	GO:0032649	0.00637497	2	HLA-DPA1,HLA-DPB1
M2	regulation of interferon-gamma production	GO:0022407	0.00674459	3	HLA-DPA1,HLA-DPB1,HLA-E
M2	regulation of cell-cell adhesion	GO:0045639	0.00704844	2	STAT1,CD74
M2	positive regulation of myeloid cell differentiation	GO:0045785	0.00714323	3	HLA-DPA1,HLA-DPB1,HLA-E
M2	positive regulation of cell adhesion	GO:0032609	0.00724684	2	HLA-DPA1,HLA-DPB1
M2	interferon-gamma production	GO:0032479	0.00744557	2	IRF1,STAT1
M2	regulation of type I interferon production	GO:0032606	0.00744557	2	IRF1,STAT1
M2	type I interferon production	GO:0019058	0.00754107	3	PLSCR1,CD74,IFITM1
M2	viral life cycle	GO:0046718	0.00755569	2	CD74,IFITM1
M2	viral entry into host cell	GO:0002460	0.00775368	2	HLA-E,HLA-DQB1
M2	adaptive immune response based on somatic recombination of immune receptors built from immunoglobulin superfamily domains	GO:0030260	0.00873976	2	CD74,IFITM1
M2	entry into host cell	GO:0044409	0.00873976	2	CD74,IFITM1
M2	entry into host	GO:0051806	0.00873976	2	CD74,IFITM1
M2	entry into cell of other organism involved in symbiotic interaction	GO:0051828	0.00873976	2	CD74,IFITM1
M2	entry into other organism involved in symbiotic interaction	GO:0002250	0.0104409	2	HLA-E,HLA-DQB1
M2	adaptive immune response	GO:1903901	0.0110302	2	PLSCR1,IFITM1
M2	negative regulation of viral life cycle	GO:0030097	0.0111154	3	STAT1,PTPRC,CD74
M2	hemopoiesis	GO:0048534	0.0119241	3	STAT1,PTPRC,CD74
M2	hematopoietic or lymphoid organ development	GO:0002449	0.0125108	2	HLA-E,HLA-DQB1
M2	lymphocyte mediated immunity	GO:0045069	0.012998	2	PLSCR1,IFITM1
M2	regulation of viral genome replication	GO:1903708	0.013205	2	STAT1,CD74
M2	positive regulation of hemopoiesis	GO:0002520	0.0138964	3	STAT1,PTPRC,CD74
M2	immune system development	GO:0045637	0.016048	2	STAT1,CD74
M2	regulation of myeloid cell differentiation	GO:0050778	0.0168298	3	PTPRC,HLA-E,PLSCR1
M2	positive regulation of immune response	GO:0019079	0.0169134	2	PLSCR1,IFITM1
M2	viral genome replication	GO:0043123	0.017493	2	CD74,TNFSF10
M2	positive regulation of I-kappaB kinase/NF-kappaB signaling	GO:0006959	0.017493	2	HLA-E,HLA-DQB1
M2	humoral immune response	GO:0031347	0.0178897	3	STAT1,HLA-E,PLSCR1
M2	regulation of defense response	GO:0002443	0.0205241	2	HLA-E,HLA-DQB1
M2	leukocyte mediated immunity	GO:0098609	0.021377	3	HLA-DPA1,HLA-DPB1,HLA-E
M2	cell-cell adhesion	GO:0051701	0.0252608	2	CD74,IFITM1
M2	interaction with host	GO:1903706	0.02932	2	STAT1,CD74
M2	regulation of hemopoiesis	GO:0030099	0.034479	2	STAT1,CD74
M2	myeloid cell differentiation	GO:0045089	0.0347868	2	HLA-E,PLSCR1
M2	positive regulation of innate immune response	GO:2000116	0.0420622	2	PSMB9,TNFSF10
M2	regulation of cysteine-type endopeptidase activity	GO:0002697	0.0423646	2	STAT1,HLA-E
M2	regulation of immune effector process	GO:0045088	0.0455359	2	HLA-E,PLSCR1
M2	regulation of innate immune response	GO:0031349	0.0455359	2	HLA-E,PLSCR1
M2	positive regulation of defense response	GO:0019221	0.0487894	2	STAT1,CD74
M2	cytokine-mediated signaling pathway	GO:0002791	0.0622452	2	CD74,HLA-E
M2	regulation of peptide secretion	GO:2001233	0.0648559	2	CD74,TNFSF10
M2	regulation of apoptotic signaling pathway	GO:0050877	0.0690403	2	TYMP,HLA-DRA
M2	nervous system process	GO:0002790	0.0737645	2	CD74,HLA-E
M2	peptide secretion	GO:0007005	0.0830122	2	TYMP,TNFSF10
M2	mitochondrion organization	GO:0008285	0.0982535	2	STAT1,IFITM1
M2	negative regulation of cell proliferation	GO:0051046	0.0996202	2	CD74,HLA-E
M2	regulation of secretion	GO:0035455	9.51022e-06	2	IFITM3,IFITM2
M3	response to interferon-alpha	GO:0046597	1.10953e-05	2	IFITM3,IFITM2
M3	negative regulation of viral entry into host cell	GO:0035456	1.34728e-05	2	IFITM3,IFITM2
M3	response to interferon-beta	GO:0046596	2.85306e-05	2	IFITM3,IFITM2
M3	regulation of viral entry into host cell	GO:0045071	6.36128e-05	2	IFITM3,IFITM2
M3	negative regulation of viral genome replication	GO:0046718	8.24866e-05	2	IFITM3,IFITM2
M3	viral entry into host cell	GO:0034341	8.73672e-05	2	IFITM3,IFITM2
M3	response to interferon-gamma	GO:0030260	8.94693e-05	2	IFITM3,IFITM2
M3	entry into host cell	GO:0044409	8.94693e-05	2	IFITM3,IFITM2
M3	entry into host	GO:0051806	8.94693e-05	2	IFITM3,IFITM2
M3	entry into cell of other organism involved in symbiotic interaction	GO:0051828	8.94693e-05	2	IFITM3,IFITM2
M3	entry into other organism involved in symbiotic interaction	GO:1903901	0.000110873	2	IFITM3,IFITM2
M3	negative regulation of viral life cycle	GO:0045069	0.000125042	2	IFITM3,IFITM2
M3	regulation of viral genome replication	GO:0048525	0.000152609	2	IFITM3,IFITM2
M3	negative regulation of viral process	GO:0019079	0.000170013	2	IFITM3,IFITM2
M3	viral genome replication	GO:0051701	0.000270421	2	IFITM3,IFITM2
M3	interaction with host	GO:1903900	0.000308211	2	IFITM3,IFITM2
M3	regulation of viral life cycle	GO:0043901	0.000346727	2	IFITM3,IFITM2
M3	negative regulation of multi-organism process	GO:0050792	0.000480271	2	IFITM3,IFITM2
M3	regulation of viral process	GO:0043903	0.000542314	2	IFITM3,IFITM2
M3	regulation of symbiosis, encompassing mutualism through parasitism	GO:0009615	0.000568009	2	IFITM3,IFITM2
M3	response to virus	GO:0019058	0.000568009	2	IFITM3,IFITM2
M3	viral life cycle	GO:0016032	0.000865574	2	IFITM3,IFITM2
M3	viral process	GO:0043900	0.00104428	2	IFITM3,IFITM2
M3	regulation of multi-organism process	GO:0044403	0.00108001	2	IFITM3,IFITM2
M3	symbiont process	GO:0045087	0.00108001	2	IFITM3,IFITM2
M3	innate immune response	GO:0044319	5.10168e-05	2	CD151,FLNA
M4	wound healing, spreading of cells	GO:0090505	5.10168e-05	2	CD151,FLNA
M4	epiboly involved in wound healing	GO:0090504	5.46018e-05	2	CD151,FLNA
M4	epiboly	GO:0002011	6.70766e-05	2	CD151,FLNA
M4	morphogenesis of an epithelial sheet	GO:1900024	8.94693e-05	2	ACTN4,FLNA
M4	regulation of substrate adhesion-dependent cell spreading	GO:0034446	0.000209988	2	ACTN4,FLNA
M4	substrate adhesion-dependent cell spreading	GO:0010769	0.000270421	2	ACTN4,FLNA
M4	regulation of cell morphogenesis involved in differentiation	GO:0002009	0.000480271	2	CD151,FLNA
M4	morphogenesis of an epithelium	GO:0010810	0.000542314	2	ACTN4,FLNA
M4	regulation of cell-substrate adhesion	GO:0042060	0.000690517	2	CD151,FLNA
M4	wound healing	GO:0048729	0.000760639	2	CD151,FLNA
M4	tissue morphogenesis	GO:0000904	0.000773282	2	ACTN4,FLNA
M4	cell morphogenesis involved in differentiation	GO:0009611	0.000865574	2	CD151,FLNA
M4	response to wounding	GO:0022604	0.00108001	2	ACTN4,FLNA
M4	regulation of cell morphogenesis	GO:0031589	0.00113872	2	ACTN4,FLNA
M4	cell-substrate adhesion	GO:0060284	0.00157657	2	ACTN4,FLNA
M4	regulation of cell development	GO:0000902	0.00214495	2	ACTN4,FLNA
M4	cell morphogenesis	GO:0032989	0.00252977	2	ACTN4,FLNA
M4	cellular component morphogenesis	GO:0030335	0.00266054	2	ACTN4,CD151
M4	positive regulation of cell migration	GO:0060429	0.00273878	2	CD151,FLNA
M4	epithelium development	GO:2000147	0.00275166	2	ACTN4,CD151
M4	positive regulation of cell motility	GO:0051272	0.00280814	2	ACTN4,CD151
M4	positive regulation of cellular component movement	GO:0001525	0.000813686	2	COL4A1,COL4A2
M5	angiogenesis	GO:0048514	0.00088183	2	COL4A1,COL4A2
M5	blood vessel morphogenesis	GO:0001568	0.000947535	2	COL4A1,COL4A2
M5	blood vessel development	GO:0001944	0.00102238	2	COL4A1,COL4A2
M5	vasculature development	GO:0072358	0.00102238	2	COL4A1,COL4A2
M5	cardiovascular system development	GO:0035239	0.00107212	2	COL4A1,COL4A2
M5	tube morphogenesis	GO:0035295	0.0012305	2	COL4A1,COL4A2
M5	tube development
		WEIGHT
SOURCE	TARGET	0.999968
PSMB8	PSMB9	0.999957
RPL19	RPL32	0.999952
COL4A1	COL4A2	0.999947
RPS3	RPS5	0.999916
RPL18	RPS5	0.99991
RPLP0	RPS5	0.99991
RPL7A	RPS3A	0.999901
HLA-A	HLA-C	0.999901
RPL35	RPS5	0.999898
RPL27	RPS13	0.999887
RPSA	RPS21	0.999884
RPL13	RPS3A	0.999881
HLA-A	HLA-B	0.99988
RPL12	RPL29	0.999878
RPS8	RPS25	0.999877
RPL3	RPL12	0.999862
RPL13	RPS2	0.999831
IFITM3	IFITM2	0.999805
RPL21	RPL32	0.999799
IRF9	STAT1	0.999789
RPS3A	RPS18	0.999785
RPL35	RPL14	0.999753
RPL30	RPS13	0.999745
RPL35	RPS19	0.999671
RPL12	RPS15A	0.999641
RPS18	RPS29	0.99962
EEF1A1	RPS3A	0.999615
RPL12	RPL22	0.999543
RPL35	RPL36	0.999493
EEF1A1	RPLP1	0.999261
FAU	RPL13	0.999259
EEF1G	RPLP0	0.999147
IFITM2	IFITM1	0.999122
HLA-C	HLA-F	0.999095
PSMB9	PSME1	0.999003
HLA-E	HLA-F	0.998947
RPL27	RPL34	0.998856
RPL36A	RPS29	0.998722
HLA-DMA	HLA-DRB1	0.998698
PSMB8	PSMB10	0.998695
RPS5	UBA52	0.998647
RPL28	RPS3	0.998098
HLA-DRA	HLA-DRB1	0.997912
RPS14	RPS19	0.997562
NOP53	RPL3	0.99751
IFITM3	IFITM1	0.997347
RPL26	RPS25	0.99723
RPL36	RPS15	0.996999
RPL12	RPS12	0.996949
EEF1G	RPS28	0.99685
RPL30	RPL37	0.996738
RPS3A	RPS24	0.99613
RPL10	RPL19	0.996003
RPL41	RPLP0	0.995295
RPS3A	RPS27A	0.994815
RPS13	RPS27	0.994377
RPL39	RPS3A	0.994167
HLA-A	IFITM1	0.994098
HLA-DPA1	CD74	0.993577
HLA-A	TAPBP	0.993365
RPL37A	RPS24	0.992884
EEF1D	EEF1G	0.992534
IRF9	IRF1	0.990027
RPLP2	RPS15A	0.989399
RPL36	RPL35A	0.989133
RPL11	RPS5	0.985882
PLSCR1	STAT1	0.985749
RPL38	RPL14	0.985218
FLNA	ACTN4	0.984708
RPL36	RPL18A	0.979938
IFITM3	PSMB9	0.977105
BIRC3	IRF1	0.966742
IFITM2	HLA-B	0.961651
IFITM3	HLA-E	0.961299
IFITM3	HLA-C	0.959445
RPS21	RPS26	0.954228
HNRNPA1	RPS21	0.953902
STAT1	TNFSF10	0.953395
S100A11	SH3BGRL3	0.95212
IFITM3	HLA-A	0.948275
IFITM2	HLA-A	0.94144
IFITM3	PSME1	0.937997
IFITM2	HLA-E	0.933742
PET100	UBL5	0.929505
IRF9	IFITM3	0.923247
IFITM2	HLA-C	0.914692
IFITM2	PSMB9	0.909687
IFITM3	PSMB8	0.907743
HLA-DQB1	HLA-DRB1	0.90483
TYMP	HLA-F	0.89268
HLA-DPB1	HLA-DRB1	0.888469
FLNA	CD151	0.881028
IFITM2	HLA-F	0.879458
CLIC1	S100A11	0.878862
IFITM3	HLA-B	0.870171
IFITM2	TAPBP	0.868688
IFITM3	PLSCR1	0.864683
IRF9	IFITM2	0.859443
IFITM3	STAT1	0.841126
COL4A2	FLNA	0.837089
IFITM3	S100A11	0.824781
IFITM2	PSME1	0.807898
TYMP	S100A11	0.781707
IFITM3	HLA-F	0.765112
FLNA	SH3BGRL3	0.681728
IFITM2	PLSCR1	0.678435
IFITM2	S100A11	0.666824
IFITM2	STAT1	0.665738
ARPC2	CLIC1	0.664895
S100A11	TAPBP	0.659297
SH3BGRL3	CD151	0.650163
HLA-B	SERPINA1	0.64702
PSMB9	S100A11	0.629321
CLIC1	SH3BGRL3	0.621485
CLIC1	FLNA	0.608596
IFITM2	TYMP	0.606413
IFITM3	TYMP	0.602706
HLA-B	S100A11	0.579878
IFITM2	PSMB8	0.570752
CLIC1	PSMB8	0.547647
FLNA	HLA-E	0.527227
IFITM3	TAPBP	0.482614
S100A11	IFITM1	0.298774
HLA-DPB1	PTPRC	0.186448
RBMS3	BNC2	0.0218804
RBMS3	PTPRM	0.00266198
BNC2	CREB5	0.000109017
KIF26B	KCTD16

## Sheet: 5_day2_markers
Relevant to Figure 3
p_val	avg_log2FC	pct.1	pct.2	p_val_adj	cluster	gene
0	0.652122	0.998	0.994	0	r6Mock	EEF1A1
0	-3.07991	0.002	0.502	0	r6Mock	LTAg
0	-8.67431	0.003	0.734	0	r6Mock	VP1
1.37982e-267	-0.485169	0.998	1	5.77566e-263	r6Mock	MT-ND1
8.6587e-227	-0.429117	0.999	1	3.62436e-222	r6Mock	MT-ATP6
3.58904e-203	-1.27147	0.106	0.378	1.5023e-198	r6Mock	RRM2
2.3044e-192	0.685017	0.946	0.866	9.64576e-188	r6Mock	ITM2B
2.62301e-175	-0.363653	0.999	1	1.09794e-170	r6Mock	MT-ND4
8.52841e-164	-0.66542	0.742	0.88	3.56982e-159	r6Mock	TUBB
3.13081e-161	1.08686	0.474	0.205	1.31049e-156	r6Mock	TXNIP
1.89723e-160	0.677082	0.904	0.784	7.94143e-156	r6Mock	CD24
5.38836e-156	0.838879	0.763	0.564	2.25546e-151	r6Mock	CDH6
2.22259e-136	-0.917347	0.111	0.325	9.30331e-132	r6Mock	HELLS
7.66285e-130	-0.906242	0.127	0.347	3.20751e-125	r6Mock	CEP55
6.53299e-129	-0.672321	0.539	0.744	2.73458e-124	r6Mock	TUBA1B
5.10364e-127	-0.848734	0.121	0.337	2.13628e-122	r6Mock	ANLN
4.52801e-119	-0.625496	0.776	0.865	1.89533e-114	r6Mock	HSPA8
2.57958e-118	-0.774322	0.1	0.301	1.07976e-113	r6Mock	MKI67
3.74098e-117	-0.655242	0.75	0.847	1.5659e-112	r6Mock	HSP90AA1
9.34353e-117	0.765953	0.807	0.729	3.91101e-112	r6Mock	NEAT1
1.23796e-113	-0.795101	0.048	0.208	5.18187e-109	r6Mock	CDK1
1.30715e-105	-0.282143	0.995	0.999	5.47147e-101	r6Mock	MT-CO2
2.18056e-104	0.811671	0.511	0.292	9.12737e-100	r6Mock	SLC6A6
4.27751e-104	0.533814	0.916	0.806	1.79048e-99	r6Mock	S100A11
1.28999e-102	0.610732	0.827	0.729	5.39966e-98	r6Mock	VCAN
2.2472e-101	0.722407	0.633	0.438	9.40633e-97	r6Mock	FNIP2
1.73581e-99	0.582866	0.936	0.928	7.26576e-95	r6Mock	MTRNR2L8
8.26035e-97	-0.742962	0.262	0.456	3.45762e-92	r6Mock	DEK
9.92575e-97	0.628038	0.776	0.602	4.15472e-92	r6Mock	NNMT
3.6218e-96	0.535889	0.957	0.954	1.51601e-91	r6Mock	MTRNR2L1
7.13876e-96	-0.706126	0.072	0.23	2.98814e-91	r6Mock	TOP2A
4.12226e-94	0.460286	0.948	0.921	1.7255e-89	r6Mock	ITGB1
6.64668e-93	0.827034	0.422	0.222	2.78217e-88	r6Mock	SOX4
9.35061e-93	-0.713937	0.252	0.445	3.91398e-88	r6Mock	H2AFZ
1.67893e-90	-0.712076	0.064	0.211	7.02767e-86	r6Mock	FEN1
1.78363e-90	-0.621825	0.522	0.681	7.4659e-86	r6Mock	TUBA1C
5.97744e-90	0.64097	0.969	0.945	2.50204e-85	r6Mock	SPP1
9.47153e-90	-0.703697	0.075	0.224	3.96459e-85	r6Mock	H2AFX
5.52403e-89	-0.671694	0.063	0.206	2.31225e-84	r6Mock	USP1
5.77636e-87	0.708553	0.528	0.33	2.41787e-82	r6Mock	SLAMF6
1.84757e-82	0.455235	0.977	0.985	7.73357e-78	r6Mock	MTRNR2L12
1.14495e-79	0.434759	0.977	0.961	4.79255e-75	r6Mock	VIM
2.59096e-79	0.61948	0.635	0.45	1.08453e-74	r6Mock	ANXA4
7.52973e-79	0.422382	0.984	0.956	3.15179e-74	r6Mock	FTH1
2.65312e-78	-0.6082	0.368	0.544	1.11054e-73	r6Mock	TUBB4B
1.21365e-76	-0.257921	0.994	0.999	5.08009e-72	r6Mock	MT-ND3
2.14681e-76	0.539722	0.866	0.743	8.98612e-72	r6Mock	RPL26
7.8492e-76	-0.633669	0.045	0.164	3.28552e-71	r6Mock	UBE2C
7.99939e-76	-0.677419	0.12	0.272	3.34838e-71	r6Mock	PCNA
3.14414e-75	-0.662419	0.136	0.291	1.31607e-70	r6Mock	SMC4
2.59162e-74	0.546547	0.755	0.623	1.0848e-69	r6Mock	CPD
1.74532e-73	-0.500645	0.647	0.747	7.30556e-69	r6Mock	KPNB1
8.18857e-73	0.602433	0.355	0.182	3.42757e-68	r6Mock	ZMAT3
1.23199e-71	-0.650405	0.116	0.262	5.15688e-67	r6Mock	DNAJC9
1.65259e-70	-0.667738	0.139	0.288	6.91739e-66	r6Mock	MCM3
3.93976e-70	-0.550264	0.025	0.122	1.6491e-65	r6Mock	CCNE2
8.18803e-70	0.550381	0.566	0.379	3.42735e-65	r6Mock	KCNJ15
1.23814e-69	0.512529	0.935	0.873	5.18261e-65	r6Mock	S100A6
2.89335e-69	-0.618415	0.109	0.252	1.2111e-64	r6Mock	TYMS
2.34366e-68	-0.60766	0.095	0.23	9.81008e-64	r6Mock	MCM7
3.04029e-66	-0.645345	0.195	0.346	1.2726e-61	r6Mock	TMPO
8.18269e-66	-0.496256	0.701	0.781	3.42511e-61	r6Mock	HSPA5
1.46305e-65	-0.521191	0.047	0.157	6.12402e-61	r6Mock	MYBL2
2.91086e-65	-0.311821	0.995	0.999	1.21843e-60	r6Mock	MT-CYB
5.45107e-65	0.662626	0.932	0.929	2.28171e-60	r6Mock	FN1
7.2265e-65	0.400387	0.92	0.833	3.02487e-60	r6Mock	RPL10A
1.09083e-64	0.535631	0.682	0.527	4.56598e-60	r6Mock	RPL38
1.09135e-64	0.613717	0.705	0.553	4.56816e-60	r6Mock	IFITM3
1.21651e-64	0.598844	0.418	0.246	5.09208e-60	r6Mock	TGFBR2
1.47456e-64	-0.529664	0.061	0.178	6.1722e-60	r6Mock	CCNA2
3.50832e-64	0.497085	0.891	0.805	1.46851e-59	r6Mock	IGFBP7
4.59948e-64	-0.552691	0.061	0.177	1.92525e-59	r6Mock	KIF11
4.96476e-64	-0.44384	0.02	0.108	2.07815e-59	r6Mock	MCM10
5.01578e-64	-0.564629	0.078	0.201	2.09951e-59	r6Mock	ATAD2
7.25572e-64	0.283841	0.997	1	3.0371e-59	r6Mock	MT-RNR2
9.98024e-64	0.534088	0.165	0.051	4.17753e-59	r6Mock	FLRT3
1.10058e-63	-0.334473	0.811	0.88	4.60682e-59	r6Mock	HMGB1
1.23628e-63	-0.619449	0.119	0.255	5.17484e-59	r6Mock	CKS1B
2.06382e-62	0.415831	0.984	0.995	8.63875e-58	r6Mock	MT-RNR1
3.55868e-62	0.808459	0.513	0.36	1.48959e-57	r6Mock	DCN
3.17089e-61	0.600631	0.326	0.171	1.32727e-56	r6Mock	AMACR
4.61063e-61	0.437124	0.84	0.716	1.92992e-56	r6Mock	RPS26
4.70309e-61	-0.540381	0.062	0.175	1.96862e-56	r6Mock	HMGB2
9.08145e-61	-0.600416	0.1	0.228	3.80131e-56	r6Mock	PRC1
1.04096e-60	0.577838	0.398	0.232	4.35724e-56	r6Mock	TNFSF10
1.65044e-60	-0.607161	0.143	0.282	6.90839e-56	r6Mock	PCLAF
3.23486e-60	0.455334	0.901	0.828	1.35405e-55	r6Mock	MT1E
4.8464e-60	-0.510874	0.041	0.141	2.02861e-55	r6Mock	AURKB
5.55889e-60	-0.560507	0.123	0.26	2.32684e-55	r6Mock	CENPF
1.04521e-59	0.474792	0.832	0.699	4.37505e-55	r6Mock	FXYD2
1.20627e-58	0.477657	0.835	0.726	5.04921e-54	r6Mock	RPL28
1.23572e-58	0.535294	0.298	0.15	5.17248e-54	r6Mock	PNRC1
8.82586e-58	-0.437597	0.027	0.114	3.69433e-53	r6Mock	ASF1B
1.2327e-56	0.495123	0.632	0.47	5.15982e-52	r6Mock	LGALS1
1.33562e-56	-0.563234	0.128	0.258	5.59063e-52	r6Mock	RRM1
2.81692e-56	0.525822	0.455	0.289	1.17911e-51	r6Mock	TRIM38
1.99001e-55	0.518931	0.325	0.176	8.3298e-51	r6Mock	MKNK2
3.62304e-55	-0.507973	0.056	0.158	1.51653e-50	r6Mock	FANCA
5.15412e-55	0.400197	0.92	0.836	2.15741e-50	r6Mock	RPL10
3.52459e-54	0.420629	0.797	0.673	1.47532e-49	r6Mock	HIPK2
4.58477e-54	0.500361	0.303	0.158	1.91909e-49	r6Mock	COBLL1
9.04167e-54	0.371426	0.858	0.791	3.78466e-49	r6Mock	HIF1A
3.26804e-53	0.651668	0.348	0.201	1.36793e-48	r6Mock	CDKN1A
6.69471e-53	-0.481863	0.066	0.17	2.80227e-48	r6Mock	CDK2
1.1198e-52	0.436006	0.752	0.618	4.68724e-48	r6Mock	EIF4B
1.25313e-52	0.474421	0.737	0.602	5.24535e-48	r6Mock	UBA52
2.51621e-52	-0.539899	0.35	0.482	1.05324e-47	r6Mock	RANBP1
4.32302e-52	0.485881	0.256	0.122	1.80953e-47	r6Mock	RRM2B
1.02093e-51	0.523818	0.389	0.237	4.2734e-47	r6Mock	RUFY3
2.0716e-51	0.369022	0.901	0.824	8.67131e-47	r6Mock	RPL15
2.25383e-51	0.376078	0.846	0.746	9.4341e-47	r6Mock	RPS17
2.33687e-51	0.400309	0.893	0.805	9.78166e-47	r6Mock	RPL27A
1.29526e-50	-0.511404	0.125	0.246	5.42168e-46	r6Mock	DNMT1
4.81179e-50	0.478696	0.368	0.219	2.01412e-45	r6Mock	UGT2B7
1.7485e-49	-0.48719	0.056	0.149	7.31887e-45	r6Mock	GINS1
3.32415e-49	0.394511	0.785	0.66	1.39142e-44	r6Mock	RPL24
5.85789e-49	0.459964	0.248	0.121	2.45199e-44	r6Mock	C11orf54
2.35576e-48	-0.447527	0.696	0.76	9.86073e-44	r6Mock	HNRNPF
3.2931e-48	0.473467	0.191	0.081	1.37843e-43	r6Mock	KLF9
5.92734e-48	0.414162	0.688	0.543	2.48106e-43	r6Mock	ACSL1
8.36151e-48	-0.520964	0.139	0.26	3.49996e-43	r6Mock	MCM4
1.07609e-47	0.537794	0.685	0.583	4.50429e-43	r6Mock	SLC20A1
9.17788e-47	0.497673	0.637	0.491	3.84168e-42	r6Mock	SPTBN1
1.11827e-46	-0.504935	0.07	0.168	4.68084e-42	r6Mock	TPX2
1.55412e-46	0.330369	0.965	0.925	6.50521e-42	r6Mock	RPL7A
1.65348e-46	-0.382166	0.652	0.735	6.92113e-42	r6Mock	HNRNPA3
1.81832e-46	-0.468822	0.068	0.165	7.61112e-42	r6Mock	POLD3
3.06691e-46	0.373663	0.133	0.043	1.28375e-41	r6Mock	TRIM22
4.13821e-46	-0.518595	0.366	0.485	1.73217e-41	r6Mock	SRSF2
4.32866e-46	0.502074	0.512	0.364	1.81189e-41	r6Mock	DAB2
5.93016e-46	0.475432	0.543	0.394	2.48225e-41	r6Mock	COX7C
1.11918e-45	0.539044	0.29	0.159	4.68465e-41	r6Mock	CGNL1
1.78415e-45	0.529825	0.33	0.193	7.46809e-41	r6Mock	GDF15
2.1498e-45	0.311053	0.987	0.982	8.99864e-41	r6Mock	TPT1
3.08748e-45	0.471528	0.417	0.273	1.29236e-40	r6Mock	SPOCK1
4.18285e-45	0.427052	0.521	0.372	1.75086e-40	r6Mock	LRRC75A-AS1
4.84493e-45	-0.501026	0.074	0.17	2.02799e-40	r6Mock	CLSPN
8.13004e-45	0.284745	0.977	0.955	3.40307e-40	r6Mock	RPL37A
1.07969e-44	0.444516	0.23	0.114	4.51935e-40	r6Mock	CPEB2
3.35456e-44	0.674343	0.336	0.205	1.40415e-39	r6Mock	ALDH1A1
3.96808e-44	0.335757	0.918	0.857	1.66096e-39	r6Mock	TMSB10
4.6452e-44	0.468775	0.465	0.318	1.94439e-39	r6Mock	MYOF
3.15458e-43	0.459237	0.228	0.114	1.32044e-38	r6Mock	DUSP6
3.41378e-43	-0.37356	0.629	0.717	1.42894e-38	r6Mock	HNRNPA2B1
3.67747e-43	0.432613	0.538	0.388	1.53931e-38	r6Mock	UQCRB
5.20537e-43	0.437525	0.148	0.056	2.17886e-38	r6Mock	MAF
8.79363e-43	-0.470782	0.069	0.161	3.68084e-38	r6Mock	NUSAP1
1.45132e-42	-0.389318	0.042	0.122	6.07492e-38	r6Mock	LMNB1
1.89758e-42	0.413606	0.789	0.676	7.94291e-38	r6Mock	RPS3
2.22567e-42	-0.390763	0.04	0.118	9.31623e-38	r6Mock	UBE2T
2.63361e-42	0.492967	0.448	0.304	1.10238e-37	r6Mock	MTRNR2L6
2.87755e-42	0.424652	0.19	0.087	1.20448e-37	r6Mock	ID2
9.91346e-42	0.639735	0.557	0.424	4.14958e-37	r6Mock	SERPINA1
1.01293e-41	-0.399127	0.034	0.107	4.23993e-37	r6Mock	NCAPG2
1.03009e-41	0.396252	0.164	0.068	4.31176e-37	r6Mock	CYS1
1.27877e-41	0.409681	0.154	0.062	5.35269e-37	r6Mock	CCNG2
1.74452e-41	-0.513423	0.241	0.358	7.3022e-37	r6Mock	ETS1
2.15849e-41	-0.395232	0.031	0.101	9.03502e-37	r6Mock	KIAA1524
4.05194e-41	-0.371872	0.034	0.107	1.69606e-36	r6Mock	RFC3
4.87358e-41	0.333249	0.784	0.656	2.03998e-36	r6Mock	ITGA3
8.22389e-41	0.409528	0.248	0.131	3.44235e-36	r6Mock	SLC35F5
8.79565e-41	-0.522908	0.187	0.301	3.68168e-36	r6Mock	BRI3BP
1.90964e-40	0.409057	0.542	0.401	7.99338e-36	r6Mock	BICC1
2.6982e-40	0.455981	0.371	0.239	1.12941e-35	r6Mock	MMP14
3.58705e-40	-0.449122	0.086	0.182	1.50147e-35	r6Mock	UBE2S
4.14382e-40	-0.355763	0.679	0.743	1.73452e-35	r6Mock	NCL
4.69392e-40	-0.465506	0.097	0.193	1.96478e-35	r6Mock	DHFR
4.89707e-40	0.396621	0.197	0.094	2.04982e-35	r6Mock	SLC16A4
6.43744e-40	0.486312	0.285	0.166	2.69458e-35	r6Mock	TSC22D1
9.95018e-40	-0.490013	0.315	0.433	4.16495e-35	r6Mock	STMN1
1.65349e-39	-0.423499	0.089	0.185	6.92116e-35	r6Mock	KIF20B
2.99606e-39	-0.408217	0.051	0.131	1.25409e-34	r6Mock	TACC3
3.09993e-39	-0.364539	0.043	0.119	1.29757e-34	r6Mock	PRIM2
3.38818e-39	-0.453301	0.076	0.166	1.41823e-34	r6Mock	SHCBP1
1.01418e-38	-0.422389	0.071	0.159	4.24514e-34	r6Mock	TK1
1.66705e-38	0.399957	0.353	0.221	6.97796e-34	r6Mock	BNIP3L
1.68964e-38	0.450936	0.445	0.312	7.07248e-34	r6Mock	S100A1
2.24275e-38	-0.37433	0.034	0.104	9.38772e-34	r6Mock	ESCO2
2.4878e-38	0.389848	0.772	0.703	1.04134e-33	r6Mock	KLF6
3.81454e-38	0.292761	0.878	0.838	1.59669e-33	r6Mock	APLP2
9.70198e-38	0.459452	0.283	0.166	4.06106e-33	r6Mock	GSTO1
1.02111e-37	0.264513	0.964	0.93	4.27417e-33	r6Mock	RPS27A
1.89811e-37	-0.363162	0.042	0.116	7.94511e-33	r6Mock	PBK
2.50404e-37	-0.417107	0.061	0.143	1.04814e-32	r6Mock	ASPM
2.91436e-37	0.349155	0.136	0.053	1.21989e-32	r6Mock	MXD4
5.2128e-37	0.40743	0.295	0.174	2.18197e-32	r6Mock	RHOQ
6.42239e-37	0.33568	0.623	0.484	2.68829e-32	r6Mock	RPL22
8.58847e-37	-0.446188	0.572	0.648	3.59496e-32	r6Mock	GLS
2.59399e-36	0.539004	0.426	0.301	1.08579e-31	r6Mock	PTER
2.71686e-36	0.431485	0.13	0.051	1.13722e-31	r6Mock	SLC34A2
4.82213e-36	0.397034	0.224	0.119	2.01845e-31	r6Mock	SLC3A1
4.99222e-36	0.280911	0.997	0.993	2.08964e-31	r6Mock	MT2A
1.56587e-35	0.458306	0.581	0.452	6.55441e-31	r6Mock	FHL2
1.86916e-35	0.433158	0.216	0.115	7.82392e-31	r6Mock	AHNAK2
1.87094e-35	-0.397108	0.622	0.7	7.8314e-31	r6Mock	MT-ND6
2.07169e-35	-0.478165	0.19	0.294	8.67167e-31	r6Mock	NOP56
2.23167e-35	0.385805	0.704	0.596	9.34132e-31	r6Mock	RPL29
6.81713e-35	0.411439	0.815	0.716	2.85352e-30	r6Mock	RPL31
1.11549e-34	0.368011	0.304	0.187	4.66923e-30	r6Mock	ZKSCAN1
1.11732e-34	-0.422558	0.057	0.133	4.67686e-30	r6Mock	SPDL1
2.16079e-34	-0.391215	0.057	0.133	9.04462e-30	r6Mock	UHRF1
2.33734e-34	0.396161	0.242	0.136	9.78363e-30	r6Mock	DUSP1
2.37014e-34	0.376561	0.519	0.387	9.92094e-30	r6Mock	SNX10
2.51099e-34	0.302078	0.875	0.788	1.05105e-29	r6Mock	RPL14
2.63175e-34	-0.461614	0.187	0.291	1.1016e-29	r6Mock	HMGN2
3.5319e-34	0.414325	0.583	0.462	1.47838e-29	r6Mock	CAPG
3.53847e-34	0.432355	0.74	0.627	1.48113e-29	r6Mock	RPL37
4.20738e-34	0.481466	0.369	0.249	1.76112e-29	r6Mock	ENPEP
9.23754e-34	0.358535	0.606	0.482	3.86665e-29	r6Mock	LEPROT
1.02727e-33	0.320395	0.718	0.603	4.29995e-29	r6Mock	MGST3
2.48948e-33	0.338477	0.749	0.645	1.04205e-28	r6Mock	RPS11
2.84493e-33	0.302352	0.756	0.655	1.19083e-28	r6Mock	ZFP36L1
3.19845e-33	0.392882	0.651	0.533	1.33881e-28	r6Mock	LDHA
3.61353e-33	-0.429787	0.409	0.504	1.51255e-28	r6Mock	FUS
4.92391e-33	-0.408842	0.07	0.148	2.06105e-28	r6Mock	KIFC1
9.56851e-33	0.373443	0.762	0.663	4.00519e-28	r6Mock	PABPC1
1.58403e-32	-0.417594	0.392	0.489	6.63043e-28	r6Mock	CBX5
1.66756e-32	0.321586	0.872	0.796	6.98007e-28	r6Mock	AHNAK
1.67888e-32	0.365139	0.13	0.055	7.02745e-28	r6Mock	LRRK2
4.30287e-32	-0.340037	0.494	0.589	1.8011e-27	r6Mock	HSPD1
7.0056e-32	0.350983	0.532	0.404	2.93241e-27	r6Mock	PHLDA1
7.54795e-32	-0.436872	0.197	0.297	3.15942e-27	r6Mock	TFDP1
1.04523e-31	-0.415037	0.082	0.162	4.37514e-27	r6Mock	SNHG1
1.42017e-31	0.384254	0.342	0.223	5.94456e-27	r6Mock	SERINC1
1.44869e-31	0.411747	0.539	0.418	6.06392e-27	r6Mock	KRT19
1.78991e-31	0.404606	0.287	0.18	7.49222e-27	r6Mock	KCNJ16
2.16605e-31	-0.427085	0.1	0.184	9.06665e-27	r6Mock	SLBP
3.40177e-31	0.416959	0.548	0.423	1.42391e-26	r6Mock	ATP5A1
3.42783e-31	-0.333129	0.041	0.106	1.43482e-26	r6Mock	CDC25A
3.55165e-31	0.398837	0.334	0.222	1.48665e-26	r6Mock	MTRNR2L7
4.12994e-31	0.368326	0.209	0.115	1.72871e-26	r6Mock	JUP
4.14709e-31	0.323194	0.795	0.687	1.73589e-26	r6Mock	RPL27
5.19856e-31	-0.330428	0.038	0.101	2.17601e-26	r6Mock	MCM2
5.26804e-31	-0.410923	0.117	0.205	2.2051e-26	r6Mock	SMC2
6.56312e-31	0.42611	0.604	0.484	2.74719e-26	r6Mock	SOD2
6.61201e-31	-0.465334	0.155	0.247	2.76766e-26	r6Mock	BCYRN1
1.61944e-30	0.425848	0.521	0.401	6.77866e-26	r6Mock	TLN1
1.91014e-30	0.522376	0.625	0.526	7.99546e-26	r6Mock	RPS14
1.95402e-30	-0.372358	0.067	0.14	8.17914e-26	r6Mock	ORC6
2.01512e-30	0.299241	0.709	0.59	8.43489e-26	r6Mock	SERF2
3.37599e-30	0.377629	0.274	0.169	1.41312e-25	r6Mock	RETREG1
3.69101e-30	0.395217	0.781	0.683	1.54498e-25	r6Mock	FTL
4.82455e-30	0.318026	0.74	0.64	2.01946e-25	r6Mock	CAP1
5.84488e-30	-0.434115	0.278	0.371	2.44655e-25	r6Mock	RNPS1
7.11782e-30	-0.44978	0.2	0.295	2.97938e-25	r6Mock	PEG10
8.78767e-30	0.369096	0.451	0.332	3.67834e-25	r6Mock	COX6B1
9.01756e-30	0.294148	0.885	0.813	3.77457e-25	r6Mock	RPS7
1.62353e-29	0.358935	0.4	0.281	6.79576e-25	r6Mock	SLC38A2
2.28926e-29	0.408194	0.199	0.11	9.58237e-25	r6Mock	TNFRSF11B
3.16013e-29	0.347569	0.354	0.239	1.32277e-24	r6Mock	2023-03-06
3.3099e-29	0.316752	0.698	0.603	1.38546e-24	r6Mock	APP
4.07647e-29	0.397209	0.319	0.211	1.70633e-24	r6Mock	ZFP36L2
6.63762e-29	-0.414267	0.126	0.211	2.77838e-24	r6Mock	TLNRD1
8.05887e-29	-0.445721	0.214	0.305	3.37328e-24	r6Mock	SUZ12
9.26563e-29	0.347544	0.299	0.193	3.87841e-24	r6Mock	SERINC3
1.25899e-28	0.363274	0.656	0.54	5.26989e-24	r6Mock	RPL35A
1.39007e-28	-0.36789	0.071	0.142	5.81855e-24	r6Mock	RFWD3
1.48844e-28	0.326923	0.187	0.101	6.2303e-24	r6Mock	CCPG1
1.69313e-28	0.3809	0.846	0.765	7.08709e-24	r6Mock	RPL7
1.94715e-28	-0.419431	0.272	0.366	8.15037e-24	r6Mock	PTBP1
2.13301e-28	0.335378	0.358	0.245	8.92834e-24	r6Mock	TMEM256
2.2436e-28	0.495269	0.385	0.282	9.39125e-24	r6Mock	FAM107B
2.2978e-28	0.274522	0.903	0.839	9.61813e-24	r6Mock	RPS4X
2.64193e-28	0.416971	0.883	0.824	1.10586e-23	r6Mock	RPL13A
4.2279e-28	0.32081	0.226	0.132	1.76971e-23	r6Mock	NORAD
4.83416e-28	0.387895	0.403	0.288	2.02348e-23	r6Mock	CTSD
7.87393e-28	0.337746	0.213	0.123	3.29587e-23	r6Mock	SLFN5
8.88559e-28	0.36866	0.213	0.123	3.71933e-23	r6Mock	MDM2
1.07274e-27	0.397707	0.751	0.662	4.49029e-23	r6Mock	RPL11
1.08676e-27	-0.310148	0.049	0.112	4.54895e-23	r6Mock	BRCA2
1.08899e-27	0.427208	0.28	0.18	4.5583e-23	r6Mock	CCND2
1.21561e-27	0.362689	0.356	0.247	5.08829e-23	r6Mock	BTBD7
1.61869e-27	0.335951	0.619	0.508	6.77551e-23	r6Mock	PSAP
1.76955e-27	-0.329895	0.047	0.108	7.40698e-23	r6Mock	CDCA4
1.78167e-27	0.315965	0.59	0.465	7.45771e-23	r6Mock	RBM3
1.84847e-27	-0.434964	0.239	0.33	7.73734e-23	r6Mock	HNRNPAB
1.88741e-27	0.387202	0.442	0.326	7.90033e-23	r6Mock	SGK1
2.31078e-27	0.342344	0.315	0.209	9.67245e-23	r6Mock	RPS27L
2.69423e-27	0.318268	0.319	0.211	1.12775e-22	r6Mock	TMEM59
3.11855e-27	0.3263	0.475	0.355	1.30536e-22	r6Mock	CTNNA1
4.09142e-27	-0.357378	0.466	0.547	1.71259e-22	r6Mock	G3BP1
4.10456e-27	0.404505	0.546	0.435	1.71808e-22	r6Mock	CAPNS1
8.51885e-27	-0.422163	0.46	0.53	3.56582e-22	r6Mock	DDX21
8.7432e-27	0.433946	0.551	0.445	3.65973e-22	r6Mock	RPL34
1.86795e-26	0.296769	0.135	0.065	7.81888e-22	r6Mock	FAM84B
1.87653e-26	-0.315858	0.048	0.108	7.85476e-22	r6Mock	EZH2
1.893e-26	0.308506	0.573	0.46	7.92373e-22	r6Mock	UBC
1.99515e-26	-0.339209	0.047	0.106	8.3513e-22	r6Mock	MELK
2.1047e-26	0.383577	0.446	0.335	8.80984e-22	r6Mock	GRN
2.3099e-26	0.307689	0.181	0.099	9.66879e-22	r6Mock	YPEL5
2.44731e-26	0.312321	0.232	0.139	1.02439e-21	r6Mock	CAT
2.60142e-26	0.293002	0.633	0.513	1.0889e-21	r6Mock	ERGIC1
2.96357e-26	0.315056	0.382	0.269	1.24049e-21	r6Mock	MIDN
3.37765e-26	-0.337627	0.074	0.143	1.41382e-21	r6Mock	CEP78
3.92524e-26	0.331176	0.582	0.478	1.64303e-21	r6Mock	ZBTB20
5.01631e-26	-0.391423	0.395	0.482	2.09973e-21	r6Mock	YWHAH
7.32807e-26	-0.328538	0.054	0.116	3.06738e-21	r6Mock	CDCA7
1.10339e-25	0.284832	0.15	0.076	4.61856e-21	r6Mock	SORBS2
1.12786e-25	0.328213	0.191	0.108	4.72099e-21	r6Mock	PGM2L1
1.16252e-25	0.333916	0.808	0.729	4.86609e-21	r6Mock	RPL3
1.78908e-25	0.452169	0.81	0.736	7.48873e-21	r6Mock	GAPDH
1.97129e-25	0.341698	0.579	0.474	8.25142e-21	r6Mock	MYLK
2.24554e-25	0.302634	0.442	0.327	9.39939e-21	r6Mock	DYNC1I2
2.69139e-25	0.325939	0.196	0.112	1.12656e-20	r6Mock	KCNK3
3.26519e-25	-0.37112	0.147	0.229	1.36674e-20	r6Mock	PRR11
3.56596e-25	0.38871	0.333	0.232	1.49264e-20	r6Mock	MT1M
3.62884e-25	-0.465191	0.366	0.452	1.51896e-20	r6Mock	SERPINE1
3.83081e-25	0.30217	0.234	0.143	1.6035e-20	r6Mock	DIXDC1
4.62075e-25	-0.397684	0.319	0.404	1.93415e-20	r6Mock	STIP1
5.12737e-25	0.317335	0.737	0.64	2.14621e-20	r6Mock	RPL32
5.38892e-25	0.378731	0.616	0.512	2.25569e-20	r6Mock	RPS15
1.16667e-24	0.413609	0.657	0.569	4.88343e-20	r6Mock	RPL30
1.32606e-24	-0.328336	0.065	0.128	5.55061e-20	r6Mock	ZWILCH
1.32937e-24	-0.292414	0.044	0.101	5.56448e-20	r6Mock	KNL1
1.43248e-24	-0.333448	0.06	0.121	5.99609e-20	r6Mock	TRIP13
1.48341e-24	0.333447	0.195	0.113	6.20925e-20	r6Mock	LACTB2
2.4635e-24	-0.35577	0.076	0.142	1.03117e-19	r6Mock	TMEM106C
2.48633e-24	0.464407	0.812	0.735	1.04073e-19	r6Mock	RPS19
2.7455e-24	0.358052	0.615	0.514	1.14921e-19	r6Mock	RACK1
3.25305e-24	0.302267	0.294	0.195	1.36166e-19	r6Mock	VPS13C
3.90885e-24	0.299227	0.165	0.09	1.63617e-19	r6Mock	MAOA
4.60697e-24	0.285054	0.618	0.51	1.92839e-19	r6Mock	MYL12B
5.04196e-24	0.335161	0.278	0.184	2.11046e-19	r6Mock	APOBEC3C
6.04485e-24	0.299463	0.208	0.124	2.53025e-19	r6Mock	PGPEP1
6.11737e-24	0.42303	0.732	0.652	2.56061e-19	r6Mock	RPS18
6.29585e-24	0.300974	0.152	0.081	2.63532e-19	r6Mock	CREBRF
6.90583e-24	-0.308411	0.547	0.62	2.89064e-19	r6Mock	CBX3
7.71575e-24	0.325668	0.182	0.104	3.22966e-19	r6Mock	CYBA
7.75572e-24	0.302853	0.544	0.428	3.24639e-19	r6Mock	QPRT
7.78756e-24	-0.370358	0.257	0.344	3.25972e-19	r6Mock	SUPT16H
8.05689e-24	0.283304	0.186	0.106	3.37245e-19	r6Mock	CCNG1
8.35283e-24	0.432551	0.192	0.113	3.49633e-19	r6Mock	APOE
9.28154e-24	-0.38314	0.267	0.351	3.88507e-19	r6Mock	PPM1G
9.56821e-24	0.257152	0.123	0.059	4.00506e-19	r6Mock	TRIM13
1.10523e-23	0.30033	0.517	0.41	4.62627e-19	r6Mock	NDUFS5
1.31018e-23	-0.374896	0.185	0.268	5.48413e-19	r6Mock	UBA2
1.32983e-23	-0.404479	0.183	0.265	5.5664e-19	r6Mock	SMC1A
1.40453e-23	0.314974	0.396	0.29	5.87909e-19	r6Mock	ARL6IP5
1.40854e-23	0.298257	0.177	0.1	5.89585e-19	r6Mock	EMX2
1.42102e-23	0.329926	0.343	0.241	5.94811e-19	r6Mock	PPFIBP1
1.51834e-23	-0.365412	0.41	0.488	6.35546e-19	r6Mock	ARF6
1.94799e-23	0.421817	0.628	0.534	8.15391e-19	r6Mock	RPS27
2.09787e-23	0.328465	0.346	0.244	8.78125e-19	r6Mock	SDCBP
2.35023e-23	-0.284901	0.673	0.712	9.83759e-19	r6Mock	HNRNPU
2.36477e-23	-0.348649	0.095	0.165	9.89844e-19	r6Mock	NUP62
3.43339e-23	0.311526	0.518	0.408	1.43715e-18	r6Mock	MSN
3.49372e-23	-0.369554	0.276	0.36	1.4624e-18	r6Mock	HNRNPD
4.22003e-23	-0.273611	0.409	0.507	1.76642e-18	r6Mock	RAN
4.25207e-23	0.325957	0.206	0.125	1.77983e-18	r6Mock	PKD2
4.76547e-23	0.447008	0.709	0.616	1.99473e-18	r6Mock	RPLP1
5.96391e-23	-0.330543	0.076	0.141	2.49637e-18	r6Mock	CKS2
8.89142e-23	-0.345571	0.093	0.161	3.72177e-18	r6Mock	DTYMK
9.22195e-23	0.27135	0.622	0.519	3.86012e-18	r6Mock	CTSB
9.34681e-23	0.316175	0.105	0.048	3.91239e-18	r6Mock	IGFBP3
9.80434e-23	0.295625	0.223	0.139	4.1039e-18	r6Mock	RAB31
1.09671e-22	0.283101	0.738	0.643	4.59061e-18	r6Mock	DBI
1.27549e-22	0.259681	0.251	0.162	5.33895e-18	r6Mock	NDUFB4
1.27836e-22	0.271233	0.152	0.082	5.35095e-18	r6Mock	HSPB8
1.33341e-22	0.311471	0.262	0.172	5.58137e-18	r6Mock	ESD
1.42856e-22	0.363796	0.242	0.157	5.97965e-18	r6Mock	SHISA2
1.9254e-22	0.290869	0.899	0.833	8.05935e-18	r6Mock	RPL13
3.03878e-22	0.271659	0.137	0.071	1.27197e-17	r6Mock	MIR6087
3.25656e-22	-0.280949	0.047	0.101	1.36313e-17	r6Mock	BIRC5
3.3211e-22	0.306306	0.631	0.532	1.39015e-17	r6Mock	RPL5
3.57886e-22	0.353997	0.224	0.142	1.49804e-17	r6Mock	GPRC5C
3.67096e-22	-0.326315	0.278	0.365	1.53659e-17	r6Mock	SNRPB
3.76076e-22	0.325459	0.484	0.378	1.57418e-17	r6Mock	SPTAN1
4.677e-22	0.269385	0.319	0.221	1.9577e-17	r6Mock	TNRC6B
5.09148e-22	0.286308	0.351	0.249	2.13119e-17	r6Mock	OPTN
5.35392e-22	-0.37325	0.198	0.277	2.24105e-17	r6Mock	SMC3
7.13623e-22	-0.355497	0.159	0.236	2.98708e-17	r6Mock	SRSF7
7.7617e-22	0.274918	0.287	0.193	3.24889e-17	r6Mock	RAB29
7.94786e-22	0.305301	0.197	0.12	3.32682e-17	r6Mock	SESTD1
8.33883e-22	0.260136	0.101	0.046	3.49047e-17	r6Mock	SLC38A11
8.85127e-22	0.280303	0.307	0.21	3.70496e-17	r6Mock	TMEM50A
1.17738e-21	0.341674	0.34	0.244	4.92827e-17	r6Mock	AL136164.3
1.24265e-21	0.330518	0.338	0.239	5.2015e-17	r6Mock	SAT1
1.27157e-21	0.324658	0.695	0.597	5.32256e-17	r6Mock	LDHB
1.50624e-21	0.265542	0.196	0.119	6.30481e-17	r6Mock	SLC17A5
1.56621e-21	0.279205	0.459	0.348	6.55586e-17	r6Mock	LAMP2
1.58812e-21	-0.349285	0.148	0.223	6.64756e-17	r6Mock	EFHD2
1.59245e-21	0.353072	0.639	0.544	6.66568e-17	r6Mock	CRYAB
1.6711e-21	0.277113	0.261	0.173	6.9949e-17	r6Mock	NDUFA13
1.95043e-21	-0.324213	0.154	0.232	8.16413e-17	r6Mock	PSIP1
2.20422e-21	-0.347928	0.205	0.284	9.22641e-17	r6Mock	SRSF1
2.3286e-21	0.27829	0.788	0.706	9.74705e-17	r6Mock	CD63
3.13151e-21	0.307822	0.782	0.719	1.31079e-16	r6Mock	RPL19
3.31857e-21	0.300412	0.617	0.535	1.38909e-16	r6Mock	WSB1
3.35168e-21	-0.2648	0.058	0.114	1.40295e-16	r6Mock	MIS18A
3.50997e-21	-0.345954	0.255	0.339	1.4692e-16	r6Mock	NUP50
5.47189e-21	-0.34795	0.138	0.209	2.29042e-16	r6Mock	GJC1
5.51691e-21	0.304022	0.326	0.233	2.30927e-16	r6Mock	NRP1
5.91526e-21	0.271508	0.563	0.455	2.47601e-16	r6Mock	PRDX3
6.86288e-21	-0.349311	0.19	0.269	2.87266e-16	r6Mock	CACYBP
7.44862e-21	0.296679	0.25	0.166	3.11784e-16	r6Mock	CAPN1
7.86155e-21	0.272729	0.382	0.279	3.29069e-16	r6Mock	SNX3
8.31592e-21	0.304156	0.266	0.179	3.48088e-16	r6Mock	PPM1B
9.81908e-21	-0.280963	0.049	0.102	4.11007e-16	r6Mock	HMMR
9.96839e-21	0.442065	0.48	0.392	4.17257e-16	r6Mock	RPS10
1.10982e-20	-0.281982	0.05	0.103	4.64547e-16	r6Mock	KIF23
1.23719e-20	0.293269	0.461	0.356	5.17863e-16	r6Mock	ADD3
1.30008e-20	-0.305605	0.601	0.65	5.44189e-16	r6Mock	SFPQ
1.31591e-20	0.315385	0.569	0.473	5.50815e-16	r6Mock	COX4I1
1.54467e-20	0.276216	0.23	0.149	6.46568e-16	r6Mock	MYO9A
1.83987e-20	0.283621	0.282	0.194	7.70134e-16	r6Mock	BLOC1S6
2.12602e-20	0.271886	0.248	0.163	8.89911e-16	r6Mock	PRDX5
2.38155e-20	0.277579	0.67	0.582	9.96868e-16	r6Mock	TPM1
2.40748e-20	-0.301574	0.061	0.117	1.00772e-15	r6Mock	POLR3K
2.5295e-20	-0.28994	0.059	0.114	1.0588e-15	r6Mock	MCM5
3.01156e-20	0.329774	0.412	0.315	1.26058e-15	r6Mock	FGB
4.03112e-20	0.278158	0.465	0.361	1.68735e-15	r6Mock	VCAM1
4.52736e-20	0.322355	0.274	0.189	1.89506e-15	r6Mock	ATP5H
4.63337e-20	0.300806	0.465	0.361	1.93944e-15	r6Mock	GPX1
6.33265e-20	0.253366	0.546	0.44	2.65072e-15	r6Mock	GHITM
6.48287e-20	0.335907	0.506	0.413	2.7136e-15	r6Mock	RPS15A
7.67583e-20	0.285055	0.143	0.08	3.21295e-15	r6Mock	CYP3A5
8.08728e-20	0.271948	0.327	0.234	3.38517e-15	r6Mock	DNAJB14
9.02065e-20	0.254157	0.142	0.078	3.77586e-15	r6Mock	RAB3D
1.04447e-19	-0.336808	0.316	0.389	4.37194e-15	r6Mock	XPO1
1.16538e-19	-0.339442	0.154	0.225	4.87804e-15	r6Mock	NSD2
1.17383e-19	0.282556	0.424	0.323	4.91342e-15	r6Mock	GNS
1.3097e-19	0.348956	0.707	0.617	5.48213e-15	r6Mock	RPL23
1.62601e-19	0.264649	0.466	0.364	6.80615e-15	r6Mock	KDELR1
1.67657e-19	0.265077	0.27	0.184	7.01777e-15	r6Mock	SNX6
1.70441e-19	0.281323	0.152	0.087	7.1343e-15	r6Mock	TNS1
2.05646e-19	0.285654	0.494	0.397	8.60795e-15	r6Mock	PTPN1
2.11623e-19	-0.337995	0.332	0.405	8.85811e-15	r6Mock	SRSF3
2.35125e-19	0.26243	0.157	0.091	9.84188e-15	r6Mock	ARHGEF28
3.06465e-19	0.305935	0.346	0.254	1.2828e-14	r6Mock	PDZK1IP1
3.09758e-19	0.302888	0.445	0.347	1.29658e-14	r6Mock	MYL12A
3.62023e-19	0.306801	0.236	0.159	1.51535e-14	r6Mock	AC060780.1
3.97191e-19	0.264448	0.471	0.37	1.66256e-14	r6Mock	AK3
4.40351e-19	0.341659	0.339	0.249	1.84322e-14	r6Mock	TNFRSF6B
4.55632e-19	0.261498	0.307	0.217	1.90718e-14	r6Mock	ACAT1
5.96527e-19	0.270584	0.71	0.619	2.49694e-14	r6Mock	RPL4
6.18528e-19	-0.329962	0.19	0.263	2.58904e-14	r6Mock	SACS
7.25739e-19	0.301971	0.572	0.478	3.0378e-14	r6Mock	RPL9
7.37931e-19	0.36619	0.765	0.698	3.08883e-14	r6Mock	RPLP2
7.55289e-19	0.307755	0.418	0.324	3.16149e-14	r6Mock	FAM3C
8.17321e-19	0.309823	0.414	0.318	3.42114e-14	r6Mock	MGST1
8.35066e-19	0.294805	0.163	0.098	3.49542e-14	r6Mock	SYF2
9.26132e-19	0.271443	0.227	0.15	3.8766e-14	r6Mock	BET1
9.38854e-19	0.253945	0.346	0.253	3.92986e-14	r6Mock	LAMA5
9.82277e-19	-0.261507	0.052	0.101	4.11162e-14	r6Mock	MCM6
1.22284e-18	0.329662	0.47	0.378	5.11857e-14	r6Mock	RPS25
1.28306e-18	0.27541	0.425	0.33	5.37064e-14	r6Mock	B4GALT1
1.38021e-18	0.289721	0.301	0.215	5.77728e-14	r6Mock	BRI3
1.51587e-18	0.253125	0.209	0.134	6.34512e-14	r6Mock	AC016747.1
1.88483e-18	0.392317	0.789	0.763	7.88952e-14	r6Mock	AD000090.1
2.04776e-18	0.254932	0.146	0.085	8.57152e-14	r6Mock	LINC01320
2.40858e-18	-0.271549	0.517	0.583	1.00818e-13	r6Mock	OAZ1
2.58592e-18	0.26768	0.48	0.384	1.08242e-13	r6Mock	RRAS2
3.0013e-18	-0.314026	0.106	0.168	1.25628e-13	r6Mock	PMAIP1
3.82987e-18	0.255765	0.243	0.164	1.60311e-13	r6Mock	ANXA1
4.44102e-18	0.258372	0.399	0.302	1.85892e-13	r6Mock	TMEM2
4.51459e-18	0.26589	0.38	0.285	1.88972e-13	r6Mock	EIF4A2
4.71388e-18	0.282703	0.211	0.138	1.97314e-13	r6Mock	PATJ
4.76458e-18	0.352785	0.469	0.371	1.99436e-13	r6Mock	TIMP1
4.86233e-18	0.264255	0.172	0.106	2.03528e-13	r6Mock	C3
5.9098e-18	-0.283861	0.059	0.108	2.47373e-13	r6Mock	DHFR2
6.40954e-18	-0.277394	0.616	0.657	2.6829e-13	r6Mock	DYNLL1
8.39072e-18	-0.323581	0.324	0.394	3.51219e-13	r6Mock	SRM
9.39645e-18	0.349828	0.495	0.399	3.93316e-13	r6Mock	TGM2
9.56209e-18	-0.301503	0.419	0.48	4.0025e-13	r6Mock	PTGES3
9.94585e-18	0.294887	0.408	0.316	4.16313e-13	r6Mock	CST3
1.02736e-17	-0.291195	0.081	0.136	4.30032e-13	r6Mock	FAM111B
1.1036e-17	0.256181	0.318	0.23	4.61944e-13	r6Mock	CPNE3
1.22508e-17	0.263781	0.273	0.19	5.12796e-13	r6Mock	RNF149
1.25069e-17	0.254623	0.227	0.152	5.23516e-13	r6Mock	BMPR2
1.27375e-17	-0.328509	0.213	0.284	5.33165e-13	r6Mock	H2AFV
1.29327e-17	-0.32347	0.167	0.235	5.41337e-13	r6Mock	RIF1
1.3499e-17	0.251022	0.213	0.14	5.65041e-13	r6Mock	MVP
1.35233e-17	0.286142	0.401	0.309	5.66059e-13	r6Mock	TINAGL1
1.54631e-17	0.263851	0.309	0.224	6.47256e-13	r6Mock	ATPIF1
1.55188e-17	0.273033	0.379	0.288	6.49588e-13	r6Mock	MAP4
2.20069e-17	0.250328	0.315	0.228	9.21166e-13	r6Mock	EIF3E
2.28372e-17	-0.283984	0.107	0.168	9.55921e-13	r6Mock	GGCT
2.51303e-17	0.253684	0.258	0.18	1.0519e-12	r6Mock	ACVR1B
2.5332e-17	-0.2926	0.104	0.164	1.06035e-12	r6Mock	SDF2L1
2.56205e-17	0.2723	0.538	0.442	1.07242e-12	r6Mock	SLC25A3
3.0251e-17	0.273215	0.777	0.705	1.26625e-12	r6Mock	EEF1B2
3.27073e-17	-0.300832	0.089	0.146	1.36906e-12	r6Mock	WEE1
3.54509e-17	0.258269	0.399	0.307	1.4839e-12	r6Mock	COPA
3.58136e-17	0.264963	0.646	0.554	1.49909e-12	r6Mock	TMBIM6
3.85883e-17	0.265878	0.248	0.171	1.61523e-12	r6Mock	EBLN3P
3.92719e-17	-0.283955	0.462	0.523	1.64384e-12	r6Mock	PRKDC
4.05191e-17	0.25567	0.447	0.354	1.69605e-12	r6Mock	RBPMS
4.17186e-17	0.314502	0.44	0.348	1.74626e-12	r6Mock	DYNC1H1
4.26777e-17	0.254081	0.364	0.275	1.7864e-12	r6Mock	EPS8
4.69863e-17	-0.28161	0.061	0.11	1.96675e-12	r6Mock	POLE3
5.14245e-17	-0.353955	0.156	0.22	2.15253e-12	r6Mock	ANP32E
5.39692e-17	0.28185	0.244	0.169	2.25904e-12	r6Mock	MAPKAPK3
6.27728e-17	-0.317466	0.296	0.365	2.62754e-12	r6Mock	ELAVL1
6.59024e-17	0.286908	0.465	0.373	2.75854e-12	r6Mock	PPA1
6.81394e-17	0.313391	0.324	0.241	2.85218e-12	r6Mock	DSP
7.52012e-17	0.251295	0.156	0.095	3.14777e-12	r6Mock	EMX2OS
7.8906e-17	-0.300913	0.27	0.342	3.30285e-12	r6Mock	RAD21
7.97529e-17	-0.286274	0.119	0.18	3.3383e-12	r6Mock	CSE1L
8.00576e-17	-0.311711	0.104	0.161	3.35105e-12	r6Mock	BRCA1
9.57751e-17	0.275053	0.185	0.119	4.00895e-12	r6Mock	GPX3
9.61417e-17	-0.307709	0.231	0.301	4.0243e-12	r6Mock	TRA2B
1.44023e-16	-0.285762	0.104	0.161	6.0285e-12	r6Mock	NCAPD2
1.53296e-16	-0.295551	0.154	0.219	6.41665e-12	r6Mock	TOMM40
1.83811e-16	0.251941	0.416	0.33	7.69398e-12	r6Mock	PLEKHA5
2.07489e-16	0.303006	0.562	0.481	8.68506e-12	r6Mock	ATP1B1
2.25313e-16	-0.26239	0.057	0.103	9.43115e-12	r6Mock	ARHGAP11B
2.38237e-16	0.309274	0.276	0.199	9.97213e-12	r6Mock	CYB5R3
2.92469e-16	0.293338	0.5	0.412	1.22422e-11	r6Mock	CSTB
3.51526e-16	0.256291	0.237	0.163	1.47142e-11	r6Mock	METTL9
3.53821e-16	-0.266667	0.063	0.111	1.48102e-11	r6Mock	ERLIN1
3.64213e-16	0.303448	0.213	0.143	1.52452e-11	r6Mock	NEFL
4.5469e-16	-0.320659	0.141	0.201	1.90324e-11	r6Mock	SLF2
5.18347e-16	0.369154	0.523	0.444	2.1697e-11	r6Mock	RPS21
5.55232e-16	0.304716	0.278	0.201	2.32409e-11	r6Mock	PLEC
5.94881e-16	-0.273468	0.096	0.151	2.49005e-11	r6Mock	COPS3
6.02454e-16	-0.338994	0.168	0.23	2.52175e-11	r6Mock	NAA50
6.29621e-16	0.25814	0.487	0.397	2.63547e-11	r6Mock	HMGA1
6.29692e-16	-0.311934	0.116	0.172	2.63577e-11	r6Mock	SMCHD1
6.85506e-16	-0.321414	0.205	0.271	2.86939e-11	r6Mock	CHCHD3
7.47657e-16	-0.293232	0.084	0.136	3.12954e-11	r6Mock	NET1
8.2207e-16	0.295861	0.387	0.303	3.44102e-11	r6Mock	ZFAS1
9.15223e-16	0.261223	0.28	0.204	3.83094e-11	r6Mock	ATP11A
1.04643e-15	0.250538	0.375	0.288	4.38013e-11	r6Mock	YBX3
1.35928e-15	-0.306353	0.217	0.284	5.68969e-11	r6Mock	BUB3
1.43983e-15	0.282988	0.764	0.681	6.02684e-11	r6Mock	RPL23A
1.48488e-15	0.253264	0.288	0.21	6.21542e-11	r6Mock	SMIM14
1.72825e-15	-0.256926	0.103	0.16	7.2341e-11	r6Mock	PGP
1.8948e-15	-0.324729	0.281	0.344	7.93124e-11	r6Mock	ATP1B3
2.0123e-15	-0.269851	0.076	0.126	8.4231e-11	r6Mock	KLHL23
2.90725e-15	0.362772	0.594	0.522	1.21692e-10	r6Mock	RPS3A
3.31707e-15	-0.31568	0.152	0.211	1.38846e-10	r6Mock	CMC2
3.84396e-15	0.256383	0.427	0.341	1.609e-10	r6Mock	ANXA7
4.49835e-15	-0.308948	0.136	0.194	1.88292e-10	r6Mock	WTAP
5.16973e-15	0.35112	0.745	0.68	2.16394e-10	r6Mock	RPS16
5.32089e-15	-0.32394	0.138	0.196	2.22722e-10	r6Mock	NFKBIA
5.85458e-15	-0.293072	0.145	0.205	2.45061e-10	r6Mock	SKA2
6.21579e-15	-0.300913	0.241	0.305	2.60181e-10	r6Mock	SIGMAR1
1.23269e-14	0.271207	0.289	0.213	5.15978e-10	r6Mock	USMG5
1.31517e-14	0.25128	0.297	0.222	5.50505e-10	r6Mock	VAT1
1.3491e-14	0.262367	0.781	0.711	5.64707e-10	r6Mock	RPL18A
1.39633e-14	-0.321486	0.238	0.299	5.84476e-10	r6Mock	DNAJA1
1.57309e-14	0.270272	0.258	0.188	6.58462e-10	r6Mock	PFDN5
2.97391e-14	-0.307623	0.19	0.251	1.24482e-09	r6Mock	PPP3R1
4.18498e-14	-0.295973	0.194	0.254	1.75175e-09	r6Mock	FKBP4
5.13988e-14	0.278914	0.486	0.399	2.15145e-09	r6Mock	FAM129B
6.11987e-14	-0.342813	0.33	0.391	2.56166e-09	r6Mock	HIST1H4C
6.16712e-14	-0.285942	0.226	0.291	2.58143e-09	r6Mock	HMGCS1
7.2785e-14	0.251565	0.662	0.586	3.04663e-09	r6Mock	RPL35
1.04821e-13	0.26013	0.383	0.305	4.3876e-09	r6Mock	UBA1
1.77378e-13	0.308872	0.523	0.447	7.42468e-09	r6Mock	HINT1
2.23733e-13	-0.275626	0.253	0.313	9.365e-09	r6Mock	SSRP1
2.64091e-13	-0.302718	0.23	0.288	1.10543e-08	r6Mock	HSPH1
2.76312e-13	0.279534	0.577	0.504	1.15659e-08	r6Mock	RPL18
3.1514e-13	-0.285873	0.231	0.293	1.31911e-08	r6Mock	IDI1
5.22988e-13	0.354022	0.801	0.743	2.18912e-08	r6Mock	RPS12
7.97764e-13	-0.284286	0.435	0.486	3.33928e-08	r6Mock	SERPINH1
8.56844e-13	-0.26988	0.252	0.309	3.58658e-08	r6Mock	HNRNPA0
1.00359e-12	0.393257	0.664	0.599	4.20084e-08	r6Mock	RPLP0
1.16277e-12	-0.282686	0.14	0.192	4.86711e-08	r6Mock	INO80C
1.20298e-12	-0.267587	0.109	0.158	5.03542e-08	r6Mock	NOP16
1.27424e-12	-0.250578	0.108	0.157	5.33371e-08	r6Mock	NUP58
1.51128e-12	0.267253	0.587	0.515	6.32591e-08	r6Mock	SH3BGRL3
1.68686e-12	0.408973	0.858	0.851	7.06084e-08	r6Mock	SERPINE2
2.47388e-12	-0.273349	0.116	0.166	1.03552e-07	r6Mock	NASP
5.8975e-12	-0.255635	0.114	0.162	2.46858e-07	r6Mock	DIAPH3
6.01295e-12	-0.308634	0.273	0.323	2.5169e-07	r6Mock	RAB8A
7.54566e-12	0.252952	0.281	0.214	3.15846e-07	r6Mock	GAS5
1.01194e-11	-0.266154	0.164	0.216	4.23576e-07	r6Mock	SVIP
1.34735e-11	0.266725	0.3	0.236	5.63975e-07	r6Mock	GSTP1
1.54604e-11	0.255689	0.323	0.255	6.47141e-07	r6Mock	SLC25A6
1.88029e-11	-0.262012	0.277	0.332	7.87052e-07	r6Mock	CDK4
1.92534e-11	-0.262513	0.137	0.187	8.0591e-07	r6Mock	DKC1
1.9904e-11	-0.254308	0.206	0.259	8.33141e-07	r6Mock	PEA15
3.52501e-11	-0.254183	0.113	0.159	1.4755e-06	r6Mock	ARPC5L
3.62899e-11	-0.271683	0.357	0.406	1.51902e-06	r6Mock	HNRNPH1
5.16495e-11	-0.252135	0.186	0.237	2.16195e-06	r6Mock	NOLC1
6.74771e-11	-0.25693	0.192	0.244	2.82446e-06	r6Mock	ABCE1
7.39975e-11	-0.253159	0.134	0.182	3.09739e-06	r6Mock	WBP11
8.04956e-11	-0.300312	0.151	0.198	3.36938e-06	r6Mock	HSPA1A
1.17195e-10	0.251714	0.502	0.43	4.90553e-06	r6Mock	SYNE2
2.08037e-10	-0.266813	0.256	0.306	8.70802e-06	r6Mock	SNRNP70
2.63439e-10	0.276772	0.35	0.285	1.1027e-05	r6Mock	IFITM2
2.79224e-10	-0.261404	0.338	0.387	1.16878e-05	r6Mock	RBBP4
3.28052e-10	-0.269033	0.205	0.255	1.37316e-05	r6Mock	JUN
4.77974e-10	0.25291	0.734	0.676	2.0007e-05	r6Mock	RPS6
2.21927e-09	0.323174	0.107	0.07	9.28943e-05	r6Mock	CYP1B1
3.95472e-09	0.323293	0.514	0.465	0.000165537	r6Mock	PLAU
6.91339e-09	-0.269923	0.315	0.356	0.00028938	r6Mock	SAFB
1.64884e-08	0.33147	0.281	0.23	0.00069017	r6Mock	STAT1
2.77776e-08	0.329697	0.573	0.511	0.00116272	r6Mock	RAB13
1.82386e-06	-0.260057	0.205	0.241	0.0763431	r6Mock	DUSP5
2.65528e-05	-0.282798	0.577	0.6	1	r6Mock	THBS1
3.22618e-05	0.304875	0.19	0.156	1	r6Mock	SAA1
0	8.67431	0.734	0.003	0	r6BKV	VP1
0	3.07991	0.502	0.002	0	r6BKV	LTAg
0	-0.652122	0.994	0.998	0	r6BKV	EEF1A1
1.37982e-267	0.485169	1	0.998	5.77566e-263	r6BKV	MT-ND1
8.6587e-227	0.429117	1	0.999	3.62436e-222	r6BKV	MT-ATP6
3.58904e-203	1.27147	0.378	0.106	1.5023e-198	r6BKV	RRM2
2.3044e-192	-0.685017	0.866	0.946	9.64576e-188	r6BKV	ITM2B
2.62301e-175	0.363653	1	0.999	1.09794e-170	r6BKV	MT-ND4
8.52841e-164	0.66542	0.88	0.742	3.56982e-159	r6BKV	TUBB
3.13081e-161	-1.08686	0.205	0.474	1.31049e-156	r6BKV	TXNIP
1.89723e-160	-0.677082	0.784	0.904	7.94143e-156	r6BKV	CD24
5.38836e-156	-0.838879	0.564	0.763	2.25546e-151	r6BKV	CDH6
2.22259e-136	0.917347	0.325	0.111	9.30331e-132	r6BKV	HELLS
7.66285e-130	0.906242	0.347	0.127	3.20751e-125	r6BKV	CEP55
6.53299e-129	0.672321	0.744	0.539	2.73458e-124	r6BKV	TUBA1B
5.10364e-127	0.848734	0.337	0.121	2.13628e-122	r6BKV	ANLN
4.52801e-119	0.625496	0.865	0.776	1.89533e-114	r6BKV	HSPA8
2.57958e-118	0.774322	0.301	0.1	1.07976e-113	r6BKV	MKI67
3.74098e-117	0.655242	0.847	0.75	1.5659e-112	r6BKV	HSP90AA1
9.34353e-117	-0.765953	0.729	0.807	3.91101e-112	r6BKV	NEAT1
1.23796e-113	0.795101	0.208	0.048	5.18187e-109	r6BKV	CDK1
1.30715e-105	0.282143	0.999	0.995	5.47147e-101	r6BKV	MT-CO2
2.18056e-104	-0.811671	0.292	0.511	9.12737e-100	r6BKV	SLC6A6
4.27751e-104	-0.533814	0.806	0.916	1.79048e-99	r6BKV	S100A11
1.28999e-102	-0.610732	0.729	0.827	5.39966e-98	r6BKV	VCAN
2.2472e-101	-0.722407	0.438	0.633	9.40633e-97	r6BKV	FNIP2
1.73581e-99	-0.582866	0.928	0.936	7.26576e-95	r6BKV	MTRNR2L8
8.26035e-97	0.742962	0.456	0.262	3.45762e-92	r6BKV	DEK
9.92575e-97	-0.628038	0.602	0.776	4.15472e-92	r6BKV	NNMT
3.6218e-96	-0.535889	0.954	0.957	1.51601e-91	r6BKV	MTRNR2L1
7.13876e-96	0.706126	0.23	0.072	2.98814e-91	r6BKV	TOP2A
4.12226e-94	-0.460286	0.921	0.948	1.7255e-89	r6BKV	ITGB1
6.64668e-93	-0.827034	0.222	0.422	2.78217e-88	r6BKV	SOX4
9.35061e-93	0.713937	0.445	0.252	3.91398e-88	r6BKV	H2AFZ
1.67893e-90	0.712076	0.211	0.064	7.02767e-86	r6BKV	FEN1
1.78363e-90	0.621825	0.681	0.522	7.4659e-86	r6BKV	TUBA1C
5.97744e-90	-0.64097	0.945	0.969	2.50204e-85	r6BKV	SPP1
9.47153e-90	0.703697	0.224	0.075	3.96459e-85	r6BKV	H2AFX
5.52403e-89	0.671694	0.206	0.063	2.31225e-84	r6BKV	USP1
5.77636e-87	-0.708553	0.33	0.528	2.41787e-82	r6BKV	SLAMF6
1.84757e-82	-0.455235	0.985	0.977	7.73357e-78	r6BKV	MTRNR2L12
1.14495e-79	-0.434759	0.961	0.977	4.79255e-75	r6BKV	VIM
2.59096e-79	-0.61948	0.45	0.635	1.08453e-74	r6BKV	ANXA4
7.52973e-79	-0.422382	0.956	0.984	3.15179e-74	r6BKV	FTH1
2.65312e-78	0.6082	0.544	0.368	1.11054e-73	r6BKV	TUBB4B
1.21365e-76	0.257921	0.999	0.994	5.08009e-72	r6BKV	MT-ND3
2.14681e-76	-0.539722	0.743	0.866	8.98612e-72	r6BKV	RPL26
7.8492e-76	0.633669	0.164	0.045	3.28552e-71	r6BKV	UBE2C
7.99939e-76	0.677419	0.272	0.12	3.34838e-71	r6BKV	PCNA
3.14414e-75	0.662419	0.291	0.136	1.31607e-70	r6BKV	SMC4
2.59162e-74	-0.546547	0.623	0.755	1.0848e-69	r6BKV	CPD
1.74532e-73	0.500645	0.747	0.647	7.30556e-69	r6BKV	KPNB1
8.18857e-73	-0.602433	0.182	0.355	3.42757e-68	r6BKV	ZMAT3
1.23199e-71	0.650405	0.262	0.116	5.15688e-67	r6BKV	DNAJC9
1.65259e-70	0.667738	0.288	0.139	6.91739e-66	r6BKV	MCM3
3.93976e-70	0.550264	0.122	0.025	1.6491e-65	r6BKV	CCNE2
8.18803e-70	-0.550381	0.379	0.566	3.42735e-65	r6BKV	KCNJ15
1.23814e-69	-0.512529	0.873	0.935	5.18261e-65	r6BKV	S100A6
2.89335e-69	0.618415	0.252	0.109	1.2111e-64	r6BKV	TYMS
2.34366e-68	0.60766	0.23	0.095	9.81008e-64	r6BKV	MCM7
3.04029e-66	0.645345	0.346	0.195	1.2726e-61	r6BKV	TMPO
8.18269e-66	0.496256	0.781	0.701	3.42511e-61	r6BKV	HSPA5
1.46305e-65	0.521191	0.157	0.047	6.12402e-61	r6BKV	MYBL2
2.91086e-65	0.311821	0.999	0.995	1.21843e-60	r6BKV	MT-CYB
5.45107e-65	-0.662626	0.929	0.932	2.28171e-60	r6BKV	FN1
7.2265e-65	-0.400387	0.833	0.92	3.02487e-60	r6BKV	RPL10A
1.09083e-64	-0.535631	0.527	0.682	4.56598e-60	r6BKV	RPL38
1.09135e-64	-0.613717	0.553	0.705	4.56816e-60	r6BKV	IFITM3
1.21651e-64	-0.598844	0.246	0.418	5.09208e-60	r6BKV	TGFBR2
1.47456e-64	0.529664	0.178	0.061	6.1722e-60	r6BKV	CCNA2
3.50832e-64	-0.497085	0.805	0.891	1.46851e-59	r6BKV	IGFBP7
4.59948e-64	0.552691	0.177	0.061	1.92525e-59	r6BKV	KIF11
4.96476e-64	0.44384	0.108	0.02	2.07815e-59	r6BKV	MCM10
5.01578e-64	0.564629	0.201	0.078	2.09951e-59	r6BKV	ATAD2
7.25572e-64	-0.283841	1	0.997	3.0371e-59	r6BKV	MT-RNR2
9.98024e-64	-0.534088	0.051	0.165	4.17753e-59	r6BKV	FLRT3
1.10058e-63	0.334473	0.88	0.811	4.60682e-59	r6BKV	HMGB1
1.23628e-63	0.619449	0.255	0.119	5.17484e-59	r6BKV	CKS1B
2.06382e-62	-0.415831	0.995	0.984	8.63875e-58	r6BKV	MT-RNR1
3.55868e-62	-0.808459	0.36	0.513	1.48959e-57	r6BKV	DCN
3.17089e-61	-0.600631	0.171	0.326	1.32727e-56	r6BKV	AMACR
4.61063e-61	-0.437124	0.716	0.84	1.92992e-56	r6BKV	RPS26
4.70309e-61	0.540381	0.175	0.062	1.96862e-56	r6BKV	HMGB2
9.08145e-61	0.600416	0.228	0.1	3.80131e-56	r6BKV	PRC1
1.04096e-60	-0.577838	0.232	0.398	4.35724e-56	r6BKV	TNFSF10
1.65044e-60	0.607161	0.282	0.143	6.90839e-56	r6BKV	PCLAF
3.23486e-60	-0.455334	0.828	0.901	1.35405e-55	r6BKV	MT1E
4.8464e-60	0.510874	0.141	0.041	2.02861e-55	r6BKV	AURKB
5.55889e-60	0.560507	0.26	0.123	2.32684e-55	r6BKV	CENPF
1.04521e-59	-0.474792	0.699	0.832	4.37505e-55	r6BKV	FXYD2
1.20627e-58	-0.477657	0.726	0.835	5.04921e-54	r6BKV	RPL28
1.23572e-58	-0.535294	0.15	0.298	5.17248e-54	r6BKV	PNRC1
8.82586e-58	0.437597	0.114	0.027	3.69433e-53	r6BKV	ASF1B
1.2327e-56	-0.495123	0.47	0.632	5.15982e-52	r6BKV	LGALS1
1.33562e-56	0.563234	0.258	0.128	5.59063e-52	r6BKV	RRM1
2.81692e-56	-0.525822	0.289	0.455	1.17911e-51	r6BKV	TRIM38
1.99001e-55	-0.518931	0.176	0.325	8.3298e-51	r6BKV	MKNK2
3.62304e-55	0.507973	0.158	0.056	1.51653e-50	r6BKV	FANCA
5.15412e-55	-0.400197	0.836	0.92	2.15741e-50	r6BKV	RPL10
3.52459e-54	-0.420629	0.673	0.797	1.47532e-49	r6BKV	HIPK2
4.58477e-54	-0.500361	0.158	0.303	1.91909e-49	r6BKV	COBLL1
9.04167e-54	-0.371426	0.791	0.858	3.78466e-49	r6BKV	HIF1A
3.26804e-53	-0.651668	0.201	0.348	1.36793e-48	r6BKV	CDKN1A
6.69471e-53	0.481863	0.17	0.066	2.80227e-48	r6BKV	CDK2
1.1198e-52	-0.436006	0.618	0.752	4.68724e-48	r6BKV	EIF4B
1.25313e-52	-0.474421	0.602	0.737	5.24535e-48	r6BKV	UBA52
2.51621e-52	0.539899	0.482	0.35	1.05324e-47	r6BKV	RANBP1
4.32302e-52	-0.485881	0.122	0.256	1.80953e-47	r6BKV	RRM2B
1.02093e-51	-0.523818	0.237	0.389	4.2734e-47	r6BKV	RUFY3
2.0716e-51	-0.369022	0.824	0.901	8.67131e-47	r6BKV	RPL15
2.25383e-51	-0.376078	0.746	0.846	9.4341e-47	r6BKV	RPS17
2.33687e-51	-0.400309	0.805	0.893	9.78166e-47	r6BKV	RPL27A
1.29526e-50	0.511404	0.246	0.125	5.42168e-46	r6BKV	DNMT1
4.81179e-50	-0.478696	0.219	0.368	2.01412e-45	r6BKV	UGT2B7
1.7485e-49	0.48719	0.149	0.056	7.31887e-45	r6BKV	GINS1
3.32415e-49	-0.394511	0.66	0.785	1.39142e-44	r6BKV	RPL24
5.85789e-49	-0.459964	0.121	0.248	2.45199e-44	r6BKV	C11orf54
2.35576e-48	0.447527	0.76	0.696	9.86073e-44	r6BKV	HNRNPF
3.2931e-48	-0.473467	0.081	0.191	1.37843e-43	r6BKV	KLF9
5.92734e-48	-0.414162	0.543	0.688	2.48106e-43	r6BKV	ACSL1
8.36151e-48	0.520964	0.26	0.139	3.49996e-43	r6BKV	MCM4
1.07609e-47	-0.537794	0.583	0.685	4.50429e-43	r6BKV	SLC20A1
9.17788e-47	-0.497673	0.491	0.637	3.84168e-42	r6BKV	SPTBN1
1.11827e-46	0.504935	0.168	0.07	4.68084e-42	r6BKV	TPX2
1.55412e-46	-0.330369	0.925	0.965	6.50521e-42	r6BKV	RPL7A
1.65348e-46	0.382166	0.735	0.652	6.92113e-42	r6BKV	HNRNPA3
1.81832e-46	0.468822	0.165	0.068	7.61112e-42	r6BKV	POLD3
3.06691e-46	-0.373663	0.043	0.133	1.28375e-41	r6BKV	TRIM22
4.13821e-46	0.518595	0.485	0.366	1.73217e-41	r6BKV	SRSF2
4.32866e-46	-0.502074	0.364	0.512	1.81189e-41	r6BKV	DAB2
5.93016e-46	-0.475432	0.394	0.543	2.48225e-41	r6BKV	COX7C
1.11918e-45	-0.539044	0.159	0.29	4.68465e-41	r6BKV	CGNL1
1.78415e-45	-0.529825	0.193	0.33	7.46809e-41	r6BKV	GDF15
2.1498e-45	-0.311053	0.982	0.987	8.99864e-41	r6BKV	TPT1
3.08748e-45	-0.471528	0.273	0.417	1.29236e-40	r6BKV	SPOCK1
4.18285e-45	-0.427052	0.372	0.521	1.75086e-40	r6BKV	LRRC75A-AS1
4.84493e-45	0.501026	0.17	0.074	2.02799e-40	r6BKV	CLSPN
8.13004e-45	-0.284745	0.955	0.977	3.40307e-40	r6BKV	RPL37A
1.07969e-44	-0.444516	0.114	0.23	4.51935e-40	r6BKV	CPEB2
3.35456e-44	-0.674343	0.205	0.336	1.40415e-39	r6BKV	ALDH1A1
3.96808e-44	-0.335757	0.857	0.918	1.66096e-39	r6BKV	TMSB10
4.6452e-44	-0.468775	0.318	0.465	1.94439e-39	r6BKV	MYOF
3.15458e-43	-0.459237	0.114	0.228	1.32044e-38	r6BKV	DUSP6
3.41378e-43	0.37356	0.717	0.629	1.42894e-38	r6BKV	HNRNPA2B1
3.67747e-43	-0.432613	0.388	0.538	1.53931e-38	r6BKV	UQCRB
5.20537e-43	-0.437525	0.056	0.148	2.17886e-38	r6BKV	MAF
8.79363e-43	0.470782	0.161	0.069	3.68084e-38	r6BKV	NUSAP1
1.45132e-42	0.389318	0.122	0.042	6.07492e-38	r6BKV	LMNB1
1.89758e-42	-0.413606	0.676	0.789	7.94291e-38	r6BKV	RPS3
2.22567e-42	0.390763	0.118	0.04	9.31623e-38	r6BKV	UBE2T
2.63361e-42	-0.492967	0.304	0.448	1.10238e-37	r6BKV	MTRNR2L6
2.87755e-42	-0.424652	0.087	0.19	1.20448e-37	r6BKV	ID2
9.91346e-42	-0.639735	0.424	0.557	4.14958e-37	r6BKV	SERPINA1
1.01293e-41	0.399127	0.107	0.034	4.23993e-37	r6BKV	NCAPG2
1.03009e-41	-0.396252	0.068	0.164	4.31176e-37	r6BKV	CYS1
1.27877e-41	-0.409681	0.062	0.154	5.35269e-37	r6BKV	CCNG2
1.74452e-41	0.513423	0.358	0.241	7.3022e-37	r6BKV	ETS1
2.15849e-41	0.395232	0.101	0.031	9.03502e-37	r6BKV	KIAA1524
4.05194e-41	0.371872	0.107	0.034	1.69606e-36	r6BKV	RFC3
4.87358e-41	-0.333249	0.656	0.784	2.03998e-36	r6BKV	ITGA3
8.22389e-41	-0.409528	0.131	0.248	3.44235e-36	r6BKV	SLC35F5
8.79565e-41	0.522908	0.301	0.187	3.68168e-36	r6BKV	BRI3BP
1.90964e-40	-0.409057	0.401	0.542	7.99338e-36	r6BKV	BICC1
2.6982e-40	-0.455981	0.239	0.371	1.12941e-35	r6BKV	MMP14
3.58705e-40	0.449122	0.182	0.086	1.50147e-35	r6BKV	UBE2S
4.14382e-40	0.355763	0.743	0.679	1.73452e-35	r6BKV	NCL
4.69392e-40	0.465506	0.193	0.097	1.96478e-35	r6BKV	DHFR
4.89707e-40	-0.396621	0.094	0.197	2.04982e-35	r6BKV	SLC16A4
6.43744e-40	-0.486312	0.166	0.285	2.69458e-35	r6BKV	TSC22D1
9.95018e-40	0.490013	0.433	0.315	4.16495e-35	r6BKV	STMN1
1.65349e-39	0.423499	0.185	0.089	6.92116e-35	r6BKV	KIF20B
2.99606e-39	0.408217	0.131	0.051	1.25409e-34	r6BKV	TACC3
3.09993e-39	0.364539	0.119	0.043	1.29757e-34	r6BKV	PRIM2
3.38818e-39	0.453301	0.166	0.076	1.41823e-34	r6BKV	SHCBP1
1.01418e-38	0.422389	0.159	0.071	4.24514e-34	r6BKV	TK1
1.66705e-38	-0.399957	0.221	0.353	6.97796e-34	r6BKV	BNIP3L
1.68964e-38	-0.450936	0.312	0.445	7.07248e-34	r6BKV	S100A1
2.24275e-38	0.37433	0.104	0.034	9.38772e-34	r6BKV	ESCO2
2.4878e-38	-0.389848	0.703	0.772	1.04134e-33	r6BKV	KLF6
3.81454e-38	-0.292761	0.838	0.878	1.59669e-33	r6BKV	APLP2
9.70198e-38	-0.459452	0.166	0.283	4.06106e-33	r6BKV	GSTO1
1.02111e-37	-0.264513	0.93	0.964	4.27417e-33	r6BKV	RPS27A
1.89811e-37	0.363162	0.116	0.042	7.94511e-33	r6BKV	PBK
2.50404e-37	0.417107	0.143	0.061	1.04814e-32	r6BKV	ASPM
2.91436e-37	-0.349155	0.053	0.136	1.21989e-32	r6BKV	MXD4
5.2128e-37	-0.40743	0.174	0.295	2.18197e-32	r6BKV	RHOQ
6.42239e-37	-0.33568	0.484	0.623	2.68829e-32	r6BKV	RPL22
8.58847e-37	0.446188	0.648	0.572	3.59496e-32	r6BKV	GLS
2.59399e-36	-0.539004	0.301	0.426	1.08579e-31	r6BKV	PTER
2.71686e-36	-0.431485	0.051	0.13	1.13722e-31	r6BKV	SLC34A2
4.82213e-36	-0.397034	0.119	0.224	2.01845e-31	r6BKV	SLC3A1
4.99222e-36	-0.280911	0.993	0.997	2.08964e-31	r6BKV	MT2A
1.56587e-35	-0.458306	0.452	0.581	6.55441e-31	r6BKV	FHL2
1.86916e-35	-0.433158	0.115	0.216	7.82392e-31	r6BKV	AHNAK2
1.87094e-35	0.397108	0.7	0.622	7.8314e-31	r6BKV	MT-ND6
2.07169e-35	0.478165	0.294	0.19	8.67167e-31	r6BKV	NOP56
2.23167e-35	-0.385805	0.596	0.704	9.34132e-31	r6BKV	RPL29
6.81713e-35	-0.411439	0.716	0.815	2.85352e-30	r6BKV	RPL31
1.11549e-34	-0.368011	0.187	0.304	4.66923e-30	r6BKV	ZKSCAN1
1.11732e-34	0.422558	0.133	0.057	4.67686e-30	r6BKV	SPDL1
2.16079e-34	0.391215	0.133	0.057	9.04462e-30	r6BKV	UHRF1
2.33734e-34	-0.396161	0.136	0.242	9.78363e-30	r6BKV	DUSP1
2.37014e-34	-0.376561	0.387	0.519	9.92094e-30	r6BKV	SNX10
2.51099e-34	-0.302078	0.788	0.875	1.05105e-29	r6BKV	RPL14
2.63175e-34	0.461614	0.291	0.187	1.1016e-29	r6BKV	HMGN2
3.5319e-34	-0.414325	0.462	0.583	1.47838e-29	r6BKV	CAPG
3.53847e-34	-0.432355	0.627	0.74	1.48113e-29	r6BKV	RPL37
4.20738e-34	-0.481466	0.249	0.369	1.76112e-29	r6BKV	ENPEP
9.23754e-34	-0.358535	0.482	0.606	3.86665e-29	r6BKV	LEPROT
1.02727e-33	-0.320395	0.603	0.718	4.29995e-29	r6BKV	MGST3
2.48948e-33	-0.338477	0.645	0.749	1.04205e-28	r6BKV	RPS11
2.84493e-33	-0.302352	0.655	0.756	1.19083e-28	r6BKV	ZFP36L1
3.19845e-33	-0.392882	0.533	0.651	1.33881e-28	r6BKV	LDHA
3.61353e-33	0.429787	0.504	0.409	1.51255e-28	r6BKV	FUS
4.92391e-33	0.408842	0.148	0.07	2.06105e-28	r6BKV	KIFC1
9.56851e-33	-0.373443	0.663	0.762	4.00519e-28	r6BKV	PABPC1
1.58403e-32	0.417594	0.489	0.392	6.63043e-28	r6BKV	CBX5
1.66756e-32	-0.321586	0.796	0.872	6.98007e-28	r6BKV	AHNAK
1.67888e-32	-0.365139	0.055	0.13	7.02745e-28	r6BKV	LRRK2
4.30287e-32	0.340037	0.589	0.494	1.8011e-27	r6BKV	HSPD1
7.0056e-32	-0.350983	0.404	0.532	2.93241e-27	r6BKV	PHLDA1
7.54795e-32	0.436872	0.297	0.197	3.15942e-27	r6BKV	TFDP1
1.04523e-31	0.415037	0.162	0.082	4.37514e-27	r6BKV	SNHG1
1.42017e-31	-0.384254	0.223	0.342	5.94456e-27	r6BKV	SERINC1
1.44869e-31	-0.411747	0.418	0.539	6.06392e-27	r6BKV	KRT19
1.78991e-31	-0.404606	0.18	0.287	7.49222e-27	r6BKV	KCNJ16
2.16605e-31	0.427085	0.184	0.1	9.06665e-27	r6BKV	SLBP
3.40177e-31	-0.416959	0.423	0.548	1.42391e-26	r6BKV	ATP5A1
3.42783e-31	0.333129	0.106	0.041	1.43482e-26	r6BKV	CDC25A
3.55165e-31	-0.398837	0.222	0.334	1.48665e-26	r6BKV	MTRNR2L7
4.12994e-31	-0.368326	0.115	0.209	1.72871e-26	r6BKV	JUP
4.14709e-31	-0.323194	0.687	0.795	1.73589e-26	r6BKV	RPL27
5.19856e-31	0.330428	0.101	0.038	2.17601e-26	r6BKV	MCM2
5.26804e-31	0.410923	0.205	0.117	2.2051e-26	r6BKV	SMC2
6.56312e-31	-0.42611	0.484	0.604	2.74719e-26	r6BKV	SOD2
6.61201e-31	0.465334	0.247	0.155	2.76766e-26	r6BKV	BCYRN1
1.61944e-30	-0.425848	0.401	0.521	6.77866e-26	r6BKV	TLN1
1.91014e-30	-0.522376	0.526	0.625	7.99546e-26	r6BKV	RPS14
1.95402e-30	0.372358	0.14	0.067	8.17914e-26	r6BKV	ORC6
2.01512e-30	-0.299241	0.59	0.709	8.43489e-26	r6BKV	SERF2
3.37599e-30	-0.377629	0.169	0.274	1.41312e-25	r6BKV	RETREG1
3.69101e-30	-0.395217	0.683	0.781	1.54498e-25	r6BKV	FTL
4.82455e-30	-0.318026	0.64	0.74	2.01946e-25	r6BKV	CAP1
5.84488e-30	0.434115	0.371	0.278	2.44655e-25	r6BKV	RNPS1
7.11782e-30	0.44978	0.295	0.2	2.97938e-25	r6BKV	PEG10
8.78767e-30	-0.369096	0.332	0.451	3.67834e-25	r6BKV	COX6B1
9.01756e-30	-0.294148	0.813	0.885	3.77457e-25	r6BKV	RPS7
1.62353e-29	-0.358935	0.281	0.4	6.79576e-25	r6BKV	SLC38A2
2.28926e-29	-0.408194	0.11	0.199	9.58237e-25	r6BKV	TNFRSF11B
3.16013e-29	-0.347569	0.239	0.354	1.32277e-24	r6BKV	2023-03-06
3.3099e-29	-0.316752	0.603	0.698	1.38546e-24	r6BKV	APP
4.07647e-29	-0.397209	0.211	0.319	1.70633e-24	r6BKV	ZFP36L2
6.63762e-29	0.414267	0.211	0.126	2.77838e-24	r6BKV	TLNRD1
8.05887e-29	0.445721	0.305	0.214	3.37328e-24	r6BKV	SUZ12
9.26563e-29	-0.347544	0.193	0.299	3.87841e-24	r6BKV	SERINC3
1.25899e-28	-0.363274	0.54	0.656	5.26989e-24	r6BKV	RPL35A
1.39007e-28	0.36789	0.142	0.071	5.81855e-24	r6BKV	RFWD3
1.48844e-28	-0.326923	0.101	0.187	6.2303e-24	r6BKV	CCPG1
1.69313e-28	-0.3809	0.765	0.846	7.08709e-24	r6BKV	RPL7
1.94715e-28	0.419431	0.366	0.272	8.15037e-24	r6BKV	PTBP1
2.13301e-28	-0.335378	0.245	0.358	8.92834e-24	r6BKV	TMEM256
2.2436e-28	-0.495269	0.282	0.385	9.39125e-24	r6BKV	FAM107B
2.2978e-28	-0.274522	0.839	0.903	9.61813e-24	r6BKV	RPS4X
2.64193e-28	-0.416971	0.824	0.883	1.10586e-23	r6BKV	RPL13A
4.2279e-28	-0.32081	0.132	0.226	1.76971e-23	r6BKV	NORAD
4.83416e-28	-0.387895	0.288	0.403	2.02348e-23	r6BKV	CTSD
7.87393e-28	-0.337746	0.123	0.213	3.29587e-23	r6BKV	SLFN5
8.88559e-28	-0.36866	0.123	0.213	3.71933e-23	r6BKV	MDM2
1.07274e-27	-0.397707	0.662	0.751	4.49029e-23	r6BKV	RPL11
1.08676e-27	0.310148	0.112	0.049	4.54895e-23	r6BKV	BRCA2
1.08899e-27	-0.427208	0.18	0.28	4.5583e-23	r6BKV	CCND2
1.21561e-27	-0.362689	0.247	0.356	5.08829e-23	r6BKV	BTBD7
1.61869e-27	-0.335951	0.508	0.619	6.77551e-23	r6BKV	PSAP
1.76955e-27	0.329895	0.108	0.047	7.40698e-23	r6BKV	CDCA4
1.78167e-27	-0.315965	0.465	0.59	7.45771e-23	r6BKV	RBM3
1.84847e-27	0.434964	0.33	0.239	7.73734e-23	r6BKV	HNRNPAB
1.88741e-27	-0.387202	0.326	0.442	7.90033e-23	r6BKV	SGK1
2.31078e-27	-0.342344	0.209	0.315	9.67245e-23	r6BKV	RPS27L
2.69423e-27	-0.318268	0.211	0.319	1.12775e-22	r6BKV	TMEM59
3.11855e-27	-0.3263	0.355	0.475	1.30536e-22	r6BKV	CTNNA1
4.09142e-27	0.357378	0.547	0.466	1.71259e-22	r6BKV	G3BP1
4.10456e-27	-0.404505	0.435	0.546	1.71808e-22	r6BKV	CAPNS1
8.51885e-27	0.422163	0.53	0.46	3.56582e-22	r6BKV	DDX21
8.7432e-27	-0.433946	0.445	0.551	3.65973e-22	r6BKV	RPL34
1.86795e-26	-0.296769	0.065	0.135	7.81888e-22	r6BKV	FAM84B
1.87653e-26	0.315858	0.108	0.048	7.85476e-22	r6BKV	EZH2
1.893e-26	-0.308506	0.46	0.573	7.92373e-22	r6BKV	UBC
1.99515e-26	0.339209	0.106	0.047	8.3513e-22	r6BKV	MELK
2.1047e-26	-0.383577	0.335	0.446	8.80984e-22	r6BKV	GRN
2.3099e-26	-0.307689	0.099	0.181	9.66879e-22	r6BKV	YPEL5
2.44731e-26	-0.312321	0.139	0.232	1.02439e-21	r6BKV	CAT
2.60142e-26	-0.293002	0.513	0.633	1.0889e-21	r6BKV	ERGIC1
2.96357e-26	-0.315056	0.269	0.382	1.24049e-21	r6BKV	MIDN
3.37765e-26	0.337627	0.143	0.074	1.41382e-21	r6BKV	CEP78
3.92524e-26	-0.331176	0.478	0.582	1.64303e-21	r6BKV	ZBTB20
5.01631e-26	0.391423	0.482	0.395	2.09973e-21	r6BKV	YWHAH
7.32807e-26	0.328538	0.116	0.054	3.06738e-21	r6BKV	CDCA7
1.10339e-25	-0.284832	0.076	0.15	4.61856e-21	r6BKV	SORBS2
1.12786e-25	-0.328213	0.108	0.191	4.72099e-21	r6BKV	PGM2L1
1.16252e-25	-0.333916	0.729	0.808	4.86609e-21	r6BKV	RPL3
1.78908e-25	-0.452169	0.736	0.81	7.48873e-21	r6BKV	GAPDH
1.97129e-25	-0.341698	0.474	0.579	8.25142e-21	r6BKV	MYLK
2.24554e-25	-0.302634	0.327	0.442	9.39939e-21	r6BKV	DYNC1I2
2.69139e-25	-0.325939	0.112	0.196	1.12656e-20	r6BKV	KCNK3
3.26519e-25	0.37112	0.229	0.147	1.36674e-20	r6BKV	PRR11
3.56596e-25	-0.38871	0.232	0.333	1.49264e-20	r6BKV	MT1M
3.62884e-25	0.465191	0.452	0.366	1.51896e-20	r6BKV	SERPINE1
3.83081e-25	-0.30217	0.143	0.234	1.6035e-20	r6BKV	DIXDC1
4.62075e-25	0.397684	0.404	0.319	1.93415e-20	r6BKV	STIP1
5.12737e-25	-0.317335	0.64	0.737	2.14621e-20	r6BKV	RPL32
5.38892e-25	-0.378731	0.512	0.616	2.25569e-20	r6BKV	RPS15
1.16667e-24	-0.413609	0.569	0.657	4.88343e-20	r6BKV	RPL30
1.32606e-24	0.328336	0.128	0.065	5.55061e-20	r6BKV	ZWILCH
1.32937e-24	0.292414	0.101	0.044	5.56448e-20	r6BKV	KNL1
1.43248e-24	0.333448	0.121	0.06	5.99609e-20	r6BKV	TRIP13
1.48341e-24	-0.333447	0.113	0.195	6.20925e-20	r6BKV	LACTB2
2.4635e-24	0.35577	0.142	0.076	1.03117e-19	r6BKV	TMEM106C
2.48633e-24	-0.464407	0.735	0.812	1.04073e-19	r6BKV	RPS19
2.7455e-24	-0.358052	0.514	0.615	1.14921e-19	r6BKV	RACK1
3.25305e-24	-0.302267	0.195	0.294	1.36166e-19	r6BKV	VPS13C
3.90885e-24	-0.299227	0.09	0.165	1.63617e-19	r6BKV	MAOA
4.60697e-24	-0.285054	0.51	0.618	1.92839e-19	r6BKV	MYL12B
5.04196e-24	-0.335161	0.184	0.278	2.11046e-19	r6BKV	APOBEC3C
6.04485e-24	-0.299463	0.124	0.208	2.53025e-19	r6BKV	PGPEP1
6.11737e-24	-0.42303	0.652	0.732	2.56061e-19	r6BKV	RPS18
6.29585e-24	-0.300974	0.081	0.152	2.63532e-19	r6BKV	CREBRF
6.90583e-24	0.308411	0.62	0.547	2.89064e-19	r6BKV	CBX3
7.71575e-24	-0.325668	0.104	0.182	3.22966e-19	r6BKV	CYBA
7.75572e-24	-0.302853	0.428	0.544	3.24639e-19	r6BKV	QPRT
7.78756e-24	0.370358	0.344	0.257	3.25972e-19	r6BKV	SUPT16H
8.05689e-24	-0.283304	0.106	0.186	3.37245e-19	r6BKV	CCNG1
8.35283e-24	-0.432551	0.113	0.192	3.49633e-19	r6BKV	APOE
9.28154e-24	0.38314	0.351	0.267	3.88507e-19	r6BKV	PPM1G
9.56821e-24	-0.257152	0.059	0.123	4.00506e-19	r6BKV	TRIM13
1.10523e-23	-0.30033	0.41	0.517	4.62627e-19	r6BKV	NDUFS5
1.31018e-23	0.374896	0.268	0.185	5.48413e-19	r6BKV	UBA2
1.32983e-23	0.404479	0.265	0.183	5.5664e-19	r6BKV	SMC1A
1.40453e-23	-0.314974	0.29	0.396	5.87909e-19	r6BKV	ARL6IP5
1.40854e-23	-0.298257	0.1	0.177	5.89585e-19	r6BKV	EMX2
1.42102e-23	-0.329926	0.241	0.343	5.94811e-19	r6BKV	PPFIBP1
1.51834e-23	0.365412	0.488	0.41	6.35546e-19	r6BKV	ARF6
1.94799e-23	-0.421817	0.534	0.628	8.15391e-19	r6BKV	RPS27
2.09787e-23	-0.328465	0.244	0.346	8.78125e-19	r6BKV	SDCBP
2.35023e-23	0.284901	0.712	0.673	9.83759e-19	r6BKV	HNRNPU
2.36477e-23	0.348649	0.165	0.095	9.89844e-19	r6BKV	NUP62
3.43339e-23	-0.311526	0.408	0.518	1.43715e-18	r6BKV	MSN
3.49372e-23	0.369554	0.36	0.276	1.4624e-18	r6BKV	HNRNPD
4.22003e-23	0.273611	0.507	0.409	1.76642e-18	r6BKV	RAN
4.25207e-23	-0.325957	0.125	0.206	1.77983e-18	r6BKV	PKD2
4.76547e-23	-0.447008	0.616	0.709	1.99473e-18	r6BKV	RPLP1
5.96391e-23	0.330543	0.141	0.076	2.49637e-18	r6BKV	CKS2
8.89142e-23	0.345571	0.161	0.093	3.72177e-18	r6BKV	DTYMK
9.22195e-23	-0.27135	0.519	0.622	3.86012e-18	r6BKV	CTSB
9.34681e-23	-0.316175	0.048	0.105	3.91239e-18	r6BKV	IGFBP3
9.80434e-23	-0.295625	0.139	0.223	4.1039e-18	r6BKV	RAB31
1.09671e-22	-0.283101	0.643	0.738	4.59061e-18	r6BKV	DBI
1.27549e-22	-0.259681	0.162	0.251	5.33895e-18	r6BKV	NDUFB4
1.27836e-22	-0.271233	0.082	0.152	5.35095e-18	r6BKV	HSPB8
1.33341e-22	-0.311471	0.172	0.262	5.58137e-18	r6BKV	ESD
1.42856e-22	-0.363796	0.157	0.242	5.97965e-18	r6BKV	SHISA2
1.9254e-22	-0.290869	0.833	0.899	8.05935e-18	r6BKV	RPL13
3.03878e-22	-0.271659	0.071	0.137	1.27197e-17	r6BKV	MIR6087
3.25656e-22	0.280949	0.101	0.047	1.36313e-17	r6BKV	BIRC5
3.3211e-22	-0.306306	0.532	0.631	1.39015e-17	r6BKV	RPL5
3.57886e-22	-0.353997	0.142	0.224	1.49804e-17	r6BKV	GPRC5C
3.67096e-22	0.326315	0.365	0.278	1.53659e-17	r6BKV	SNRPB
3.76076e-22	-0.325459	0.378	0.484	1.57418e-17	r6BKV	SPTAN1
4.677e-22	-0.269385	0.221	0.319	1.9577e-17	r6BKV	TNRC6B
5.09148e-22	-0.286308	0.249	0.351	2.13119e-17	r6BKV	OPTN
5.35392e-22	0.37325	0.277	0.198	2.24105e-17	r6BKV	SMC3
7.13623e-22	0.355497	0.236	0.159	2.98708e-17	r6BKV	SRSF7
7.7617e-22	-0.274918	0.193	0.287	3.24889e-17	r6BKV	RAB29
7.94786e-22	-0.305301	0.12	0.197	3.32682e-17	r6BKV	SESTD1
8.33883e-22	-0.260136	0.046	0.101	3.49047e-17	r6BKV	SLC38A11
8.85127e-22	-0.280303	0.21	0.307	3.70496e-17	r6BKV	TMEM50A
1.17738e-21	-0.341674	0.244	0.34	4.92827e-17	r6BKV	AL136164.3
1.24265e-21	-0.330518	0.239	0.338	5.2015e-17	r6BKV	SAT1
1.27157e-21	-0.324658	0.597	0.695	5.32256e-17	r6BKV	LDHB
1.50624e-21	-0.265542	0.119	0.196	6.30481e-17	r6BKV	SLC17A5
1.56621e-21	-0.279205	0.348	0.459	6.55586e-17	r6BKV	LAMP2
1.58812e-21	0.349285	0.223	0.148	6.64756e-17	r6BKV	EFHD2
1.59245e-21	-0.353072	0.544	0.639	6.66568e-17	r6BKV	CRYAB
1.6711e-21	-0.277113	0.173	0.261	6.9949e-17	r6BKV	NDUFA13
1.95043e-21	0.324213	0.232	0.154	8.16413e-17	r6BKV	PSIP1
2.20422e-21	0.347928	0.284	0.205	9.22641e-17	r6BKV	SRSF1
2.3286e-21	-0.27829	0.706	0.788	9.74705e-17	r6BKV	CD63
3.13151e-21	-0.307822	0.719	0.782	1.31079e-16	r6BKV	RPL19
3.31857e-21	-0.300412	0.535	0.617	1.38909e-16	r6BKV	WSB1
3.35168e-21	0.2648	0.114	0.058	1.40295e-16	r6BKV	MIS18A
3.50997e-21	0.345954	0.339	0.255	1.4692e-16	r6BKV	NUP50
5.47189e-21	0.34795	0.209	0.138	2.29042e-16	r6BKV	GJC1
5.51691e-21	-0.304022	0.233	0.326	2.30927e-16	r6BKV	NRP1
5.91526e-21	-0.271508	0.455	0.563	2.47601e-16	r6BKV	PRDX3
6.86288e-21	0.349311	0.269	0.19	2.87266e-16	r6BKV	CACYBP
7.44862e-21	-0.296679	0.166	0.25	3.11784e-16	r6BKV	CAPN1
7.86155e-21	-0.272729	0.279	0.382	3.29069e-16	r6BKV	SNX3
8.31592e-21	-0.304156	0.179	0.266	3.48088e-16	r6BKV	PPM1B
9.81908e-21	0.280963	0.102	0.049	4.11007e-16	r6BKV	HMMR
9.96839e-21	-0.442065	0.392	0.48	4.17257e-16	r6BKV	RPS10
1.10982e-20	0.281982	0.103	0.05	4.64547e-16	r6BKV	KIF23
1.23719e-20	-0.293269	0.356	0.461	5.17863e-16	r6BKV	ADD3
1.30008e-20	0.305605	0.65	0.601	5.44189e-16	r6BKV	SFPQ
1.31591e-20	-0.315385	0.473	0.569	5.50815e-16	r6BKV	COX4I1
1.54467e-20	-0.276216	0.149	0.23	6.46568e-16	r6BKV	MYO9A
1.83987e-20	-0.283621	0.194	0.282	7.70134e-16	r6BKV	BLOC1S6
2.12602e-20	-0.271886	0.163	0.248	8.89911e-16	r6BKV	PRDX5
2.38155e-20	-0.277579	0.582	0.67	9.96868e-16	r6BKV	TPM1
2.40748e-20	0.301574	0.117	0.061	1.00772e-15	r6BKV	POLR3K
2.5295e-20	0.28994	0.114	0.059	1.0588e-15	r6BKV	MCM5
3.01156e-20	-0.329774	0.315	0.412	1.26058e-15	r6BKV	FGB
4.03112e-20	-0.278158	0.361	0.465	1.68735e-15	r6BKV	VCAM1
4.52736e-20	-0.322355	0.189	0.274	1.89506e-15	r6BKV	ATP5H
4.63337e-20	-0.300806	0.361	0.465	1.93944e-15	r6BKV	GPX1
6.33265e-20	-0.253366	0.44	0.546	2.65072e-15	r6BKV	GHITM
6.48287e-20	-0.335907	0.413	0.506	2.7136e-15	r6BKV	RPS15A
7.67583e-20	-0.285055	0.08	0.143	3.21295e-15	r6BKV	CYP3A5
8.08728e-20	-0.271948	0.234	0.327	3.38517e-15	r6BKV	DNAJB14
9.02065e-20	-0.254157	0.078	0.142	3.77586e-15	r6BKV	RAB3D
1.04447e-19	0.336808	0.389	0.316	4.37194e-15	r6BKV	XPO1
1.16538e-19	0.339442	0.225	0.154	4.87804e-15	r6BKV	NSD2
1.17383e-19	-0.282556	0.323	0.424	4.91342e-15	r6BKV	GNS
1.3097e-19	-0.348956	0.617	0.707	5.48213e-15	r6BKV	RPL23
1.62601e-19	-0.264649	0.364	0.466	6.80615e-15	r6BKV	KDELR1
1.67657e-19	-0.265077	0.184	0.27	7.01777e-15	r6BKV	SNX6
1.70441e-19	-0.281323	0.087	0.152	7.1343e-15	r6BKV	TNS1
2.05646e-19	-0.285654	0.397	0.494	8.60795e-15	r6BKV	PTPN1
2.11623e-19	0.337995	0.405	0.332	8.85811e-15	r6BKV	SRSF3
2.35125e-19	-0.26243	0.091	0.157	9.84188e-15	r6BKV	ARHGEF28
3.06465e-19	-0.305935	0.254	0.346	1.2828e-14	r6BKV	PDZK1IP1
3.09758e-19	-0.302888	0.347	0.445	1.29658e-14	r6BKV	MYL12A
3.62023e-19	-0.306801	0.159	0.236	1.51535e-14	r6BKV	AC060780.1
3.97191e-19	-0.264448	0.37	0.471	1.66256e-14	r6BKV	AK3
4.40351e-19	-0.341659	0.249	0.339	1.84322e-14	r6BKV	TNFRSF6B
4.55632e-19	-0.261498	0.217	0.307	1.90718e-14	r6BKV	ACAT1
5.96527e-19	-0.270584	0.619	0.71	2.49694e-14	r6BKV	RPL4
6.18528e-19	0.329962	0.263	0.19	2.58904e-14	r6BKV	SACS
7.25739e-19	-0.301971	0.478	0.572	3.0378e-14	r6BKV	RPL9
7.37931e-19	-0.36619	0.698	0.765	3.08883e-14	r6BKV	RPLP2
7.55289e-19	-0.307755	0.324	0.418	3.16149e-14	r6BKV	FAM3C
8.17321e-19	-0.309823	0.318	0.414	3.42114e-14	r6BKV	MGST1
8.35066e-19	-0.294805	0.098	0.163	3.49542e-14	r6BKV	SYF2
9.26132e-19	-0.271443	0.15	0.227	3.8766e-14	r6BKV	BET1
9.38854e-19	-0.253945	0.253	0.346	3.92986e-14	r6BKV	LAMA5
9.82277e-19	0.261507	0.101	0.052	4.11162e-14	r6BKV	MCM6
1.22284e-18	-0.329662	0.378	0.47	5.11857e-14	r6BKV	RPS25
1.28306e-18	-0.27541	0.33	0.425	5.37064e-14	r6BKV	B4GALT1
1.38021e-18	-0.289721	0.215	0.301	5.77728e-14	r6BKV	BRI3
1.51587e-18	-0.253125	0.134	0.209	6.34512e-14	r6BKV	AC016747.1
1.88483e-18	-0.392317	0.763	0.789	7.88952e-14	r6BKV	AD000090.1
2.04776e-18	-0.254932	0.085	0.146	8.57152e-14	r6BKV	LINC01320
2.40858e-18	0.271549	0.583	0.517	1.00818e-13	r6BKV	OAZ1
2.58592e-18	-0.26768	0.384	0.48	1.08242e-13	r6BKV	RRAS2
3.0013e-18	0.314026	0.168	0.106	1.25628e-13	r6BKV	PMAIP1
3.82987e-18	-0.255765	0.164	0.243	1.60311e-13	r6BKV	ANXA1
4.44102e-18	-0.258372	0.302	0.399	1.85892e-13	r6BKV	TMEM2
4.51459e-18	-0.26589	0.285	0.38	1.88972e-13	r6BKV	EIF4A2
4.71388e-18	-0.282703	0.138	0.211	1.97314e-13	r6BKV	PATJ
4.76458e-18	-0.352785	0.371	0.469	1.99436e-13	r6BKV	TIMP1
4.86233e-18	-0.264255	0.106	0.172	2.03528e-13	r6BKV	C3
5.9098e-18	0.283861	0.108	0.059	2.47373e-13	r6BKV	DHFR2
6.40954e-18	0.277394	0.657	0.616	2.6829e-13	r6BKV	DYNLL1
8.39072e-18	0.323581	0.394	0.324	3.51219e-13	r6BKV	SRM
9.39645e-18	-0.349828	0.399	0.495	3.93316e-13	r6BKV	TGM2
9.56209e-18	0.301503	0.48	0.419	4.0025e-13	r6BKV	PTGES3
9.94585e-18	-0.294887	0.316	0.408	4.16313e-13	r6BKV	CST3
1.02736e-17	0.291195	0.136	0.081	4.30032e-13	r6BKV	FAM111B
1.1036e-17	-0.256181	0.23	0.318	4.61944e-13	r6BKV	CPNE3
1.22508e-17	-0.263781	0.19	0.273	5.12796e-13	r6BKV	RNF149
1.25069e-17	-0.254623	0.152	0.227	5.23516e-13	r6BKV	BMPR2
1.27375e-17	0.328509	0.284	0.213	5.33165e-13	r6BKV	H2AFV
1.29327e-17	0.32347	0.235	0.167	5.41337e-13	r6BKV	RIF1
1.3499e-17	-0.251022	0.14	0.213	5.65041e-13	r6BKV	MVP
1.35233e-17	-0.286142	0.309	0.401	5.66059e-13	r6BKV	TINAGL1
1.54631e-17	-0.263851	0.224	0.309	6.47256e-13	r6BKV	ATPIF1
1.55188e-17	-0.273033	0.288	0.379	6.49588e-13	r6BKV	MAP4
2.20069e-17	-0.250328	0.228	0.315	9.21166e-13	r6BKV	EIF3E
2.28372e-17	0.283984	0.168	0.107	9.55921e-13	r6BKV	GGCT
2.51303e-17	-0.253684	0.18	0.258	1.0519e-12	r6BKV	ACVR1B
2.5332e-17	0.2926	0.164	0.104	1.06035e-12	r6BKV	SDF2L1
2.56205e-17	-0.2723	0.442	0.538	1.07242e-12	r6BKV	SLC25A3
3.0251e-17	-0.273215	0.705	0.777	1.26625e-12	r6BKV	EEF1B2
3.27073e-17	0.300832	0.146	0.089	1.36906e-12	r6BKV	WEE1
3.54509e-17	-0.258269	0.307	0.399	1.4839e-12	r6BKV	COPA
3.58136e-17	-0.264963	0.554	0.646	1.49909e-12	r6BKV	TMBIM6
3.85883e-17	-0.265878	0.171	0.248	1.61523e-12	r6BKV	EBLN3P
3.92719e-17	0.283955	0.523	0.462	1.64384e-12	r6BKV	PRKDC
4.05191e-17	-0.25567	0.354	0.447	1.69605e-12	r6BKV	RBPMS
4.17186e-17	-0.314502	0.348	0.44	1.74626e-12	r6BKV	DYNC1H1
4.26777e-17	-0.254081	0.275	0.364	1.7864e-12	r6BKV	EPS8
4.69863e-17	0.28161	0.11	0.061	1.96675e-12	r6BKV	POLE3
5.14245e-17	0.353955	0.22	0.156	2.15253e-12	r6BKV	ANP32E
5.39692e-17	-0.28185	0.169	0.244	2.25904e-12	r6BKV	MAPKAPK3
6.27728e-17	0.317466	0.365	0.296	2.62754e-12	r6BKV	ELAVL1
6.59024e-17	-0.286908	0.373	0.465	2.75854e-12	r6BKV	PPA1
6.81394e-17	-0.313391	0.241	0.324	2.85218e-12	r6BKV	DSP
7.52012e-17	-0.251295	0.095	0.156	3.14777e-12	r6BKV	EMX2OS
7.8906e-17	0.300913	0.342	0.27	3.30285e-12	r6BKV	RAD21
7.97529e-17	0.286274	0.18	0.119	3.3383e-12	r6BKV	CSE1L
8.00576e-17	0.311711	0.161	0.104	3.35105e-12	r6BKV	BRCA1
9.57751e-17	-0.275053	0.119	0.185	4.00895e-12	r6BKV	GPX3
9.61417e-17	0.307709	0.301	0.231	4.0243e-12	r6BKV	TRA2B
1.44023e-16	0.285762	0.161	0.104	6.0285e-12	r6BKV	NCAPD2
1.53296e-16	0.295551	0.219	0.154	6.41665e-12	r6BKV	TOMM40
1.83811e-16	-0.251941	0.33	0.416	7.69398e-12	r6BKV	PLEKHA5
2.07489e-16	-0.303006	0.481	0.562	8.68506e-12	r6BKV	ATP1B1
2.25313e-16	0.26239	0.103	0.057	9.43115e-12	r6BKV	ARHGAP11B
2.38237e-16	-0.309274	0.199	0.276	9.97213e-12	r6BKV	CYB5R3
2.92469e-16	-0.293338	0.412	0.5	1.22422e-11	r6BKV	CSTB
3.51526e-16	-0.256291	0.163	0.237	1.47142e-11	r6BKV	METTL9
3.53821e-16	0.266667	0.111	0.063	1.48102e-11	r6BKV	ERLIN1
3.64213e-16	-0.303448	0.143	0.213	1.52452e-11	r6BKV	NEFL
4.5469e-16	0.320659	0.201	0.141	1.90324e-11	r6BKV	SLF2
5.18347e-16	-0.369154	0.444	0.523	2.1697e-11	r6BKV	RPS21
5.55232e-16	-0.304716	0.201	0.278	2.32409e-11	r6BKV	PLEC
5.94881e-16	0.273468	0.151	0.096	2.49005e-11	r6BKV	COPS3
6.02454e-16	0.338994	0.23	0.168	2.52175e-11	r6BKV	NAA50
6.29621e-16	-0.25814	0.397	0.487	2.63547e-11	r6BKV	HMGA1
6.29692e-16	0.311934	0.172	0.116	2.63577e-11	r6BKV	SMCHD1
6.85506e-16	0.321414	0.271	0.205	2.86939e-11	r6BKV	CHCHD3
7.47657e-16	0.293232	0.136	0.084	3.12954e-11	r6BKV	NET1
8.2207e-16	-0.295861	0.303	0.387	3.44102e-11	r6BKV	ZFAS1
9.15223e-16	-0.261223	0.204	0.28	3.83094e-11	r6BKV	ATP11A
1.04643e-15	-0.250538	0.288	0.375	4.38013e-11	r6BKV	YBX3
1.35928e-15	0.306353	0.284	0.217	5.68969e-11	r6BKV	BUB3
1.43983e-15	-0.282988	0.681	0.764	6.02684e-11	r6BKV	RPL23A
1.48488e-15	-0.253264	0.21	0.288	6.21542e-11	r6BKV	SMIM14
1.72825e-15	0.256926	0.16	0.103	7.2341e-11	r6BKV	PGP
1.8948e-15	0.324729	0.344	0.281	7.93124e-11	r6BKV	ATP1B3
2.0123e-15	0.269851	0.126	0.076	8.4231e-11	r6BKV	KLHL23
2.90725e-15	-0.362772	0.522	0.594	1.21692e-10	r6BKV	RPS3A
3.31707e-15	0.31568	0.211	0.152	1.38846e-10	r6BKV	CMC2
3.84396e-15	-0.256383	0.341	0.427	1.609e-10	r6BKV	ANXA7
4.49835e-15	0.308948	0.194	0.136	1.88292e-10	r6BKV	WTAP
5.16973e-15	-0.35112	0.68	0.745	2.16394e-10	r6BKV	RPS16
5.32089e-15	0.32394	0.196	0.138	2.22722e-10	r6BKV	NFKBIA
5.85458e-15	0.293072	0.205	0.145	2.45061e-10	r6BKV	SKA2
6.21579e-15	0.300913	0.305	0.241	2.60181e-10	r6BKV	SIGMAR1
1.23269e-14	-0.271207	0.213	0.289	5.15978e-10	r6BKV	USMG5
1.31517e-14	-0.25128	0.222	0.297	5.50505e-10	r6BKV	VAT1
1.3491e-14	-0.262367	0.711	0.781	5.64707e-10	r6BKV	RPL18A
1.39633e-14	0.321486	0.299	0.238	5.84476e-10	r6BKV	DNAJA1
1.57309e-14	-0.270272	0.188	0.258	6.58462e-10	r6BKV	PFDN5
2.97391e-14	0.307623	0.251	0.19	1.24482e-09	r6BKV	PPP3R1
4.18498e-14	0.295973	0.254	0.194	1.75175e-09	r6BKV	FKBP4
5.13988e-14	-0.278914	0.399	0.486	2.15145e-09	r6BKV	FAM129B
6.11987e-14	0.342813	0.391	0.33	2.56166e-09	r6BKV	HIST1H4C
6.16712e-14	0.285942	0.291	0.226	2.58143e-09	r6BKV	HMGCS1
7.2785e-14	-0.251565	0.586	0.662	3.04663e-09	r6BKV	RPL35
1.04821e-13	-0.26013	0.305	0.383	4.3876e-09	r6BKV	UBA1
1.77378e-13	-0.308872	0.447	0.523	7.42468e-09	r6BKV	HINT1
2.23733e-13	0.275626	0.313	0.253	9.365e-09	r6BKV	SSRP1
2.64091e-13	0.302718	0.288	0.23	1.10543e-08	r6BKV	HSPH1
2.76312e-13	-0.279534	0.504	0.577	1.15659e-08	r6BKV	RPL18
3.1514e-13	0.285873	0.293	0.231	1.31911e-08	r6BKV	IDI1
5.22988e-13	-0.354022	0.743	0.801	2.18912e-08	r6BKV	RPS12
7.97764e-13	0.284286	0.486	0.435	3.33928e-08	r6BKV	SERPINH1
8.56844e-13	0.26988	0.309	0.252	3.58658e-08	r6BKV	HNRNPA0
1.00359e-12	-0.393257	0.599	0.664	4.20084e-08	r6BKV	RPLP0
1.16277e-12	0.282686	0.192	0.14	4.86711e-08	r6BKV	INO80C
1.20298e-12	0.267587	0.158	0.109	5.03542e-08	r6BKV	NOP16
1.27424e-12	0.250578	0.157	0.108	5.33371e-08	r6BKV	NUP58
1.51128e-12	-0.267253	0.515	0.587	6.32591e-08	r6BKV	SH3BGRL3
1.68686e-12	-0.408973	0.851	0.858	7.06084e-08	r6BKV	SERPINE2
2.47388e-12	0.273349	0.166	0.116	1.03552e-07	r6BKV	NASP
5.8975e-12	0.255635	0.162	0.114	2.46858e-07	r6BKV	DIAPH3
6.01295e-12	0.308634	0.323	0.273	2.5169e-07	r6BKV	RAB8A
7.54566e-12	-0.252952	0.214	0.281	3.15846e-07	r6BKV	GAS5
1.01194e-11	0.266154	0.216	0.164	4.23576e-07	r6BKV	SVIP
1.34735e-11	-0.266725	0.236	0.3	5.63975e-07	r6BKV	GSTP1
1.54604e-11	-0.255689	0.255	0.323	6.47141e-07	r6BKV	SLC25A6
1.88029e-11	0.262012	0.332	0.277	7.87052e-07	r6BKV	CDK4
1.92534e-11	0.262513	0.187	0.137	8.0591e-07	r6BKV	DKC1
1.9904e-11	0.254308	0.259	0.206	8.33141e-07	r6BKV	PEA15
3.52501e-11	0.254183	0.159	0.113	1.4755e-06	r6BKV	ARPC5L
3.62899e-11	0.271683	0.406	0.357	1.51902e-06	r6BKV	HNRNPH1
5.16495e-11	0.252135	0.237	0.186	2.16195e-06	r6BKV	NOLC1
6.74771e-11	0.25693	0.244	0.192	2.82446e-06	r6BKV	ABCE1
7.39975e-11	0.253159	0.182	0.134	3.09739e-06	r6BKV	WBP11
8.04956e-11	0.300312	0.198	0.151	3.36938e-06	r6BKV	HSPA1A
1.17195e-10	-0.251714	0.43	0.502	4.90553e-06	r6BKV	SYNE2
2.08037e-10	0.266813	0.306	0.256	8.70802e-06	r6BKV	SNRNP70
2.63439e-10	-0.276772	0.285	0.35	1.1027e-05	r6BKV	IFITM2
2.79224e-10	0.261404	0.387	0.338	1.16878e-05	r6BKV	RBBP4
3.28052e-10	0.269033	0.255	0.205	1.37316e-05	r6BKV	JUN
4.77974e-10	-0.25291	0.676	0.734	2.0007e-05	r6BKV	RPS6
2.21927e-09	-0.323174	0.07	0.107	9.28943e-05	r6BKV	CYP1B1
3.95472e-09	-0.323293	0.465	0.514	0.000165537	r6BKV	PLAU
6.91339e-09	0.269923	0.356	0.315	0.00028938	r6BKV	SAFB
1.64884e-08	-0.33147	0.23	0.281	0.00069017	r6BKV	STAT1
2.77776e-08	-0.329697	0.511	0.573	0.00116272	r6BKV	RAB13
1.82386e-06	0.260057	0.241	0.205	0.0763431	r6BKV	DUSP5
2.65528e-05	0.282798	0.6	0.577	1	r6BKV	THBS1
3.22618e-05	-0.304875	0.156	0.19	1	r6BKV	SAA1

## Sheet: 6_day5_markers
Relevant to Figure 3
p_val	avg_log2FC	pct.1	pct.2	p_val_adj	cluster	gene
0	3.45897	0.802	0.225	0	r8Mock	CRYAB
0	3.39271	0.839	0.19	0	r8Mock	FXYD2
0	3.38341	0.835	0.162	0	r8Mock	CD24
0	3.06682	0.659	0.047	0	r8Mock	CDH6
0	2.8912	0.716	0.129	0	r8Mock	VCAN
0	2.34662	0.561	0.134	0	r8Mock	DCN
0	2.15595	0.959	0.729	0	r8Mock	ITM2B
0	2.12206	0.557	0.142	0	r8Mock	ANXA4
0	2.07711	0.721	0.322	0	r8Mock	ACSL1
0	1.82076	0.979	0.854	0	r8Mock	SPP1
0	1.68079	0.947	0.831	0	r8Mock	MTRNR2L12
0	1.54865	0.98	0.947	0	r8Mock	MT-RNR1
0	1.48887	0.88	0.651	0	r8Mock	IGFBP7
0	1.22481	0.998	0.998	0	r8Mock	MT-RNR2
0	1.15724	0.936	0.834	0	r8Mock	PKM
0	-0.924773	0.909	0.986	0	r8Mock	RPS27A
0	-1.34001	0.614	0.934	0	r8Mock	SQSTM1
0	-1.6454	0.964	0.991	0	r8Mock	FTH1
0	-1.66552	0.297	0.818	0	r8Mock	C6orf48
0	-1.72937	0.08	0.537	0	r8Mock	HKDC1
0	-1.83597	0.042	0.484	0	r8Mock	PPP1R15A
0	-1.88645	0.182	0.669	0	r8Mock	HMGA1
0	-1.93667	0.021	0.475	0	r8Mock	SLC7A11
0	-2.0348	0.299	0.884	0	r8Mock	TCEA1
0	-2.04342	0.329	0.866	0	r8Mock	ZFAS1
0	-2.29025	0.043	0.556	0	r8Mock	UPP1
0	-2.43709	0.558	0.94	0	r8Mock	HSPA5
0	-2.8674	0.225	0.819	0	r8Mock	PLIN2
0	-4.09516	0	0.529	0	r8Mock	LTAg
0	-7.54601	0.001	0.464	0	r8Mock	VP1
7.49251e-291	1.62133	0.845	0.649	3.13622e-286	r8Mock	MTRNR2L8
7.46009e-289	1.93533	0.627	0.277	3.12264e-284	r8Mock	DBI
3.72019e-286	-1.57561	0.12	0.581	1.5572e-281	r8Mock	VEGFA
1.29964e-270	-1.54323	0.104	0.539	5.44002e-266	r8Mock	CDCP1
1.19035e-266	-1.95007	0.201	0.616	4.98258e-262	r8Mock	RND3
3.98681e-257	2.22388	0.347	0.022	1.6688e-252	r8Mock	ALDH1A1
8.15488e-256	-1.34819	0.2	0.654	3.41347e-251	r8Mock	GFPT1
4.96868e-255	-1.26535	0.227	0.694	2.07979e-250	r8Mock	UFM1
6.15393e-242	1.40109	0.788	0.558	2.57591e-237	r8Mock	CPD
1.17715e-235	-1.35932	0.094	0.493	4.9273e-231	r8Mock	SLC3A2
1.40621e-234	-1.17295	0.322	0.749	5.88613e-230	r8Mock	HSPA9
5.36136e-233	1.95975	0.441	0.103	2.24416e-228	r8Mock	PDZK1IP1
2.06886e-230	-1.2358	0.312	0.729	8.65982e-226	r8Mock	LMAN1
8.54001e-230	-1.71132	0.343	0.719	3.57468e-225	r8Mock	VGF
3.53417e-227	-1.77871	0.144	0.533	1.47933e-222	r8Mock	HMOX1
2.50272e-224	1.39031	0.806	0.645	1.04759e-219	r8Mock	MTRNR2L1
2.76867e-224	-1.29424	0.239	0.657	1.15891e-219	r8Mock	GAS5
3.23164e-223	1.13571	0.945	0.9	1.3527e-218	r8Mock	FN1
4.92764e-220	-1.04755	0.524	0.87	2.06261e-215	r8Mock	UBB
8.01616e-214	1.83528	0.642	0.384	3.3554e-209	r8Mock	ATP1B1
5.13951e-213	-1.27713	0.077	0.441	2.1513e-208	r8Mock	SLC7A1
6.42757e-210	1.7986	0.588	0.299	2.69045e-205	r8Mock	IFITM3
2.56119e-209	-1.19767	0.21	0.622	1.07206e-204	r8Mock	IGF2R
1.0634e-208	1.70796	0.805	0.706	4.45118e-204	r8Mock	SERPINE2
2.05052e-207	-0.958077	0.61	0.931	8.58309e-203	r8Mock	RPS19
1.24178e-204	-1.25405	0.133	0.515	5.19783e-200	r8Mock	TXNRD1
7.26092e-203	-1.06417	0.198	0.616	3.03928e-198	r8Mock	FAM129A
1.54384e-200	-1.08415	0.29	0.7	6.46221e-196	r8Mock	SMS
1.09935e-197	0.519078	0.998	0.995	4.60167e-193	r8Mock	MT-CO1
4.21025e-192	-1.3746	0.15	0.516	1.76233e-187	r8Mock	DUSP5
2.31395e-190	-1.13228	0.103	0.458	9.68573e-186	r8Mock	SNHG5
7.90333e-190	-0.948526	0.607	0.889	3.30818e-185	r8Mock	RPL18A
2.01523e-188	-1.15792	0.085	0.427	8.43535e-184	r8Mock	MTHFD2
1.07912e-185	-1.16906	0.128	0.496	4.51699e-181	r8Mock	ATP2B1
1.72226e-185	-1.1652	0.077	0.411	7.20904e-181	r8Mock	ARHGEF2
2.47737e-185	-1.21068	0.077	0.409	1.03698e-180	r8Mock	TRIM25
4.30167e-184	2.2516	0.293	0.035	1.80059e-179	r8Mock	THBS1
6.88085e-184	-0.911264	0.873	0.947	2.88018e-179	r8Mock	PFN1
1.52897e-181	-1.16789	0.03	0.317	6.39996e-177	r8Mock	SLC7A5
2.12191e-178	-1.91014	0.007	0.265	8.8819e-174	r8Mock	CXCL8
3.80468e-178	-1.11368	0.037	0.33	1.59256e-173	r8Mock	PMAIP1
9.00888e-178	1.54373	0.289	0.033	3.77094e-173	r8Mock	FGB
7.23406e-177	-1.13534	0.052	0.355	3.02803e-172	r8Mock	SESN2
1.65015e-176	-0.9101	0.654	0.933	6.90721e-172	r8Mock	RPS12
1.7114e-176	1.53082	0.299	0.042	7.1636e-172	r8Mock	S100A1
5.97962e-173	-1.25103	0.005	0.254	2.50295e-168	r8Mock	TMEM158
4.87492e-172	-1.20606	0.062	0.363	2.04054e-167	r8Mock	DNAJC9
4.94466e-172	-1.21375	0.073	0.383	2.06974e-167	r8Mock	CKS1B
6.92183e-172	-1.19479	0.055	0.356	2.89734e-167	r8Mock	MYO1B
1.55242e-171	1.63995	0.408	0.124	6.49812e-167	r8Mock	ENPEP
2.07287e-171	1.79514	0.329	0.066	8.6766e-167	r8Mock	SLC6A6
5.03537e-170	-0.912173	0.394	0.777	2.1077e-165	r8Mock	HNRNPA3
1.0151e-169	-1.09074	0.13	0.474	4.24899e-165	r8Mock	CEBPB
3.75779e-169	-0.83292	0.7	0.928	1.57294e-164	r8Mock	EEF1B2
6.0939e-169	-0.760434	0.793	0.953	2.55078e-164	r8Mock	RPL15
4.57136e-168	-1.22869	0.038	0.319	1.91348e-163	r8Mock	HELLS
1.43581e-167	1.58369	0.571	0.317	6.01e-163	r8Mock	MT1E
1.28299e-166	-1.05091	0.109	0.436	5.37035e-162	r8Mock	EIF4EBP1
9.83784e-166	-0.84187	0.672	0.926	4.11792e-161	r8Mock	RPS13
5.62633e-165	-0.742005	0.766	0.95	2.35507e-160	r8Mock	RPL14
2.19061e-163	-0.767789	0.849	0.956	9.16947e-159	r8Mock	ITGB1
2.58299e-163	1.4506	0.6	0.35	1.08119e-158	r8Mock	CLU
3.52827e-162	-1.00507	0.137	0.477	1.47686e-157	r8Mock	SSRP1
6.57279e-162	-0.975431	0.142	0.494	2.75124e-157	r8Mock	HNRNPH1
1.73954e-160	-1.06799	0.111	0.435	7.28138e-156	r8Mock	SMC3
7.75101e-160	-1.09035	0.125	0.45	3.24442e-155	r8Mock	PFDN2
6.31423e-159	1.51296	0.437	0.165	2.64301e-154	r8Mock	KCNJ15
1.24042e-158	1.43051	0.774	0.682	5.19214e-154	r8Mock	NEAT1
2.069e-158	-0.839403	0.729	0.943	8.66044e-154	r8Mock	RPS23
2.95777e-158	-0.994198	0.142	0.477	1.23806e-153	r8Mock	SNRPB
9.05783e-158	-0.966189	0.194	0.555	3.79143e-153	r8Mock	CHCHD3
1.51217e-157	-1.17269	0.302	0.662	6.32965e-153	r8Mock	SAT1
1.886e-157	-1.06065	0.237	0.587	7.89443e-153	r8Mock	SEC61G
3.6663e-156	-0.923261	0.439	0.776	1.53464e-151	r8Mock	TUBB
4.9151e-156	1.5057	0.289	0.049	2.05736e-151	r8Mock	GDA
5.85607e-156	1.19001	0.847	0.767	2.45123e-151	r8Mock	SOD2
3.47654e-155	-1.24205	0.269	0.593	1.45521e-150	r8Mock	PHLDA1
1.01239e-154	1.70839	0.26	0.032	4.23767e-150	r8Mock	CGNL1
2.25052e-154	-1.36952	0.04	0.301	9.42021e-150	r8Mock	PCLAF
3.91008e-154	-1.02283	0.138	0.47	1.63668e-149	r8Mock	DEK
4.63483e-154	-1.03996	0.124	0.447	1.94005e-149	r8Mock	ETS1
1.72443e-153	-0.778921	0.548	0.849	7.21812e-149	r8Mock	EIF1
1.77111e-153	1.46735	0.417	0.153	7.4135e-149	r8Mock	QPRT
2.40799e-153	1.40234	0.246	0.025	1.00794e-148	r8Mock	KCNJ16
3.14995e-151	-1.00831	0.014	0.25	1.31851e-146	r8Mock	PHGDH
3.1543e-151	-0.9837	0.104	0.416	1.32033e-146	r8Mock	PEA15
8.79729e-151	-0.99648	0.063	0.349	3.68237e-146	r8Mock	IFRD1
6.38812e-150	1.78432	0.427	0.165	2.67394e-145	r8Mock	VCAM1
1.23515e-148	-0.924508	0.153	0.487	5.17011e-144	r8Mock	U2AF2
7.23948e-147	-1.09602	0.202	0.54	3.0303e-142	r8Mock	MAP1LC3B
3.05922e-146	-0.965436	0.137	0.459	1.28053e-141	r8Mock	ANKRD11
1.04193e-145	1.44824	0.337	0.091	4.36132e-141	r8Mock	SCD
1.33735e-145	2.05788	0.46	0.206	5.59789e-141	r8Mock	SERPINA1
1.58447e-145	-0.950356	0.217	0.559	6.63229e-141	r8Mock	BASP1
2.61154e-145	-0.974498	0.152	0.473	1.09314e-140	r8Mock	MYDGF
4.59253e-145	-1.12511	0.147	0.461	1.92234e-140	r8Mock	IER3
4.35457e-144	-0.904868	0.118	0.431	1.82274e-139	r8Mock	SUPT16H
1.27495e-141	-1.01364	0.034	0.278	5.33669e-137	r8Mock	USP1
2.16211e-141	-0.980965	0.136	0.447	9.05015e-137	r8Mock	RALA
7.69772e-141	-0.832997	0.346	0.699	3.22211e-136	r8Mock	DDX17
3.32769e-140	-0.891066	0.196	0.53	1.39291e-135	r8Mock	CDC37
4.64615e-140	-0.795412	0.457	0.799	1.94479e-135	r8Mock	ARF1
8.32854e-140	-0.971964	0.128	0.435	3.48616e-135	r8Mock	EPAS1
2.90204e-139	-0.775621	0.6	0.876	1.21474e-134	r8Mock	RPSA
4.83558e-139	-0.922621	0.196	0.527	2.02408e-134	r8Mock	RBCK1
8.72205e-139	-0.860208	0.174	0.507	3.65088e-134	r8Mock	CDK4
5.01523e-138	1.63741	0.389	0.143	2.09927e-133	r8Mock	INSIG1
2.59078e-135	-0.91209	0.085	0.363	1.08445e-130	r8Mock	MARS
3.46744e-135	1.33264	0.851	0.82	1.4514e-130	r8Mock	MALAT1
5.11712e-135	-0.987658	0.027	0.254	2.14192e-130	r8Mock	FEN1
2.58421e-134	-0.924731	0.044	0.289	1.0817e-129	r8Mock	SNHG1
6.00342e-134	-0.910271	0.075	0.344	2.51291e-129	r8Mock	POR
1.99262e-133	1.43827	0.41	0.169	8.34069e-129	r8Mock	MSMO1
2.7437e-133	1.2861	0.201	0.014	1.14846e-128	r8Mock	NEFL
3.19315e-133	-0.869419	0.141	0.454	1.33659e-128	r8Mock	BTG1
2.20136e-132	-0.649904	0.774	0.947	9.21445e-128	r8Mock	RPL13
4.10264e-132	-0.8539	0.137	0.442	1.71728e-127	r8Mock	ARPC1A
1.06874e-131	1.26245	0.19	0.011	4.47353e-127	r8Mock	SLC3A1
5.90706e-131	-0.951767	0.009	0.209	2.47258e-126	r8Mock	STC2
9.71955e-131	-0.976961	0.037	0.268	4.06841e-126	r8Mock	SLC43A3
1.18787e-130	-0.916784	0.11	0.397	4.9722e-126	r8Mock	HNRNPH3
1.43942e-130	-0.907192	0.026	0.25	6.02511e-126	r8Mock	POLD3
1.71439e-130	-0.822415	0.341	0.693	7.1761e-126	r8Mock	OAZ1
3.73345e-130	-0.951983	0.076	0.336	1.56275e-125	r8Mock	TRIB3
1.94727e-129	1.41486	0.255	0.046	8.15087e-125	r8Mock	CKB
9.46889e-129	0.907794	0.84	0.789	3.96349e-124	r8Mock	ACTB
3.80002e-128	1.62247	0.665	0.517	1.59061e-123	r8Mock	AD000090.1
6.30189e-128	-0.672419	0.783	0.958	2.63785e-123	r8Mock	RPS2
1.34672e-127	1.28268	0.212	0.023	5.6371e-123	r8Mock	AMACR
8.30549e-127	-0.961192	0.092	0.362	3.47651e-122	r8Mock	DLC1
9.71586e-127	-0.824635	0.283	0.619	4.06687e-122	r8Mock	ARF4
1.22457e-126	-0.811693	0.262	0.606	5.12582e-122	r8Mock	QKI
2.38843e-126	-0.861031	0.023	0.236	9.99748e-122	r8Mock	KCNMA1
2.82488e-126	-1.02483	0.059	0.3	1.18244e-121	r8Mock	PCNA
3.82019e-125	-0.874126	0.047	0.281	1.59906e-120	r8Mock	SLC1A5
5.18321e-125	-0.834594	0.105	0.386	2.16959e-120	r8Mock	GCLM
4.0961e-124	-0.854983	0.288	0.623	1.71454e-119	r8Mock	SDCBP
4.41587e-123	-0.907311	0.044	0.275	1.84839e-118	r8Mock	WEE1
4.38487e-122	-0.784601	0.119	0.403	1.83542e-117	r8Mock	AC091167.3
4.93377e-122	-0.842569	0.06	0.301	2.06518e-117	r8Mock	SHMT2
6.23031e-122	1.04645	0.666	0.543	2.60788e-117	r8Mock	LAPTM4A
9.54083e-122	1.27482	0.225	0.034	3.9936e-117	r8Mock	TNFSF10
2.12896e-119	-0.873519	0.068	0.311	8.91142e-115	r8Mock	DKC1
4.30085e-119	-0.799583	0.226	0.543	1.80025e-114	r8Mock	SERP1
2.72463e-118	1.24646	0.211	0.028	1.14048e-113	r8Mock	SLC17A3
1.00662e-117	0.785294	0.928	0.875	4.21353e-113	r8Mock	MT2A
2.41722e-116	-0.855166	0.033	0.243	1.0118e-111	r8Mock	MCM7
4.60033e-116	1.34104	0.408	0.185	1.92561e-111	r8Mock	TGM2
1.0405e-115	-0.873216	0.002	0.174	4.35532e-111	r8Mock	ATP6V0D2
1.10481e-115	-0.965046	0.034	0.244	4.62453e-111	r8Mock	CEP55
1.22209e-115	-0.849908	0.038	0.251	5.11542e-111	r8Mock	KLF7
2.11689e-115	1.33843	0.333	0.112	8.86089e-111	r8Mock	UGT2B7
2.62359e-115	-0.930971	0.009	0.19	1.09818e-110	r8Mock	MYBL2
4.48233e-115	-0.798236	0.206	0.512	1.87621e-110	r8Mock	STIP1
5.59452e-115	-0.705344	0.334	0.668	2.34175e-110	r8Mock	MTDH
2.8807e-114	-0.774488	0.124	0.402	1.2058e-109	r8Mock	UBA2
6.63964e-114	-0.747683	0.16	0.454	2.77922e-109	r8Mock	CLINT1
5.54342e-113	-0.86649	0.006	0.179	2.32036e-108	r8Mock	E2F7
8.62907e-113	-1.03559	0.021	0.211	3.61196e-108	r8Mock	GAL
3.03452e-112	-0.824464	0.154	0.434	1.27019e-107	r8Mock	FKBP4
8.07097e-112	1.16789	0.568	0.39	3.37835e-107	r8Mock	NNMT
1.80247e-111	-0.710025	0.246	0.566	7.54477e-107	r8Mock	KHSRP
2.33799e-111	-0.762973	0.299	0.618	9.78637e-107	r8Mock	SLC38A2
3.12532e-111	-0.557141	0.675	0.917	1.3082e-106	r8Mock	NPM1
4.99998e-111	-0.66108	0.353	0.699	2.09289e-106	r8Mock	ANP32B
7.27511e-111	-0.757095	0.067	0.302	3.04522e-106	r8Mock	NSD2
2.01182e-110	-0.76736	0.074	0.314	8.42106e-106	r8Mock	FAM91A1
4.39205e-110	-0.723716	0.648	0.873	1.83842e-105	r8Mock	RPL19
4.54291e-110	-0.952275	0.359	0.64	1.90157e-105	r8Mock	UCHL1
6.48466e-110	-0.666026	0.603	0.854	2.71435e-105	r8Mock	CANX
1.43879e-109	0.878853	0.793	0.716	6.02251e-105	r8Mock	HIF1A
2.65532e-108	0.888756	0.759	0.705	1.11146e-103	r8Mock	TMSB10
7.27921e-108	-0.720324	0.172	0.463	3.04693e-103	r8Mock	M6PR
3.3269e-107	-0.776797	0.089	0.329	1.39257e-102	r8Mock	HAX1
5.87053e-107	-0.822088	0.027	0.218	2.45729e-102	r8Mock	PIM1
1.11087e-106	1.43794	0.213	0.036	4.64987e-102	r8Mock	SAA2
2.1293e-106	-0.700493	0.224	0.532	8.91281e-102	r8Mock	PRKDC
3.85154e-106	1.37251	0.428	0.224	1.61218e-101	r8Mock	ACLY
1.66858e-105	-0.864431	0.091	0.326	6.98436e-101	r8Mock	AXL
6.12304e-105	-0.777981	0.122	0.379	2.56298e-100	r8Mock	DNAJA1
1.30639e-104	-0.682079	0.22	0.522	5.46828e-100	r8Mock	UBE2I
3.68801e-104	1.38098	0.289	0.09	1.54373e-99	r8Mock	IFITM2
2.95055e-103	-0.754759	0.186	0.472	1.23504e-98	r8Mock	BCAT1
1.5739e-102	-0.696649	0.37	0.677	6.58802e-98	r8Mock	EIF5A
2.94617e-102	-1.05153	0.034	0.223	1.23321e-97	r8Mock	RRM2
3.04655e-102	-0.948439	0.128	0.381	1.27523e-97	r8Mock	HIST1H4C
3.13027e-102	-0.760237	0.08	0.311	1.31027e-97	r8Mock	EGFR
4.24455e-102	-0.731417	0.103	0.345	1.77668e-97	r8Mock	ATF4
5.64804e-102	-0.744582	0.406	0.715	2.36416e-97	r8Mock	CHCHD2
5.78646e-102	1.25729	0.215	0.042	2.4221e-97	r8Mock	SPON2
7.20216e-102	-0.694444	0.138	0.404	3.01468e-97	r8Mock	PSMD11
1.16191e-101	-0.740125	0.054	0.265	4.86354e-97	r8Mock	EXOSC6
1.66104e-101	-0.665641	0.151	0.425	6.95277e-97	r8Mock	PLOD2
2.16685e-101	-0.656546	0.158	0.434	9.07e-97	r8Mock	TRIR
1.43054e-100	-0.901822	0.134	0.381	5.98796e-96	r8Mock	CTSL
3.30232e-100	-0.675628	0.332	0.65	1.38228e-95	r8Mock	TPM3
4.30691e-100	-0.689157	0.175	0.455	1.80279e-95	r8Mock	STK24
9.90968e-100	1.32619	0.337	0.137	4.14799e-95	r8Mock	GLDC
1.93976e-99	-0.722927	0.225	0.516	8.11946e-95	r8Mock	TMEM258
2.20208e-99	-0.620068	0.665	0.87	9.21746e-95	r8Mock	RPS17
2.48372e-99	-0.924064	0.002	0.152	1.03963e-94	r8Mock	LCN2
3.47756e-99	1.27108	0.31	0.111	1.45564e-94	r8Mock	TUBA1A
3.70572e-99	-0.618008	0.496	0.802	1.55114e-94	r8Mock	HLA-C
4.54608e-99	-0.35645	0.977	0.991	1.9029e-94	r8Mock	TPT1
8.4271e-99	-0.795184	0.08	0.3	3.52742e-94	r8Mock	DDIT4
9.75486e-99	1.46822	0.457	0.271	4.08319e-94	r8Mock	SLAMF6
1.38699e-98	-0.705091	0.069	0.284	5.80568e-94	r8Mock	NQO2
1.43032e-98	-0.6879	0.069	0.286	5.98705e-94	r8Mock	MAFG
1.87718e-98	-0.692737	0.092	0.325	7.85751e-94	r8Mock	PATL1
1.91816e-98	-0.629478	0.557	0.835	8.02904e-94	r8Mock	RPL32
2.60282e-98	-0.730783	0.325	0.62	1.08949e-93	r8Mock	FLNA
2.62699e-98	-0.625195	0.484	0.784	1.09961e-93	r8Mock	TMBIM6
7.96427e-98	-0.758683	0.029	0.207	3.33368e-93	r8Mock	ERFE
9.45595e-98	1.38251	0.275	0.086	3.95807e-93	r8Mock	SGK1
2.52104e-97	1.16774	0.24	0.061	1.05526e-92	r8Mock	TINAGL1
4.44415e-97	1.40399	0.313	0.112	1.86023e-92	r8Mock	SAA1
4.69228e-97	-0.710922	0.401	0.72	1.96409e-92	r8Mock	HSPD1
8.72854e-97	-0.710344	0.066	0.276	3.65359e-92	r8Mock	SH3KBP1
3.3731e-96	-0.802108	0.04	0.229	1.41191e-91	r8Mock	H1F0
4.31939e-96	-0.884269	0.005	0.155	1.80801e-91	r8Mock	CCNE2
5.44301e-96	1.30437	0.257	0.073	2.27833e-91	r8Mock	GPX3
3.43048e-95	-0.776325	0.061	0.266	1.43593e-90	r8Mock	PSIP1
7.42435e-95	-0.647829	0.316	0.627	3.10768e-90	r8Mock	IARS
7.56162e-95	-0.559249	0.805	0.935	3.16514e-90	r8Mock	FTL
8.14148e-95	1.18538	0.211	0.044	3.40786e-90	r8Mock	MAOA
1.99397e-94	-0.693965	0.1	0.331	8.34636e-90	r8Mock	XBP1
2.1081e-94	-0.748054	0.014	0.171	8.82407e-90	r8Mock	LURAP1L
2.26179e-94	-0.717407	0.336	0.642	9.46739e-90	r8Mock	RAN
2.65458e-94	-0.651503	0.411	0.716	1.11116e-89	r8Mock	HNRNPA2B1
1.09198e-93	-0.690295	0.541	0.821	4.57082e-89	r8Mock	RPS6
4.84116e-93	-0.709084	0.124	0.367	2.02641e-88	r8Mock	CSNK1E
1.34492e-92	1.2573	0.232	0.06	5.62955e-88	r8Mock	HMGCS1
1.978e-92	-0.690005	0.11	0.344	8.27951e-88	r8Mock	ZC3HAV1
2.02669e-92	-0.705635	0.03	0.205	8.48331e-88	r8Mock	OCLN
2.77658e-92	-0.641737	0.106	0.345	1.16222e-87	r8Mock	DSG2
3.88384e-92	-0.692935	0.195	0.464	1.6257e-87	r8Mock	TRMT112
1.56788e-91	-0.71677	0.099	0.321	6.56283e-87	r8Mock	WARS
1.99328e-91	-0.663174	0.149	0.399	8.34347e-87	r8Mock	CTDNEP1
2.967e-91	-0.717684	0.079	0.291	1.24193e-86	r8Mock	GGCT
3.01616e-91	-0.777302	0.043	0.226	1.2625e-86	r8Mock	SMC4
6.51522e-91	-0.654872	0.246	0.532	2.72714e-86	r8Mock	EIF4G1
1.07847e-90	-0.640123	0.287	0.581	4.51427e-86	r8Mock	CCT7
1.39312e-90	-0.695282	0.011	0.16	5.8313e-86	r8Mock	SLC6A15
2.45742e-90	-0.59564	0.149	0.406	1.02863e-85	r8Mock	ELAVL1
2.83913e-90	1.22175	0.406	0.216	1.1884e-85	r8Mock	ACSL4
7.71334e-90	-0.761339	0.069	0.27	3.22865e-85	r8Mock	RFC1
1.81678e-89	-0.688684	0.109	0.336	7.60467e-85	r8Mock	H2AFZ
2.53243e-89	-0.681027	0.079	0.288	1.06003e-84	r8Mock	SMC1A
3.90217e-89	-0.906885	0.03	0.198	1.63337e-84	r8Mock	THBD
5.47893e-89	1.05271	0.132	0.007	2.29337e-84	r8Mock	LUM
8.10563e-89	-0.675206	0.191	0.453	3.39285e-84	r8Mock	GBE1
2.18271e-88	-0.663269	0.118	0.35	9.1364e-84	r8Mock	MCFD2
3.81638e-88	-0.636134	0.034	0.207	1.59746e-83	r8Mock	CEBPG
5.49037e-88	-0.579564	0.305	0.601	2.29816e-83	r8Mock	LARP1
1.06916e-87	-0.585656	0.558	0.837	4.47528e-83	r8Mock	PSAP
2.919e-87	-0.692771	0.01	0.154	1.22183e-82	r8Mock	CHAC1
6.31199e-87	-0.570034	0.203	0.48	2.64207e-82	r8Mock	FUS
8.85719e-87	-0.653206	0.102	0.323	3.70744e-82	r8Mock	PCM1
1.11774e-86	-0.646077	0.089	0.302	4.67866e-82	r8Mock	FGF2
1.14287e-86	-0.527596	0.67	0.887	4.78384e-82	r8Mock	RPS5
1.49209e-86	-0.709347	0.001	0.131	6.24558e-82	r8Mock	PTX3
4.40875e-86	-0.582963	0.202	0.472	1.84542e-81	r8Mock	UBE2D2
4.8965e-86	-0.797936	0.027	0.187	2.04958e-81	r8Mock	TYMS
8.88103e-86	-0.598302	0.125	0.362	3.71742e-81	r8Mock	MAP3K20
8.94323e-86	0.365078	0.994	0.993	3.74346e-81	r8Mock	MT-ATP6
1.11901e-85	-0.629616	0.14	0.381	4.68394e-81	r8Mock	PPM1G
1.60872e-85	-0.684927	0.104	0.319	6.73379e-81	r8Mock	FXYD5
1.63058e-85	-0.620428	0.222	0.498	6.82528e-81	r8Mock	LRRFIP1
1.93633e-85	-0.583385	0.06	0.253	8.10508e-81	r8Mock	ETV5
2.8486e-85	-0.658974	0.122	0.347	1.19237e-80	r8Mock	SF1
3.15204e-85	0.330577	0.998	0.994	1.31938e-80	r8Mock	MT-ND2
4.59298e-85	-0.610197	0.102	0.323	1.92253e-80	r8Mock	TBL1X
6.21649e-85	-0.666123	0.045	0.222	2.6021e-80	r8Mock	DCAF16
6.25082e-85	-0.604425	0.566	0.821	2.61647e-80	r8Mock	HMGB1
6.31438e-85	-0.800318	0.092	0.301	2.64307e-80	r8Mock	TFPI2
1.15294e-84	-0.589186	0.171	0.427	4.82599e-80	r8Mock	API5
1.47052e-84	-0.742444	0.393	0.671	6.15532e-80	r8Mock	GDF15
3.11127e-84	-0.602737	0.175	0.43	1.30232e-79	r8Mock	RNPS1
1.00736e-83	-0.647215	0.492	0.776	4.2166e-79	r8Mock	RPL30
1.9688e-83	-0.62478	0.207	0.472	8.24099e-79	r8Mock	UGDH
3.65625e-83	-0.589786	0.54	0.805	1.53043e-78	r8Mock	ANXA5
5.01562e-83	-0.668331	0.049	0.227	2.09944e-78	r8Mock	DAAM1
1.87225e-82	-0.635657	0.104	0.319	7.83686e-78	r8Mock	HSPH1
2.03556e-82	-0.582291	0.189	0.451	8.52043e-78	r8Mock	NR3C1
2.30275e-82	-0.689541	0.015	0.157	9.63883e-78	r8Mock	MCM5
8.97439e-82	-0.425051	0.84	0.94	3.7565e-77	r8Mock	APLP2
9.29315e-82	-0.634256	0.131	0.358	3.88993e-77	r8Mock	HNRNPD
1.07595e-81	-0.660646	0.038	0.204	4.5037e-77	r8Mock	PLAUR
1.43898e-81	-0.661534	0.241	0.506	6.02327e-77	r8Mock	TCP1
5.77773e-81	1.35795	0.341	0.162	2.41844e-76	r8Mock	BIRC3
7.58752e-81	-0.636646	0.055	0.234	3.17598e-76	r8Mock	FABP5
7.79869e-81	-0.644239	0.041	0.208	3.26438e-76	r8Mock	CBX4
1.04269e-80	-0.589361	0.219	0.487	4.36449e-76	r8Mock	SRP72
2.19453e-80	-0.613992	0.04	0.207	9.18586e-76	r8Mock	KLHL29
3.51488e-80	-0.584136	0.366	0.657	1.47126e-75	r8Mock	HMGN1
3.62779e-80	1.25742	0.351	0.173	1.51852e-75	r8Mock	KRT19
4.44835e-80	-0.543663	0.182	0.44	1.86199e-75	r8Mock	SAFB
4.8898e-80	-0.629833	0.159	0.395	2.04677e-75	r8Mock	ATP6V1B2
6.81063e-80	-0.582474	0.182	0.431	2.85079e-75	r8Mock	SEC22B
8.91119e-80	-0.568841	0.194	0.449	3.73005e-75	r8Mock	COX7A2L
1.87655e-79	-0.55349	0.103	0.315	7.85487e-75	r8Mock	MAP2K1
2.36734e-79	-0.632511	0.015	0.155	9.90923e-75	r8Mock	PAPPA
5.22242e-79	-0.646282	0.064	0.247	2.186e-74	r8Mock	GTF2A1
8.44316e-79	-0.642042	0.04	0.203	3.53414e-74	r8Mock	LARP6
9.16978e-79	-0.650278	0.022	0.167	3.83829e-74	r8Mock	ITPRIP
1.17041e-78	-0.590281	0.085	0.281	4.89909e-74	r8Mock	TOMM34
1.60095e-78	-0.558078	0.126	0.351	6.70125e-74	r8Mock	CLCN3
1.77389e-78	-0.59287	0.063	0.245	7.42516e-74	r8Mock	NSD3
2.62964e-78	-0.66792	0.126	0.342	1.10071e-73	r8Mock	BUD31
3.39518e-78	-0.63186	0.033	0.191	1.42115e-73	r8Mock	MCM4
3.58904e-78	-0.582879	0.232	0.494	1.5023e-73	r8Mock	OCIAD1
1.63851e-77	-0.555893	0.215	0.476	6.85847e-73	r8Mock	ATP1B3
3.29559e-77	1.0321	0.209	0.057	1.37947e-72	r8Mock	HSPB8
3.33848e-77	-0.559233	0.564	0.831	1.39742e-72	r8Mock	RPL8
3.59605e-77	-0.599564	0.007	0.132	1.50524e-72	r8Mock	DTL
5.72809e-77	0.905272	0.631	0.527	2.39767e-72	r8Mock	AHNAK
6.32318e-77	-0.614911	0.242	0.503	2.64675e-72	r8Mock	MARCKS
1.24058e-76	-0.551999	0.155	0.389	5.19282e-72	r8Mock	PCGF5
1.6622e-76	-0.594386	0.082	0.277	6.95764e-72	r8Mock	ZRANB2
2.20575e-76	0.856808	0.102	0.002	9.23283e-72	r8Mock	SLC38A11
3.00788e-76	-0.743318	0.014	0.146	1.25904e-71	r8Mock	CDK1
3.27726e-76	-0.552929	0.179	0.428	1.3718e-71	r8Mock	PDS5A
5.36291e-76	-0.567597	0.156	0.386	2.24481e-71	r8Mock	NUDC
5.43899e-76	-0.645188	0.199	0.443	2.27665e-71	r8Mock	CBX5
6.49294e-76	-0.603666	0.046	0.211	2.71782e-71	r8Mock	RRM1
6.76938e-76	-0.520022	0.184	0.431	2.83353e-71	r8Mock	HNRNPM
1.02367e-75	-0.594334	0.275	0.54	4.28489e-71	r8Mock	TUBA1B
1.02708e-75	-0.652151	0.094	0.289	4.29916e-71	r8Mock	KIFC3
1.05211e-75	-0.628828	0.17	0.403	4.40393e-71	r8Mock	HNRNPAB
2.84824e-75	-0.550858	0.174	0.41	1.19222e-70	r8Mock	EDF1
3.21734e-75	-0.578839	0.147	0.373	1.34672e-70	r8Mock	SF3B2
3.23303e-75	-0.650987	0.027	0.173	1.35328e-70	r8Mock	PRC1
3.84099e-75	0.749114	0.66	0.587	1.60776e-70	r8Mock	RPS26
4.04891e-75	-0.546814	0.117	0.331	1.69479e-70	r8Mock	MAL2
8.58539e-75	-0.563259	0.249	0.509	3.59367e-70	r8Mock	SNU13
1.24482e-74	-0.604543	0.071	0.251	5.21059e-70	r8Mock	MSANTD3
1.25014e-74	1.25352	0.301	0.137	5.23282e-70	r8Mock	TRIM38
1.42584e-74	-0.557858	0.119	0.33	5.96828e-70	r8Mock	NAA50
1.6939e-74	-0.569588	0.145	0.367	7.09035e-70	r8Mock	KCMF1
2.75242e-74	-0.49094	0.589	0.832	1.15211e-69	r8Mock	SRP14
2.81835e-74	-0.566679	0.292	0.566	1.1797e-69	r8Mock	PRRC2C
2.87266e-74	-0.599919	0.183	0.418	1.20244e-69	r8Mock	HPCAL1
3.69672e-74	-0.582861	0.531	0.777	1.54737e-69	r8Mock	MYH9
6.64288e-74	-0.581008	0.11	0.313	2.78058e-69	r8Mock	DNAJC1
1.10124e-73	1.0032	0.202	0.056	4.60955e-69	r8Mock	IDI1
1.12677e-73	-0.499411	0.151	0.381	4.71645e-69	r8Mock	CCNY
1.29071e-73	-0.518495	0.456	0.731	5.40265e-69	r8Mock	KPNB1
1.38379e-73	-0.62816	0.077	0.26	5.79226e-69	r8Mock	SVIP
1.64698e-73	-0.5468	0.138	0.362	6.89392e-69	r8Mock	OSBPL8
4.11082e-73	-0.555811	0.189	0.43	1.72071e-68	r8Mock	HYOU1
4.41597e-73	-0.610325	0.074	0.253	1.84843e-68	r8Mock	SLC39A14
6.14928e-73	-0.671547	0.021	0.156	2.57397e-68	r8Mock	HMGB2
6.91662e-73	-0.535121	0.171	0.404	2.89516e-68	r8Mock	NFE2L1
9.32904e-73	-0.51421	0.563	0.831	3.90495e-68	r8Mock	HLA-A
1.1589e-72	-0.547628	0.007	0.127	4.85094e-68	r8Mock	E2F1
1.20681e-72	-0.578951	0.053	0.218	5.05147e-68	r8Mock	MED10
2.01359e-72	-0.611243	0.109	0.308	8.42849e-68	r8Mock	YARS
2.51307e-72	-0.505176	0.297	0.574	1.05192e-67	r8Mock	CELF1
3.09217e-72	-0.581609	0.025	0.165	1.29432e-67	r8Mock	DDIT3
5.1132e-72	-0.585651	0.039	0.193	2.14028e-67	r8Mock	ARL6IP6
6.35608e-72	-0.521713	0.12	0.327	2.66053e-67	r8Mock	TPP1
6.58285e-72	0.916746	0.16	0.032	2.75545e-67	r8Mock	KLHL13
8.60292e-72	-0.626833	0.163	0.389	3.60101e-67	r8Mock	FLNB
1.10482e-71	0.908101	0.558	0.455	4.62457e-67	r8Mock	ATP5B
1.25504e-71	-0.576192	0.23	0.476	5.25336e-67	r8Mock	TMED9
1.29903e-71	-0.564935	0.145	0.361	5.4375e-67	r8Mock	COPZ1
1.46286e-71	1.0602	0.369	0.206	6.12325e-67	r8Mock	POLR2L
1.76727e-71	-0.528212	0.07	0.25	7.39744e-67	r8Mock	C9orf64
2.33791e-71	-0.524924	0.024	0.161	9.78604e-67	r8Mock	HSPA13
2.62675e-71	0.889462	0.167	0.036	1.0995e-66	r8Mock	DHCR7
4.02188e-71	-0.520844	0.014	0.141	1.68348e-66	r8Mock	RMI1
4.05246e-71	-0.555388	0.093	0.281	1.69628e-66	r8Mock	RAD23A
4.93088e-71	-0.539065	0.216	0.461	2.06397e-66	r8Mock	SRM
6.22906e-71	1.15862	0.355	0.194	2.60736e-66	r8Mock	PTPN1
7.64545e-71	-0.486063	0.517	0.78	3.20023e-66	r8Mock	PTP4A2
1.00564e-70	-0.704983	0.166	0.382	4.20941e-66	r8Mock	STMN1
1.0819e-70	-0.587533	0.07	0.244	4.52861e-66	r8Mock	VPS72
1.09918e-70	-0.57504	0.064	0.234	4.60093e-66	r8Mock	TMX3
1.38928e-70	-0.511571	0.146	0.367	5.81526e-66	r8Mock	UBQLN1
1.81423e-70	-0.582624	0.024	0.161	7.59399e-66	r8Mock	FANCA
2.38556e-70	-0.514225	0.451	0.72	9.98548e-66	r8Mock	ACTN1
2.69079e-70	0.873066	0.636	0.581	1.12631e-65	r8Mock	CNDP2
6.85971e-70	0.92217	0.151	0.028	2.87134e-65	r8Mock	TSPAN1
7.32672e-70	-0.506462	0.327	0.601	3.06682e-65	r8Mock	ATP13A3
8.05712e-70	-0.526833	0.22	0.469	3.37255e-65	r8Mock	SNHG6
1.35632e-69	-0.543972	0.011	0.13	5.67729e-65	r8Mock	NTN4
1.40203e-69	-0.615051	0.048	0.205	5.86864e-65	r8Mock	DNMT1
1.65413e-69	-0.424743	0.167	0.402	6.92388e-65	r8Mock	CLIP1
1.9768e-69	-0.487024	0.528	0.814	8.2745e-65	r8Mock	RPLP1
2.51879e-69	-0.49887	0.158	0.383	1.05431e-64	r8Mock	TUSC3
2.5302e-69	-0.582361	0.119	0.319	1.05909e-64	r8Mock	CACYBP
2.68614e-69	-0.558888	0.187	0.415	1.12437e-64	r8Mock	CD99
3.45307e-69	-0.622838	0.019	0.148	1.44539e-64	r8Mock	NUSAP1
4.64664e-69	-0.562785	0.072	0.247	1.94499e-64	r8Mock	SUCO
7.09978e-69	-0.571526	0.074	0.247	2.97182e-64	r8Mock	LRRC59
8.17219e-69	-0.568347	0.021	0.15	3.42072e-64	r8Mock	C9orf40
1.28867e-68	1.16303	0.328	0.169	5.39412e-64	r8Mock	BICC1
1.34001e-68	-0.531917	0.044	0.196	5.609e-64	r8Mock	NUP58
1.956e-68	-0.548906	0.103	0.295	8.18744e-64	r8Mock	ABL2
2.7448e-68	-0.47606	0.089	0.275	1.14892e-63	r8Mock	GOLT1B
3.30705e-68	-0.514629	0.097	0.286	1.38427e-63	r8Mock	EDEM1
3.58891e-68	-0.621793	0.13	0.334	1.50225e-63	r8Mock	SPX
9.42295e-68	-0.561895	0.097	0.281	3.94426e-63	r8Mock	TXNDC12
1.23117e-67	-0.543834	0.109	0.301	5.15342e-63	r8Mock	CGGBP1
2.14733e-67	-0.545053	0.321	0.585	8.98827e-63	r8Mock	TOMM7
2.51263e-67	-0.52517	0.025	0.157	1.05174e-62	r8Mock	CDCA4
3.93025e-67	1.04082	0.441	0.299	1.64512e-62	r8Mock	MYL12B
4.33115e-67	-0.516064	0.122	0.322	1.81293e-62	r8Mock	BAZ1B
1.11244e-66	1.03793	0.519	0.401	4.65646e-62	r8Mock	SNX10
1.93431e-66	-0.606251	0.057	0.213	8.09663e-62	r8Mock	MME
2.12778e-66	0.876593	0.167	0.039	8.90645e-62	r8Mock	TNFRSF6B
2.15746e-66	-0.585668	0.083	0.257	9.03068e-62	r8Mock	MEA1
2.62804e-66	-0.538078	0.013	0.131	1.10005e-61	r8Mock	RFC3
2.83132e-66	-0.539516	0.113	0.305	1.18513e-61	r8Mock	DAZAP1
3.45201e-66	-0.536645	0.097	0.281	1.44494e-61	r8Mock	FAM168B
3.67683e-66	-0.546146	0.09	0.268	1.53905e-61	r8Mock	PPP1R18
3.75451e-66	-0.50221	0.025	0.156	1.57156e-61	r8Mock	NR2C2
3.79112e-66	-0.504403	0.488	0.753	1.58689e-61	r8Mock	CAST
5.65781e-66	-0.522711	0.496	0.785	2.36825e-61	r8Mock	HINT1
5.72267e-66	-0.512474	0.095	0.28	2.3954e-61	r8Mock	RCN1
6.1231e-66	-0.570594	0.358	0.617	2.56301e-61	r8Mock	COTL1
7.00119e-66	-0.540243	0.066	0.23	2.93056e-61	r8Mock	TMPO
8.16884e-66	-0.45663	0.673	0.869	3.41931e-61	r8Mock	YBX1
1.97912e-65	-0.491704	0.09	0.272	8.28421e-61	r8Mock	FZD6
2.52849e-65	0.972606	0.187	0.054	1.05837e-60	r8Mock	SQLE
4.33024e-65	-0.581746	0.146	0.352	1.81255e-60	r8Mock	TGIF1
4.63523e-65	-0.489351	0.073	0.242	1.94021e-60	r8Mock	STK4
5.93974e-65	-0.510146	0.062	0.222	2.48626e-60	r8Mock	PDE4DIP
7.07051e-65	1.12708	0.4	0.254	2.95957e-60	r8Mock	FAT1
8.24152e-65	-0.499434	0.03	0.165	3.44974e-60	r8Mock	GTPBP2
9.17462e-65	-0.453529	0.143	0.353	3.84031e-60	r8Mock	BRD4
9.7614e-65	-0.547507	0.008	0.116	4.08593e-60	r8Mock	ASF1B
1.14357e-64	-0.491993	0.061	0.222	4.78677e-60	r8Mock	MCM3
1.2769e-64	-0.641275	0.018	0.138	5.34484e-60	r8Mock	TOP2A
1.42102e-64	-0.47726	0.143	0.352	5.9481e-60	r8Mock	BUB3
1.50349e-64	-0.505068	0.038	0.179	6.29332e-60	r8Mock	ARL13B
1.63932e-64	-0.455003	0.119	0.315	6.86185e-60	r8Mock	MAP3K13
2.02671e-64	-0.513082	0.061	0.221	8.4834e-60	r8Mock	RPRD1B
2.44407e-64	-0.527137	0.052	0.203	1.02304e-59	r8Mock	DNAJB9
2.44513e-64	-0.542703	0.012	0.125	1.02348e-59	r8Mock	CLGN
2.47408e-64	-0.495704	0.122	0.319	1.0356e-59	r8Mock	AMD1
2.78783e-64	-0.478616	0.615	0.822	1.16693e-59	r8Mock	CALM2
3.41533e-64	-0.496842	0.28	0.54	1.42959e-59	r8Mock	EIF4H
4.41735e-64	-0.50461	0.619	0.838	1.84901e-59	r8Mock	RPL28
5.06481e-64	-0.57318	0.016	0.133	2.12003e-59	r8Mock	CCDC34
5.43345e-64	-0.51608	0.423	0.69	2.27433e-59	r8Mock	PDIA6
6.41223e-64	-0.492686	0.052	0.204	2.68403e-59	r8Mock	PPP1R10
6.68663e-64	1.17783	0.282	0.128	2.79889e-59	r8Mock	APOE
7.44008e-64	-0.480613	0.088	0.265	3.11427e-59	r8Mock	ROCK2
9.10978e-64	-0.495785	0.264	0.513	3.81317e-59	r8Mock	SSR1
1.45015e-63	-0.480792	0.183	0.407	6.07004e-59	r8Mock	CSNK1A1
1.96732e-63	-0.492612	0.32	0.584	8.23482e-59	r8Mock	TBCA
2.80883e-63	-0.479238	0.272	0.521	1.17572e-58	r8Mock	RHEB
2.97164e-63	-0.580631	0.078	0.243	1.24387e-58	r8Mock	UBALD2
3.71811e-63	-0.540337	0.023	0.147	1.55633e-58	r8Mock	MELK
6.16951e-63	0.905116	0.167	0.043	2.58243e-58	r8Mock	MPC1
7.81904e-63	-0.593133	0.016	0.132	3.27289e-58	r8Mock	AURKB
8.91382e-63	-0.559549	0.298	0.545	3.73115e-58	r8Mock	TUBA1C
1.03892e-62	0.506324	0.959	0.896	4.34871e-58	r8Mock	TMSB4X
1.22352e-62	0.823223	0.108	0.012	5.12141e-58	r8Mock	UGT2A3
1.28567e-62	-0.492664	0.17	0.385	5.38155e-58	r8Mock	HNRNPA0
1.663e-62	-0.447685	0.225	0.464	6.96097e-58	r8Mock	KHDRBS1
2.59091e-62	-0.496146	0.044	0.185	1.0845e-57	r8Mock	RFWD3
2.71906e-62	-0.495374	0.342	0.61	1.13814e-57	r8Mock	RPS20
3.04942e-62	-0.454207	0.032	0.164	1.27643e-57	r8Mock	RCAN1
5.05138e-62	-0.432402	0.21	0.447	2.11441e-57	r8Mock	PAK2
5.33201e-62	-0.480112	0.126	0.321	2.23187e-57	r8Mock	URI1
7.31525e-62	-0.504277	0.007	0.111	3.06202e-57	r8Mock	FANCG
1.42407e-61	-0.465241	0.131	0.329	5.96088e-57	r8Mock	SUZ12
2.60989e-61	-0.479839	0.403	0.674	1.09245e-56	r8Mock	GRN
2.98624e-61	-0.43856	0.197	0.426	1.24998e-56	r8Mock	C11orf58
3.63926e-61	-0.487262	0.141	0.342	1.52332e-56	r8Mock	IPO5
4.25366e-61	-0.48344	0.099	0.278	1.7805e-56	r8Mock	P4HA1
5.72775e-61	-0.507341	0.042	0.18	2.39752e-56	r8Mock	BRCA1
1.14867e-60	-0.516401	0.062	0.215	4.80809e-56	r8Mock	SEL1L
1.15166e-60	-0.460903	0.004	0.101	4.82064e-56	r8Mock	CDC6
1.3434e-60	-0.490283	0.024	0.146	5.62321e-56	r8Mock	H1FX
1.34456e-60	-0.599662	0.024	0.145	5.62805e-56	r8Mock	MKI67
1.8571e-60	-0.470746	0.491	0.758	7.77343e-56	r8Mock	GHITM
5.17686e-60	-0.529395	0.068	0.224	2.16693e-55	r8Mock	RIF1
5.39486e-60	-0.488335	0.069	0.225	2.25818e-55	r8Mock	CLDND1
5.94194e-60	-0.480209	0.461	0.718	2.48718e-55	r8Mock	RPL36
6.04053e-60	-0.439802	0.071	0.231	2.52845e-55	r8Mock	CPSF7
6.4041e-60	-0.498448	0.198	0.417	2.68063e-55	r8Mock	SRSF3
7.66817e-60	0.990981	0.219	0.082	3.20974e-55	r8Mock	REPS2
7.87567e-60	-0.487209	0.106	0.284	3.2966e-55	r8Mock	BCL7B
8.68098e-60	0.984431	0.296	0.148	3.63368e-55	r8Mock	FASN
1.52958e-59	-0.599081	0.018	0.13	6.40251e-55	r8Mock	TK1
1.75434e-59	-0.511549	0.201	0.422	7.3433e-55	r8Mock	TOP1
2.03546e-59	-0.48488	0.142	0.337	8.52003e-55	r8Mock	APMAP
3.30183e-59	-0.436096	0.195	0.419	1.38208e-54	r8Mock	RDX
3.67208e-59	-0.425971	0.142	0.344	1.53706e-54	r8Mock	SLC44A1
4.07679e-59	-0.451204	0.077	0.239	1.70646e-54	r8Mock	TCF12
4.49473e-59	-0.498571	0.155	0.357	1.8814e-54	r8Mock	AC003092.1
5.79992e-59	-0.556513	0.024	0.143	2.42773e-54	r8Mock	ANLN
6.74352e-59	-0.54672	0.046	0.183	2.8227e-54	r8Mock	UBE2S
7.48156e-59	-0.446699	0.141	0.336	3.13163e-54	r8Mock	HDAC2
7.66155e-59	0.912758	0.53	0.446	3.20697e-54	r8Mock	LDHB
8.04186e-59	-0.457118	0.094	0.264	3.36616e-54	r8Mock	ATXN2L
8.44763e-59	-0.436007	0.087	0.253	3.53601e-54	r8Mock	SRPRA
9.48959e-59	-0.410527	0.174	0.389	3.97215e-54	r8Mock	PPP2CA
1.01339e-58	-0.48344	0.029	0.151	4.24185e-54	r8Mock	H2AFX
1.07213e-58	-0.486605	0.171	0.374	4.48774e-54	r8Mock	ATP6V0B
1.26583e-58	-0.513322	0.298	0.545	5.29849e-54	r8Mock	PSMA7
1.58879e-58	0.260044	0.999	0.999	6.65036e-54	r8Mock	MT-CO3
1.76466e-58	-0.490954	0.083	0.247	7.3865e-54	r8Mock	PEG10
2.0932e-58	-0.457783	0.372	0.631	8.76171e-54	r8Mock	BNIP3
2.68446e-58	-0.552588	0.058	0.203	1.12366e-53	r8Mock	LAMC2
2.74937e-58	-0.475633	0.534	0.787	1.15083e-53	r8Mock	RPS18
3.2855e-58	-0.514156	0.065	0.213	1.37525e-53	r8Mock	PIH1D1
3.84629e-58	-0.400438	0.061	0.212	1.60998e-53	r8Mock	TLNRD1
4.97004e-58	-0.471512	0.091	0.255	2.08036e-53	r8Mock	PSENEN
7.25066e-58	-0.49427	0.104	0.275	3.03498e-53	r8Mock	UBE2Z
7.95464e-58	-0.496109	0.191	0.401	3.32965e-53	r8Mock	SEM1
8.74131e-58	-0.431648	0.269	0.517	3.65894e-53	r8Mock	PCBP2
9.62675e-58	-0.340117	0.987	0.986	4.02956e-53	r8Mock	MT-ND3
9.82283e-58	-0.49498	0.024	0.14	4.11164e-53	r8Mock	GLIPR1
1.06381e-57	-0.465072	0.138	0.331	4.45292e-53	r8Mock	ATF6
1.11594e-57	-0.467878	0.035	0.16	4.67109e-53	r8Mock	CFAP20
1.31401e-57	-0.393539	0.154	0.358	5.5002e-53	r8Mock	DDX39B
1.3239e-57	-0.471414	0.051	0.191	5.54156e-53	r8Mock	NRBF2
1.35795e-57	-0.444038	0.349	0.604	5.6841e-53	r8Mock	PSAT1
1.46115e-57	-0.525002	0.077	0.232	6.11608e-53	r8Mock	BLVRB
1.5165e-57	0.768376	0.126	0.023	6.34775e-53	r8Mock	MT1F
1.73287e-57	0.91966	0.147	0.035	7.25343e-53	r8Mock	ITGB8
2.20188e-57	-0.475537	0.391	0.65	9.21665e-53	r8Mock	BTF3
2.89951e-57	-0.414301	0.161	0.367	1.21368e-52	r8Mock	MAN2A1
4.02894e-57	-0.396846	0.076	0.233	1.68643e-52	r8Mock	LRP12
4.34091e-57	-0.518044	0.041	0.171	1.81702e-52	r8Mock	ANGPTL4
4.57412e-57	-0.486331	0.21	0.426	1.91463e-52	r8Mock	TMEM205
5.86883e-57	-0.46286	0.127	0.313	2.45658e-52	r8Mock	SRGAP1
6.15888e-57	-0.610274	0.464	0.7	2.57798e-52	r8Mock	HSP90AA1
6.89838e-57	-0.713916	0.042	0.172	2.88752e-52	r8Mock	G0S2
7.20909e-57	1.00592	0.278	0.135	3.01758e-52	r8Mock	FDFT1
7.69611e-57	-0.469189	0.167	0.368	3.22144e-52	r8Mock	MICAL2
7.94143e-57	-0.509564	0.106	0.275	3.32412e-52	r8Mock	TXNDC5
9.44525e-57	-0.430485	0.341	0.595	3.95359e-52	r8Mock	RNASEK
1.52265e-56	-0.458538	0.22	0.437	6.37352e-52	r8Mock	POMP
1.72661e-56	-0.478975	0.251	0.479	7.22725e-52	r8Mock	IDH1
2.66964e-56	-0.475713	0.04	0.169	1.11746e-51	r8Mock	SMC2
2.87076e-56	-0.461946	0.043	0.176	1.20164e-51	r8Mock	DUSP10
2.92003e-56	-0.456833	0.25	0.484	1.22227e-51	r8Mock	CCT4
3.89885e-56	-0.461591	0.046	0.179	1.63198e-51	r8Mock	RAPH1
5.47053e-56	-0.371368	0.573	0.821	2.28985e-51	r8Mock	SET
6.10422e-56	-0.487103	0.033	0.155	2.5551e-51	r8Mock	MAD2L2
6.5531e-56	-0.461972	0.241	0.47	2.743e-51	r8Mock	ERP29
7.74908e-56	-0.511424	0.045	0.174	3.24361e-51	r8Mock	IGSF8
7.80048e-56	-0.388473	0.125	0.309	3.26512e-51	r8Mock	RBM15B
8.21037e-56	-0.403331	0.149	0.345	3.4367e-51	r8Mock	CTBP2
1.23273e-55	-0.465731	0.025	0.138	5.15994e-51	r8Mock	MFSD2B
1.5737e-55	-0.398512	0.155	0.355	6.58718e-51	r8Mock	STT3A
1.66219e-55	-0.484668	0.03	0.149	6.95759e-51	r8Mock	MLH1
1.82176e-55	-0.464188	0.136	0.321	7.62553e-51	r8Mock	TRIP10
2.19546e-55	-0.335851	0.123	0.309	9.18977e-51	r8Mock	NUP50
2.26982e-55	-0.410936	0.097	0.266	9.50103e-51	r8Mock	RAP2B
2.31267e-55	-0.472141	0.081	0.235	9.68037e-51	r8Mock	ABL1
2.72949e-55	-0.425111	0.292	0.535	1.14251e-50	r8Mock	PABPC4
3.37308e-55	-0.439148	0.065	0.211	1.4119e-50	r8Mock	SERTAD2
5.1307e-55	-0.49614	0.289	0.527	2.14761e-50	r8Mock	P4HB
5.21323e-55	-0.391101	0.213	0.434	2.18215e-50	r8Mock	TMEM248
5.24115e-55	-0.441515	0.34	0.591	2.19384e-50	r8Mock	H3F3B
6.86775e-55	-0.461877	0.032	0.152	2.8747e-50	r8Mock	IRS2
7.02058e-55	-0.489005	0.011	0.109	2.93868e-50	r8Mock	NRIP3
7.26224e-55	-0.482067	0.029	0.144	3.03983e-50	r8Mock	CPSF4
1.35818e-54	-0.491388	0.044	0.172	5.68508e-50	r8Mock	PVR
1.60569e-54	1.10804	0.307	0.169	6.7211e-50	r8Mock	MYLK
1.91494e-54	-0.396062	0.157	0.354	8.01555e-50	r8Mock	DHX36
2.00055e-54	-0.527017	0.061	0.199	8.37391e-50	r8Mock	KRT10
2.38287e-54	-0.445536	0.088	0.245	9.97422e-50	r8Mock	SNRNP27
3.07173e-54	-0.380951	0.12	0.302	1.28576e-49	r8Mock	MED1
4.31714e-54	-0.483812	0.026	0.139	1.80707e-49	r8Mock	CASP8AP2
4.88728e-54	-0.418589	0.24	0.467	2.04572e-49	r8Mock	COPA
5.20926e-54	-0.351388	0.224	0.448	2.18049e-49	r8Mock	TMED10
5.76269e-54	-0.404746	0.542	0.78	2.41215e-49	r8Mock	IQGAP1
7.00117e-54	-0.465652	0.185	0.389	2.93055e-49	r8Mock	ANXA1
7.19369e-54	-0.434697	0.445	0.689	3.01113e-49	r8Mock	KDELR2
7.27698e-54	-0.486832	0.019	0.125	3.046e-49	r8Mock	MCM2
7.95526e-54	-0.409749	0.128	0.309	3.32991e-49	r8Mock	AC021078.1
8.39952e-54	-0.474738	0.037	0.16	3.51587e-49	r8Mock	SNAPC1
8.59758e-54	-0.455467	0.064	0.206	3.59878e-49	r8Mock	BMI1
1.02002e-53	-0.43182	0.101	0.265	4.2696e-49	r8Mock	CMC2
1.25697e-53	-0.39788	0.235	0.463	5.26143e-49	r8Mock	UBE2D3
1.34286e-53	-0.505969	0.176	0.368	5.62093e-49	r8Mock	SEC61B
1.82067e-53	-0.447765	0.132	0.313	7.62095e-49	r8Mock	TARDBP
1.86343e-53	-0.391946	0.087	0.246	7.79994e-49	r8Mock	USP53
2.06683e-53	-0.451921	0.132	0.312	8.65134e-49	r8Mock	PRMT1
2.28073e-53	-0.434861	0.091	0.25	9.54667e-49	r8Mock	PHIP
2.37534e-53	-0.577385	0.057	0.189	9.94271e-49	r8Mock	EPB41L4A-AS1
2.77046e-53	-0.495939	0.026	0.136	1.15966e-48	r8Mock	MICALL1
2.82255e-53	-0.339158	0.18	0.39	1.18146e-48	r8Mock	PRELID3B
2.86704e-53	-0.418478	0.018	0.122	1.20009e-48	r8Mock	HSPBAP1
3.28382e-53	-0.484867	0.075	0.22	1.37454e-48	r8Mock	PRDX4
3.77227e-53	-0.43356	0.336	0.584	1.579e-48	r8Mock	ILF2
4.47029e-53	0.613613	0.104	0.015	1.87117e-48	r8Mock	SLC1A1
4.57046e-53	-0.451675	0.103	0.266	1.9131e-48	r8Mock	ALCAM
5.18364e-53	-0.412834	0.03	0.145	2.16977e-48	r8Mock	TOPBP1
5.61095e-53	-0.462853	0.144	0.324	2.34863e-48	r8Mock	RTCB
6.55814e-53	-0.461167	0.287	0.514	2.74511e-48	r8Mock	PNRC1
6.72446e-53	-0.436136	0.052	0.185	2.81473e-48	r8Mock	TMEM38B
7.5955e-53	-0.379779	0.15	0.344	3.17933e-48	r8Mock	KMT2A
8.40314e-53	-0.455931	0.07	0.213	3.51739e-48	r8Mock	MAX
8.73385e-53	-0.428875	0.244	0.467	3.65582e-48	r8Mock	CNIH1
9.17738e-53	-0.434346	0.044	0.171	3.84147e-48	r8Mock	ZNF267
1.10823e-52	-0.750579	0.081	0.229	4.63885e-48	r8Mock	HSPA1A
1.17673e-52	-0.428351	0.445	0.673	4.92555e-48	r8Mock	HNRNPF
1.18508e-52	-0.363699	0.098	0.262	4.96049e-48	r8Mock	AP1AR
1.23354e-52	-0.402016	0.347	0.601	5.16333e-48	r8Mock	ADAM9
1.28096e-52	-0.463366	0.048	0.177	5.36185e-48	r8Mock	POLE3
1.42567e-52	-0.45804	0.023	0.131	5.96758e-48	r8Mock	JARID2
1.43479e-52	-0.479395	0.04	0.163	6.00574e-48	r8Mock	CNOT9
1.56705e-52	-0.40364	0.092	0.25	6.55938e-48	r8Mock	TMEM14B
1.60793e-52	-0.428342	0.159	0.352	6.73049e-48	r8Mock	LSM4
1.65887e-52	-0.450867	0.05	0.18	6.94371e-48	r8Mock	PIEZO1
1.97767e-52	-0.399629	0.372	0.617	8.27813e-48	r8Mock	MORF4L2
2.24067e-52	-0.41403	0.115	0.287	9.379e-48	r8Mock	FNBP4
2.34668e-52	-0.38131	0.221	0.438	9.82274e-48	r8Mock	PSME3
2.92032e-52	-0.406704	0.491	0.74	1.22239e-47	r8Mock	HNRNPC
3.09425e-52	-0.373833	0.224	0.446	1.29519e-47	r8Mock	CSNK2A1
4.15923e-52	-0.347113	0.129	0.31	1.74097e-47	r8Mock	ADNP2
4.39296e-52	-0.412099	0.219	0.433	1.83881e-47	r8Mock	EIF3B
4.73922e-52	-0.41715	0.176	0.376	1.98374e-47	r8Mock	ARID1A
4.89174e-52	-0.468352	0.031	0.146	2.04759e-47	r8Mock	ATAD2
4.92441e-52	-0.413495	0.101	0.264	2.06126e-47	r8Mock	PAWR
5.09133e-52	-0.432118	0.037	0.157	2.13113e-47	r8Mock	NASP
5.29515e-52	0.746987	0.137	0.033	2.21644e-47	r8Mock	ALDH4A1
6.05124e-52	-0.444026	0.072	0.215	2.53293e-47	r8Mock	PPP1R11
6.09518e-52	-0.42563	0.075	0.221	2.55132e-47	r8Mock	TFDP1
7.06484e-52	-0.400606	0.14	0.323	2.9572e-47	r8Mock	SETD5
7.36481e-52	-0.427736	0.049	0.177	3.08276e-47	r8Mock	HDAC9
9.0704e-52	-0.442564	0.15	0.334	3.79669e-47	r8Mock	SNRPG
9.53275e-52	-0.426332	0.221	0.433	3.99022e-47	r8Mock	EIF6
1.00935e-51	-0.448496	0.034	0.15	4.22495e-47	r8Mock	ZWILCH
1.13928e-51	-0.544519	0.452	0.672	4.76881e-47	r8Mock	NAMPT
1.38386e-51	-0.472072	0.029	0.14	5.79257e-47	r8Mock	RASSF8
[truncated: 2,500 more rows]

## Sheet: 7A_T-Cell-1_allPeak_SURV
Relevant to Figure 4
[truncated: 910 more rows]

[truncated: 15 more sheets: 7B_T-Cell-1_allPeak_SURV, 8A_T-Cell-2_allPeak_SURV, 8B_T-Cell-2_allPeak_SURV, 9A_T-Cell-3_allPeak_SURV, 9B_T-Cell-3_allPeak_SURV, 10A_B-Cell_allPeak_SURV, 10B_B-Cell_allPeak_SURV, 11A_B-cell_resBKVir_SURV, 11B_B-cell_resBKVir_SURV, 12A_MAC_allPeak_SURV, 12B_MAC_allPeak_SURV, 13A_MON_allPeak_SURV, 13B_MON_allPeak_SURV, 14A_NKC_allPeak_SURV, 14B_NKC_allPeak_SURV]
