# Supplementary material for: Single-cell profiling reveals epithelial and immune responses in BK polyomavirus–infected human kidney biopsies
Source: JCI Insight. 2026 Mar 12;11(8):e198227. doi: 10.1172/jci.insight.198227 (PMC13135396; doi:10.1172/jci.insight.198227)
Supplement: Supporting data values [file jciinsight-11-198227-s014.xlsx]

## Sheet: fig_1b
cell_id	celltype	BKPhase	UMAP_1	UMAP_2
AAACCCACACGCTGCA-1_1	TAL-2	Resolving	4.29307	5.16572
AAACCCACACTGCACG-1_1	TAL-1	Resolving	7.99124	9.13488
AAACCCACATGAGTAA-1_1	TAL-1	Resolving	7.62828	10.3024
AAACCCACATGTCAGT-1_1	TAL-1	Resolving	8.06591	10.6899
AAACCCAGTCCACAGC-1_1	TAL-1	Resolving	7.17343	9.91339
AAACCCAGTGAGAGGG-1_1	ATL	Resolving	6.77675	9.31577
AAACCCAGTTTGGGTT-1_1	PC	Resolving	-0.238504	7.60028
AAACCCATCTACGGGC-1_1	MAC	Resolving	1.18931	-15.8673
AAACGAACAACAAGAT-1_1	TAL-1	Resolving	6.77563	9.58758
AAACGAACACATCATG-1_1	TAL-1	Resolving	9.08977	7.39945
AAACGAACAGCGACCT-1_1	T-Cell-3	Resolving	-6.54136	-2.82874
AAACGAAGTTTCTTAC-1_1	TAL-1	Resolving	6.94858	8.60872
AAACGAATCATTGAGC-1_1	EC-PT-1	Resolving	9.16904	-8.98269
AAACGAATCCGATCTC-1_1	TAL-1	Resolving	8.20674	10.818
AAACGAATCTCCAAGA-1_1	PT-1	Resolving	0.391889	-6.96156
AAACGCTAGAGCAGAA-1_1	EC-PT-1	Resolving	7.14938	-10.1897
AAACGCTAGTTCCATG-1_1	TAL-1	Resolving	9.37764	8.84797
AAACGCTCACTGGAAG-1_1	ATL	Resolving	6.49954	7.85397
AAACGCTCATCGATCA-1_1	TAL-1	Resolving	6.4207	9.45586
AAACGCTCATGGAATA-1_1	T-Cell-2	Resolving	-9.55671	4.49423
AAACGCTGTATGGTAA-1_1	EC-PT-1	Resolving	7.56007	-9.61399
AAACGCTTCTCGCAGG-1_1	TAL-1	Resolving	7.48404	10.2199
AAACGCTTCTTGGCTC-1_1	TAL-1	Resolving	7.63826	10.0855
AAAGAACCAAGCCATT-1_1	TAL-2	Resolving	4.35772	5.13378
AAAGAACCATATGGCT-1_1	TAL-1	Resolving	6.78369	8.81423
AAAGAACGTACCTGTA-1_1	TAL-1	Resolving	8.01841	9.40438
AAAGAACTCATTGGTG-1_1	T-Cell-1	Resolving	-12.3044	0.306891
AAAGGATAGCAACAAT-1_1	IC-A	Resolving	0.869542	2.37344
AAAGGATAGCCGTTAT-1_1	ATL	Resolving	5.18001	9.04518
AAAGGATAGGTGAGAA-1_1	TAL-1	Resolving	8.2807	7.60811
AAAGGATTCAAGATAG-1_1	TAL-2	Resolving	6.36563	4.91914
AAAGGATTCTGAACGT-1_1	TAL-1	Resolving	5.88978	9.98864
AAAGGGCAGTTGTCGT-1_1	ATL	Resolving	5.76252	6.2828
AAAGGGCCACTCCACT-1_1	EC-PT-1	Resolving	7.83881	-10.6835
AAAGGGCCATCCTTGC-1_1	DTL-2	Resolving	2.9782	-3.87025
AAAGGGCGTACAATAG-1_1	TAL-2	Resolving	6.67868	4.76241
AAAGGGCTCGCCTCTA-1_1	EC-PT-1	Resolving	7.79635	-10.5132
AAAGGGCTCGCTTACC-1_1	DTL-1	Resolving	9.44115	-4.97233
AAAGGGCTCGGAATTC-1_1	TAL-1	Resolving	8.51994	8.43469
AAAGGGCTCGTGGCTG-1_1	EC-AEA	Resolving	12.0003	-8.66506
AAAGGGCTCTCACCCA-1_1	TAL-1	Resolving	6.61966	10.4101
AAAGGTAAGCCAAGCA-1_1	ATL	Resolving	5.93545	6.60383
AAAGGTAAGCGGTATG-1_1	TAL-1	Resolving	7.62565	9.10839
AAAGGTAAGCTCCATA-1_1	DCT	Resolving	3.37807	2.60352
AAAGGTACACACGGTC-1_1	T-Cell-1	Resolving	-10.6582	0.558839
AAAGGTACAGAGGGTT-1_1	TAL-1	Resolving	8.25172	7.84984
AAAGGTACATTACGGT-1_1	TAL-1	Resolving	6.33063	9.14373
AAAGGTAGTGCATTTG-1_1	TAL-1	Resolving	6.82261	11.2159
AAAGGTATCAGACCTA-1_1	MON	Resolving	-1.71765	-11.4093
AAAGGTATCGGAAGGT-1_1	TAL-1	Resolving	9.42146	6.87707
AAAGGTATCTAACACG-1_1	MAC	Resolving	-2.16416	-13.8824
AAAGTCCAGGCGAAGG-1_1	DTL-2	Resolving	1.78279	-4.67061
AAAGTCCCAACACAGG-1_1	DTL-1	Resolving	8.66534	-2.0427
AAAGTCCCAGACACAG-1_1	EC-LYM	Resolving	-4.01442	-6.31528
AAAGTCCTCAAACGTC-1_1	NKC	Resolving	-7.28326	8.72123
AAAGTCCTCTGAGTCA-1_1	ATL	Resolving	5.29498	7.05829
AAAGTCCTCTTTCCAA-1_1	TAL-2	Resolving	5.07204	4.92139
AAAGTGAAGGAGAGTA-1_1	DTL-1	Resolving	9.17271	-3.4771
AAAGTGACAACCACAT-1_1	ATL	Resolving	5.6644	6.80978
AAAGTGACACAAGCAG-1_1	ATL	Resolving	8.04775	8.01387
AAAGTGAGTACGGGAT-1_1	TAL-1	Resolving	8.56366	9.81605
AAAGTGATCGAACGGA-1_1	EC-PT-1	Resolving	4.80569	-11.6548
AAATGGAAGGATTTAG-1_1	DTL-1	Resolving	10.4764	-3.90789
AAATGGAAGGGACCAT-1_1	ATL	Resolving	7.60127	7.92954
AAATGGACAAATTGCC-1_1	DTL-1	Resolving	8.24656	-5.13955
AAATGGACAAGAGTGC-1_1	NKC	Resolving	-6.30066	10.8704
AAATGGACACTAAACC-1_1	EC-PT-1	Resolving	4.75189	-12.3442
AAATGGACAGCTTCCT-1_1	DTL-1	Resolving	7.99658	-2.20373
AAATGGAGTCAACATC-1_1	DTL-1	Resolving	9.37575	-1.60627
AAATGGATCCACAAGT-1_1	T-Cell-1	Resolving	-9.18904	1.11199
AAATGGATCTTACACT-1_1	TAL-1	Resolving	7.98992	9.76772
AACAAAGGTTGCATGT-1_1	TAL-1	Resolving	8.96261	8.21461
AACAAAGTCCATATGG-1_1	TAL-1	Resolving	8.9445	9.87917
AACAACCAGCTCCCTT-1_1	DTL-1	Resolving	9.51629	-4.63176
AACAACCCAAGAGTTA-1_1	ATL	Resolving	8.50673	7.48975
AACAACCCAAGCTCTA-1_1	vSMC_MC-1	Resolving	-3.32993	0.254083
AACAACCGTCAAATCC-1_1	TAL-1	Resolving	7.86961	10.8358
AACAACCTCGTAGGGA-1_1	PC	Resolving	-0.439357	8.0417
AACAACCTCTCTCGAC-1_1	PC	Resolving	2.69592	5.70616
AACAACCTCTGGGCCA-1_1	TAL-1	Resolving	7.41516	8.52809
AACAACCTCTTCGTGC-1_1	TAL-1	Resolving	6.34424	10.9083
AACAAGAAGCTAAACA-1_1	EC-PT-1	Resolving	8.01126	-9.46927
AACAAGACAAATACAG-1_1	vSMC_MC-1	Resolving	-3.27152	0.401806
AACAAGACAACTCGTA-1_1	TAL-1	Resolving	8.47978	9.87222
AACAAGACACGACGTC-1_1	TAL-1	Resolving	7.55877	8.93331
AACAAGAGTGTGAATA-1_1	TAL-1	Resolving	8.5022	6.25974
AACAAGATCGTTCGCT-1_1	DTL-1	Resolving	10.7152	-3.84757
AACACACAGAAGGCTC-1_1	TAL-2	Resolving	5.06585	4.89916
AACACACAGAGTCTTC-1_1	TAL-1	Resolving	8.09885	10.3656
AACACACAGCAAGTGC-1_1	TAL-1	Resolving	9.16273	7.52344
AACACACAGGGCGAGA-1_1	NKC	Resolving	-7.52328	8.09931
AACACACAGTGCGACA-1_1	TAL-1	Resolving	8.5944	9.89398
AACACACCATCCGAAT-1_1	TAL-2	Resolving	7.3705	5.44861
AACACACGTGCATACT-1_1	TAL-2	Resolving	5.27813	5.06082
AACACACTCGCAGTTA-1_1	DCT	Resolving	3.68311	2.9081
AACACACTCTGCAGCG-1_1	TAL-1	Resolving	6.48699	8.49442
AACACACTCTTCCAGC-1_1	vSMC_MC-1	Resolving	-3.50876	0.310968
AACAGGGAGAAGCGAA-1_1	ATL	Resolving	7.90078	6.3199
AACAGGGAGTATGGCG-1_1	DTL-2	Resolving	2.14041	-4.02285
AACAGGGCATCAGCGC-1_1	NKC	Resolving	-7.26923	8.74595
AACAGGGCATGTGACT-1_1	TAL-1	Resolving	6.88493	10.4203
AACAGGGGTATGGTAA-1_1	TAL-1	Resolving	7.4252	10.5212
AACAGGGGTCGAAACG-1_1	T-Cell-1	Resolving	-11.8787	0.273596
AACAGGGGTTAGTTCG-1_1	TAL-1	Resolving	9.03355	5.84761
AACCAACAGTAGAATC-1_1	TAL-1	Resolving	7.15918	10.051
AACCAACCAGGACATG-1_1	DTL-1	Resolving	11.6463	-2.78577
AACCAACCATCGGATT-1_1	TAL-1	Resolving	7.25453	10.8476
AACCAACGTGCCTACG-1_1	T-Cell-3	Resolving	-4.8768	-3.16626
AACCAACTCCAATCTT-1_1	TAL-1	Resolving	7.0264	10.2558
AACCACAAGAGTTGTA-1_1	TAL-1	Resolving	6.26276	8.54866
AACCACAAGCTGTGCC-1_1	NKC	Resolving	-6.68372	9.46756
AACCACACAATAGGGC-1_1	TAL-1	Resolving	9.57209	8.65904
AACCACACACTGGCGT-1_1	T-Cell-2	Resolving	-7.37964	6.98904
AACCACAGTATCGATC-1_1	MON	Resolving	-4.15752	-9.08822
AACCACAGTCGTTGCG-1_1	PC	Resolving	0.169907	7.60639
AACCACAGTTGGTAGG-1_1	TAL-1	Resolving	8.03257	8.48916
AACCACATCAGGACAG-1_1	TAL-1	Resolving	9.23691	6.80908
AACCATGAGCGACTGA-1_1	ATL	Resolving	8.01415	7.65695
AACCATGAGGTTTACC-1_1	MAC	Resolving	0.407505	-15.7633
AACCATGCAATGACCT-1_1	TAL-1	Resolving	8.35495	10.3685
AACCATGCACGATAGG-1_1	TAL-1	Resolving	7.0748	10.0712
AACCATGCACTGCACG-1_1	TAL-1	Resolving	8.8415	9.27963
AACCATGCATACAGCT-1_1	TAL-1	Resolving	6.95129	10.0907
AACCATGCATGTTTGG-1_1	MAC	Resolving	0.0540677	-15.5857
AACCATGGTTGCGGAA-1_1	ATL	Resolving	8.22731	8.23774
AACCATGTCGCGTGCA-1_1	ATL	Resolving	8.21726	7.22961
AACCCAAGTTCCCAAA-1_1	EC-PT-1	Resolving	4.69901	-12.9532
AACCCAAGTTGCGTAT-1_1	TAL-1	Resolving	5.78427	10.626
AACCCAATCGCTTTAT-1_1	TAL-1	Resolving	7.55903	8.13918
AACCTGAAGACGAGCT-1_1	DTL-1	Resolving	9.2018	-3.73295
AACCTGAAGCACTGGA-1_1	T-Cell-1	Resolving	-9.97525	0.614816
AACCTGACATCTTAGG-1_1	EC-PT-1	Resolving	4.65719	-12.9101
AACCTGACATGAAGCG-1_1	MON	Resolving	-2.21867	-11.1573
AACCTGAGTCACTAGT-1_1	EC-PT-1	Resolving	8.49502	-10.2423
AACCTGAGTCCAGTTA-1_1	EC-PT-1	Resolving	4.44831	-11.4604
AACCTGATCAATCCGA-1_1	EC-PT-1	Resolving	6.15531	-12.395
AACCTGATCACCTGGG-1_1	TAL-2	Resolving	8.63248	6.33015
AACCTTTCAACTCATG-1_1	TAL-1	Resolving	5.51199	10.7893
AACCTTTCAGAACCGA-1_1	TAL-1	Resolving	9.12226	9.71582
AACCTTTGTTGTGCCG-1_1	TAL-1	Resolving	7.72068	9.5112
AACCTTTTCCAGTACA-1_1	TAL-1	Resolving	7.90223	9.29737
AACGAAAAGGAAGTAG-1_1	ATL	Resolving	6.99922	5.34793
AACGAAACAGGTCTCG-1_1	TAL-1	Resolving	7.94684	10.4986
AACGAAAGTAGTTACC-1_1	TAL-2	Resolving	5.36184	5.04442
AACGAAATCAGTCATG-1_1	TAL-1	Resolving	7.57721	10.589
AACGGGACAAGCGAGT-1_1	DTL-2	Resolving	3.31793	-4.07794
AACGGGAGTACACTCA-1_1	TAL-2	Resolving	5.13877	4.79717
AACGGGATCCCTGTTG-1_1	MON	Resolving	-2.92379	-11.4589
AACGGGATCGGTAGAG-1_1	TAL-1	Resolving	7.58817	9.45417
AACGTCAAGACCCGCT-1_1	PC	Resolving	2.92778	6.21671
AACGTCACAACCACAT-1_1	PC	Resolving	-0.0648023	6.60623
AACGTCACACTCAAGT-1_1	TAL-1	Resolving	8.64806	9.79473
AACGTCACATCTCATT-1_1	vSMC_MC-1	Resolving	-4.66166	-3.29856
AACGTCAGTGAATTAG-1_1	IC-A	Resolving	0.440707	-0.812474
AACGTCATCGTTCCTG-1_1	PC	Resolving	-0.133606	6.6985
AACTTCTAGCTGCCTG-1_1	T-Cell-2	Resolving	-8.11302	6.66157
AACTTCTCACCTAAAC-1_1	TAL-1	Resolving	5.21939	9.58335
AACTTCTCACTGTGAT-1_1	EC-AEA	Resolving	11.7926	-8.54695
AACTTCTCAGCGTTGC-1_1	EC-PT-2	Resolving	7.94004	5.1655
AACTTCTGTAGGTAGC-1_1	EC-PT-1	Resolving	6.99793	-9.47436
AACTTCTGTATCAGCT-1_1	TAL-1	Resolving	7.14517	8.44337
AACTTCTGTATCGGTT-1_1	PT-1	Resolving	-0.461962	-5.15716
AACTTCTTCTAGTTCT-1_1	NKC	Resolving	-7.03387	8.75531
AAGAACAAGTGCACTT-1_1	TAL-1	Resolving	9.61935	7.6538
AAGAACAGTGTTCGTA-1_1	TAL-1	Resolving	7.5682	8.79554
AAGAACATCCTAGAGT-1_1	DTL-1	Resolving	9.00929	-3.29978
AAGAACATCTGCCCTA-1_1	T-Cell-2	Resolving	-9.81059	4.4703
AAGAACATCTGGGCCA-1_1	PT-1	Resolving	0.865688	-5.878
AAGAACATCTTCTGGC-1_1	TAL-1	Resolving	7.2411	10.8446
AAGAACATCTTTGCAT-1_1	PC	Resolving	1.76314	6.90011
AAGACAAGTGCAATGG-1_1	DTL-1	Resolving	8.97307	-5.00904
AAGACAAGTTGCAACT-1_1	PC	Resolving	-2.2951	5.80358
AAGACAATCAACTCTT-1_1	DTL-2	Resolving	3.36364	-4.45534
AAGACAATCATATGGC-1_1	ATL	Resolving	7.06444	8.60179
AAGACAATCTACTTCA-1_1	TAL-2	Resolving	4.20546	5.2122
AAGACAATCTGAATCG-1_1	TAL-1	Resolving	9.50185	8.37561
AAGACTCAGAACTCCT-1_1	TAL-1	Resolving	6.47336	9.57478
AAGACTCAGTCTCGTA-1_1	TAL-1	Resolving	8.63557	10.7256
AAGACTCCAGTCAACT-1_1	T-Cell-2	Resolving	-8.06838	7.37243
AAGACTCCATTCAGGT-1_1	TAL-1	Resolving	7.88704	8.29572
AAGACTCGTCTCAGAT-1_1	ATL	Resolving	8.42702	7.7134
AAGATAGAGCGACTGA-1_1	TAL-1	Resolving	8.72096	9.03684
AAGATAGAGGACATCG-1_1	TAL-1	Resolving	7.39739	8.10608
AAGATAGAGTGATTCC-1_1	PC	Resolving	-1.54792	7.0634
AAGATAGCAAATACAG-1_1	TAL-1	Resolving	7.60388	9.87123
AAGATAGGTCAAACGG-1_1	ATL	Resolving	6.68721	6.75302
AAGATAGTCAAGCTGT-1_1	TAL-1	Resolving	5.81927	9.61152
AAGATAGTCACATCAG-1_1	ATL	Resolving	7.82611	0.935852
AAGCATCAGACGCCCT-1_1	EC-PT-1	Resolving	8.39266	-9.23093
AAGCATCAGTGCCTCG-1_1	TAL-1	Resolving	8.9869	9.64478
AAGCATCCAACGTAAA-1_1	T-Cell-3	Resolving	-7.36697	4.20153
AAGCATCCACAGACGA-1_1	TAL-1	Resolving	6.14999	10.2708
AAGCATCCATAATGAG-1_1	TAL-2	Resolving	5.65727	4.58274
AAGCATCGTCGGTGAA-1_1	DTL-1	Resolving	9.59248	-3.09308
AAGCATCGTGTGTCGC-1_1	PC	Resolving	1.38153	7.0666
AAGCCATAGCTCATAC-1_1	IC-A	Resolving	0.710681	2.76567
AAGCCATCACCGAATT-1_1	TAL-2	Resolving	5.32218	4.81771
AAGCCATCACGCGTGT-1_1	ATL	Resolving	6.55116	8.66143
AAGCCATGTCATCACA-1_1	ATL	Resolving	7.83403	7.64852
AAGCCATTCAGATTGC-1_1	TAL-1	Resolving	6.74896	9.53036
AAGCCATTCCGTATGA-1_1	TAL-1	Resolving	7.23011	10.0294
AAGCCATTCCTTGGAA-1_1	TAL-1	Resolving	7.99893	9.68088
AAGCCATTCGACGCTG-1_1	EC-PT-1	Resolving	6.70556	-10.9822
AAGCGAGAGATACTGA-1_1	NKC	Resolving	-6.80323	7.84089
AAGCGAGCAACAGCCC-1_1	TAL-1	Resolving	8.10685	8.84723
AAGCGAGCAAGAGCTG-1_1	TAL-2	Resolving	7.14983	5.70116
AAGCGAGGTCGCTTAA-1_1	DTL-2	Resolving	2.85836	-4.25722
AAGCGAGTCTCATTGT-1_1	TAL-1	Resolving	7.84903	9.54882
AAGCGTTAGCTAAATG-1_1	DTL-1	Resolving	11.7216	-2.70116
AAGCGTTCAACCGGAA-1_1	TAL-1	Resolving	9.58997	9.28618
AAGCGTTCACAAACGG-1_1	TAL-2	Resolving	4.70979	4.89857
AAGCGTTCACTATCCC-1_1	ATL	Resolving	5.56798	6.55277
AAGCGTTCAGATCACT-1_1	TAL-1	Resolving	6.04694	9.64009
AAGCGTTCAGTTGAAA-1_1	MON	Resolving	-2.40128	-11.3771
AAGCGTTCATGTTCGA-1_1	DTL-1	Resolving	10.2032	-4.55058
AAGCGTTGTAGCTCGC-1_1	TAL-1	Resolving	8.12989	9.7111
AAGGAATAGTAAATGC-1_1	TAL-1	Resolving	9.42062	7.41458
AAGGAATTCACATCAG-1_1	PT-1	Resolving	0.0596818	-6.22456
AAGGAATTCACTGGGC-1_1	TAL-1	Resolving	7.9424	10.1082
AAGGAATTCGGTCTAA-1_1	TAL-2	Resolving	7.51799	5.79894
AAGGTAACAATCTGCA-1_1	DTL-1	Resolving	8.8685	-3.18075
AAGGTAACACGACGTC-1_1	TAL-1	Resolving	7.93037	10.8076
AAGGTAACATAATGCC-1_1	TAL-1	Resolving	6.9325	10.7222
AAGGTAACATACAGAA-1_1	PT-1	Resolving	-0.343964	-5.8194
AAGTACCAGATGCTAA-1_1	TAL-1	Resolving	7.30743	11.0095
AAGTACCCAAATGAGT-1_1	ATL	Resolving	7.28391	8.05748
AAGTACCCACGCCACA-1_1	TAL-1	Resolving	8.36798	10.1809
AAGTCGTAGTTTGCTG-1_1	TAL-1	Resolving	7.44917	7.79239
AAGTCGTCAGTGTATC-1_1	TAL-1	Resolving	8.38088	9.75605
AAGTCGTTCTGAATCG-1_1	DTL-1	Resolving	8.6859	-4.55017
AAGTGAACAGTAGTGG-1_1	TAL-2	Resolving	4.40638	5.05829
AAGTGAACATCATCCC-1_1	TAL-1	Resolving	8.70201	10.0079
AAGTGAAGTCCACATA-1_1	TAL-1	Resolving	6.85554	10.4488
AAGTGAAGTTGTTGCA-1_1	PC	Resolving	0.41705	8.16773
AAGTGAATCCCTCTCC-1_1	TAL-1	Resolving	8.63397	9.47907
AAGTGAATCGTAGGGA-1_1	CNT	Resolving	-1.00765	6.43499
AAGTGAATCTCATGGA-1_1	TAL-1	Resolving	8.1828	7.85257
AAGTTCGAGGACTTCT-1_1	TAL-1	Resolving	7.0643	8.14575
AAGTTCGCAAAGGGCT-1_1	TAL-1	Resolving	7.34666	9.57573
AAGTTCGCAATCCTAG-1_1	TAL-1	Resolving	7.35986	10.5134
AAGTTCGCAGCGTGCT-1_1	TAL-1	Resolving	9.07674	9.23214
AAGTTCGCAGGACTAG-1_1	TAL-1	Resolving	7.63541	8.71491
AAGTTCGGTCAGTCTA-1_1	PT-1	Resolving	0.816527	-6.30142
AAGTTCGGTCTTCCGT-1_1	TAL-1	Resolving	6.85707	10.4375
AAGTTCGTCATGGATC-1_1	EC-PT-1	Resolving	7.02319	-9.91831
AAGTTCGTCCGTCACT-1_1	ATL	Resolving	7.7748	4.02499
AAGTTCGTCTCCAATT-1_1	TAL-1	Resolving	7.09853	9.00685
AAGTTCGTCTTGGTCC-1_1	IC-A	Resolving	0.619742	-0.94543
AATAGAGAGGTGCAGT-1_1	T-Cell-2	Resolving	-6.99839	7.56023
AATAGAGCATGACTGT-1_1	PC	Resolving	1.70703	6.87223
AATAGAGGTACAAGTA-1_1	TAL-1	Resolving	7.2541	9.85178
AATAGAGGTAGCGAGT-1_1	T-Cell-2	Resolving	-7.88052	5.94277
AATAGAGTCCGATTAG-1_1	TAL-2	Resolving	7.97635	5.9753
AATAGAGTCCGTAGTA-1_1	ATL	Resolving	7.0913	6.82193
AATAGAGTCGCTGTCT-1_1	EC-PT-1	Resolving	7.22152	-9.37229
AATCACGAGACTGTTC-1_1	DCT	Resolving	4.59805	2.74373
AATCACGAGCCTTCTC-1_1	EC-PT-2	Resolving	8.66212	4.8948
AATCACGAGTTGGCGA-1_1	ATL	Resolving	7.87309	7.04714
AATCACGCACAAGCAG-1_1	TAL-1	Resolving	7.19517	9.84606
AATCACGGTCAACCTA-1_1	TAL-1	Resolving	7.46965	7.90623
AATCGACAGGTTAAAC-1_1	TAL-1	Resolving	8.12663	9.04294
AATCGACCAACAGTGG-1_1	T-Cell-2	Resolving	-8.13422	6.54413
AATCGACCAACATACC-1_1	TAL-1	Resolving	7.20119	10.0987
AATCGACCAAGTGCAG-1_1	TAL-1	Resolving	9.36129	6.82256
AATCGACCAATAAGGT-1_1	TAL-1	Resolving	9.07209	8.9612
AATCGACCACGACCTG-1_1	TAL-1	Resolving	7.06107	10.1364
AATCGACCAGTCAGCC-1_1	DTL-1	Resolving	9.7504	-2.976
AATCGACCATTGACTG-1_1	EC-PT-2	Resolving	8.44125	5.25521
AATCGACGTCGGTGTC-1_1	vSMC_MC-2	Resolving	4.82098	-5.11129
AATCGACGTGAAAGTT-1_1	ATL	Resolving	7.93582	6.87799
AATCGTGAGATTGTGA-1_1	EC-PT-2	Resolving	8.12389	5.08484
AATCGTGAGGAACGTC-1_1	T-Cell-1	Resolving	-11.6399	2.06253
AATCGTGCAATACCCA-1_1	T-Cell-2	Resolving	-7.69436	6.94937
AATCGTGGTGTTGACT-1_1	TAL-1	Resolving	8.40006	8.75908
AATGAAGAGAATCGAT-1_1	vSMC_MC-1	Resolving	-3.95396	-2.33546
AATGAAGAGGTTGGAC-1_1	TAL-1	Resolving	7.5473	10.552
AATGAAGAGTCTGCAT-1_1	PC	Resolving	-1.22914	7.46234
AATGAAGCACCAGCCA-1_1	TAL-1	Resolving	5.99291	9.26468
AATGAAGGTCTTGGTA-1_1	TAL-1	Resolving	7.00946	9.56477
AATGAAGTCCCAGGAC-1_1	TAL-1	Resolving	9.03432	8.87965
AATGAAGTCTATGCCC-1_1	TAL-1	Resolving	8.31734	9.69855
AATGAAGTCTCACTCG-1_1	T-Cell-2	Resolving	-8.25444	6.70851
AATGACCCAATAGTGA-1_1	DTL-1	Resolving	10.7734	-3.36347
AATGACCGTATGTCTG-1_1	TAL-2	Resolving	5.22374	5.13458
AATGACCTCATCCCGT-1_1	EC-AEA	Resolving	12.468	-8.26234
AATGACCTCATGAGTC-1_1	TAL-1	Resolving	7.33626	10.1916
AATGACCTCGGTGCAC-1_1	DTL-1	Resolving	10.3519	-3.47395
AATGCCACACGCGCTA-1_1	DTL-1	Resolving	6.36632	7.69706
AATGCCACACTGTCCT-1_1	ATL	Resolving	6.37871	5.75508
AATGCCAGTGGTCCCA-1_1	PC	Resolving	2.0215	6.29656
AATGCCATCATCGCCT-1_1	PEC	Resolving	8.05783	-0.685212
AATGCCATCCACACAA-1_1	T-Cell-2	Resolving	-7.48471	6.95809
AATGGAAAGAACCGCA-1_1	NKC	Resolving	-5.78113	10.7012
AATGGAACACACGTGC-1_1	vSMC_MC-1	Resolving	-4.10321	-2.80727
AATGGAAGTCGCGTTG-1_1	T-Cell-1	Resolving	-9.02649	2.151
AATGGAAGTTGTGCCG-1_1	TAL-2	Resolving	8.47953	6.38486
AATGGAATCGTAACCA-1_1	EC-PT-1	Resolving	7.31514	-9.81354
AATGGAATCTATCACT-1_1	TAL-1	Resolving	6.31577	9.62287
AATGGCTAGCCTGTCG-1_1	DTL-1	Resolving	11.2302	-2.03012
AATGGCTCAGTCGTTA-1_1	MON	Resolving	-2.69428	-11.8891
AATGGCTGTGATTCTG-1_1	TAL-1	Resolving	6.33617	10.043
AATGGCTGTGGGTATG-1_1	TAL-1	Resolving	6.78719	9.92378
AATGGCTTCCTTCACG-1_1	TAL-1	Resolving	7.86817	8.73982
AATGGCTTCGAACTCA-1_1	TAL-1	Resolving	8.82223	8.59877
AATGGCTTCGTTGTTT-1_1	TAL-1	Resolving	9.04793	8.71511
AATGGCTTCTCCTGTG-1_1	TAL-1	Resolving	7.19385	11.0115
AATTCCTAGATCCTAC-1_1	DTL-1	Resolving	9.57353	-3.05307
AATTCCTAGCAGATAT-1_1	DTL-1	Resolving	9.77123	-4.8329
AATTCCTCAACATCGT-1_1	ATL	Resolving	7.23939	7.66636
AATTCCTCACCACATA-1_1	ATL	Resolving	8.39378	8.13385
AATTCCTCACCCTCTA-1_1	TAL-2	Resolving	4.94642	4.73517
AATTCCTTCAAGATAG-1_1	TAL-1	Resolving	9.32308	8.34906
AATTCCTTCATAGACC-1_1	TAL-2	Resolving	4.82676	4.81693
AATTTCCAGATAACAC-1_1	ATL	Resolving	7.17703	6.14933
AATTTCCAGGAAGTCC-1_1	TAL-1	Resolving	5.42453	10.6427
AATTTCCCAAATGGCG-1_1	ATL	Resolving	6.88894	7.28146
AATTTCCCATCTGTTT-1_1	TAL-1	Resolving	7.3936	9.28354
AATTTCCCATGGGTCC-1_1	TAL-1	Resolving	5.7336	8.8927
AATTTCCCATTAAGCC-1_1	DTL-1	Resolving	11.1415	-3.61489
AATTTCCGTAAGGCTG-1_1	EC-PT-1	Resolving	5.57794	-12.877
AATTTCCGTGACGCCT-1_1	vSMC_MC-1	Resolving	-3.61473	0.219601
AATTTCCGTTACCGTA-1_1	EC-PT-1	Resolving	7.68513	-9.04254
AATTTCCTCCTACGAA-1_1	EC-PT-1	Resolving	5.26567	-12.4895
ACAAAGAAGCATCCTA-1_1	ATL	Resolving	8.23816	7.77916
ACAAAGACACAGTCAT-1_1	TAL-1	Resolving	6.69654	10.8556
ACAAAGACAGGTCCGT-1_1	TAL-2	Resolving	7.97111	6.07485
ACAAAGATCCACTTTA-1_1	PC	Resolving	-0.769956	6.91205
ACAAAGATCGCTATTT-1_1	TAL-1	Resolving	6.16222	10.9659
ACAACCAAGTCCCGAC-1_1	ATL	Resolving	5.68861	7.77745
ACAACCAAGTTCGCAT-1_1	NKC	Resolving	-6.54947	8.95838
ACAACCAGTGTGTACT-1_1	vSMC_MC-2	Resolving	4.32695	-5.12228
ACAACCATCAGCGTCG-1_1	TAL-2	Resolving	8.27526	6.28686
ACAACCATCCAAGGGA-1_1	T-Cell-3	Resolving	-5.08068	-3.11399
ACAACCATCCGTTTCG-1_1	B-Cell	Resolving	-3.28776	-9.92954
ACAACCATCCTTACCG-1_1	TAL-1	Resolving	6.45806	10.6363
ACAACCATCGTTCCTG-1_1	T-Cell-1	Resolving	-11.7244	-0.0583512
ACAACCATCTACCAGA-1_1	EC-PT-1	Resolving	6.90742	-11.2521
ACAAGCTAGCAATTAG-1_1	DTL-1	Resolving	9.82943	-2.25023
ACAAGCTAGTGGAAAG-1_1	TAL-1	Resolving	8.37727	8.10934
ACAAGCTGTTACACAC-1_1	TAL-1	Resolving	7.17534	9.79572
ACAAGCTTCCGACATA-1_1	TAL-2	Resolving	4.56319	5.00688
ACAAGCTTCGCTTAAG-1_1	PC	Resolving	-0.422286	8.16316
ACACAGTAGGTAGCCA-1_1	EC-AEA	Resolving	11.7915	-8.77196
ACACAGTCATCCTCAC-1_1	DTL-1	Resolving	7.33492	-2.62346
ACACAGTGTAAGTCAA-1_1	PC	Resolving	-0.978953	7.31835
ACACAGTGTCCTGAAT-1_1	TAL-1	Resolving	6.54322	9.53168
ACACAGTGTCTACAAC-1_1	ATL	Resolving	7.78808	8.29356
ACACAGTGTTCGGGTC-1_1	PC	Resolving	1.33387	7.45143
ACACAGTTCTAACGGT-1_1	PC	Resolving	1.79508	6.77772
ACACCAAAGCCTGAAG-1_1	vSMC_MC-2	Resolving	4.60601	-5.05836
ACACCAAAGCGTTACT-1_1	TAL-1	Resolving	6.99416	9.26004
ACACCAACAATACCTG-1_1	TAL-1	Resolving	6.85533	10.1755
ACACCAACACTTCCTG-1_1	ATL	Resolving	5.82928	6.86418
ACACCAAGTTTACTTC-1_1	TAL-1	Resolving	6.65783	8.62614
ACACCAATCGAGATGG-1_1	ATL	Resolving	6.05929	5.83848
ACACCAATCTAGACAC-1_1	vSMC_MC-1	Resolving	-3.3291	0.0746
ACACGCGAGTGGATTA-1_1	TAL-1	Resolving	7.94767	9.35754
ACACGCGGTACCAGAG-1_1	TAL-1	Resolving	7.00707	10.1284
ACACGCGGTACTAAGA-1_1	TAL-1	Resolving	6.51907	8.77456
ACACGCGGTAGGACCA-1_1	ATL	Resolving	7.13797	6.50979
ACACGCGGTCCTTAAG-1_1	EC-PT-1	Resolving	6.98065	-11.2666
ACACGCGGTGAGAGGG-1_1	T-Cell-2	Resolving	-8.58625	3.79386
ACACGCGTCATCGCCT-1_1	TAL-1	Resolving	7.42515	9.52654
ACACGCGTCTTTCCAA-1_1	EC-PT-1	Resolving	8.97705	-9.14391
ACACTGAAGCCTTTCC-1_1	TAL-1	Resolving	7.25297	9.02652
ACACTGAAGTATTAGG-1_1	IC-A	Resolving	2.13006	-0.778028
ACACTGAAGTCTAACC-1_1	PC	Resolving	0.389137	7.14103
ACACTGACAGGCACAA-1_1	TAL-1	Resolving	7.75904	7.72696
ACACTGATCATGAGTC-1_1	T-Cell-2	Resolving	-8.11902	7.64239
ACACTGATCGACATAC-1_1	TAL-1	Resolving	8.27155	7.96574
ACACTGATCTCGCTCA-1_1	EC-PT-1	Resolving	5.66969	-10.6851
ACAGAAAAGCATGCGA-1_1	TAL-2	Resolving	4.5456	5.216
ACAGAAAAGTAATTGG-1_1	ATL	Resolving	8.315	7.65517
ACAGAAAAGTCAATCC-1_1	PC	Resolving	1.38825	7.52657
ACAGAAACATATCTGG-1_1	TAL-1	Resolving	7.2047	10.9349
ACAGAAAGTACTAGCT-1_1	TAL-1	Resolving	7.53628	8.11943
ACAGAAATCCTACAAG-1_1	T-Cell-2	Resolving	-7.88114	6.54787
ACAGAAATCTTCTAAC-1_1	TAL-1	Resolving	8.16886	9.76639
ACAGCCGAGAACTTCC-1_1	MON	Resolving	-1.79522	-10.7049
ACAGCCGAGAGTCAAT-1_1	TAL-1	Resolving	8.65965	9.01073
ACAGCCGAGGCGATAC-1_1	TAL-1	Resolving	7.41477	5.62191
ACAGCCGAGTTAGTAG-1_1	TAL-1	Resolving	8.40276	8.58995
ACAGCCGCAAATGATG-1_1	PC	Resolving	-1.71951	7.49792
ACAGCCGCAACCGGAA-1_1	DTL-1	Resolving	10.9858	-1.98664
ACAGCCGCAGGCACTC-1_1	CNT	Resolving	1.15458	4.3735
ACAGCCGTCCCTCAAC-1_1	TAL-1	Resolving	7.57001	10.3291
ACAGCCGTCGAGGCAA-1_1	TAL-2	Resolving	5.47548	4.88345
ACAGGGAAGCCTTGAT-1_1	TAL-1	Resolving	6.25659	11.1268
ACAGGGAAGTCTTCCC-1_1	TAL-1	Resolving	8.953	7.72771
ACAGGGAGTGGATTTC-1_1	PC	Resolving	-1.37253	7.17055
ACAGGGAGTGGGTCAA-1_1	TAL-1	Resolving	9.23007	9.57583
ACAGGGATCAGGTGTT-1_1	IC-A	Resolving	0.721068	1.94488
ACATCCCCAATAGGGC-1_1	vSMC_MC-1	Resolving	-4.84664	-3.13495
ACATCCCCAATAGTAG-1_1	ATL	Resolving	8.23351	7.74966
ACATCCCCACCAGCTG-1_1	PC	Resolving	-2.23906	6.18369
ACATCCCGTACTCCCT-1_1	TAL-1	Resolving	5.41946	10.567
ACATCCCTCCCGTGAG-1_1	TAL-1	Resolving	7.03881	9.54198
ACATCCCTCGCCAGTG-1_1	EC-PT-1	Resolving	5.44085	-12.6197
ACATCCCTCGGCCCAA-1_1	DTL-1	Resolving	8.7183	-2.34049
ACATCCCTCGTAGTCA-1_1	TAL-1	Resolving	8.60743	8.41753
ACATCCCTCTCCACTG-1_1	TAL-1	Resolving	7.20272	9.78974
ACATCGAAGCTAGAAT-1_1	TAL-1	Resolving	7.82439	10.7358
ACATCGATCTGCGGGT-1_1	TAL-1	Resolving	8.17825	9.09023
ACATGCAAGGATGCGT-1_1	TAL-2	Resolving	4.53198	5.03058
ACATGCACAGGATCTT-1_1	TAL-2	Resolving	7.16654	5.19606
ACATGCACAGTTGTTG-1_1	EC-PT-1	Resolving	5.57578	-12.5152
ACATGCAGTGCCTAAT-1_1	TAL-1	Resolving	8.22945	10.859
ACATGCATCGAGCCAC-1_1	PC	Resolving	-0.833484	6.84029
ACATGCATCGCTCTAC-1_1	TAL-1	Resolving	7.10143	8.77033
ACATTTCAGAAATTGC-1_1	PC	Resolving	-2.04354	6.3585
ACATTTCAGACATCCT-1_1	TAL-1	Resolving	9.1071	8.61937
ACATTTCAGGCATTTC-1_1	TAL-2	Resolving	5.14553	4.63953
ACATTTCAGGTCGTAG-1_1	TAL-1	Resolving	7.9416	9.72731
ACATTTCCAACCGTAT-1_1	TAL-1	Resolving	7.14677	11.0056
ACATTTCTCACGAACT-1_1	TAL-1	Resolving	7.90051	9.21947
ACCAAACAGTAGGTTA-1_1	TAL-1	Resolving	7.3797	10.2476
ACCAAACCACTCACTC-1_1	TAL-1	Resolving	7.6355	8.00136
ACCAAACCAGAACGCA-1_1	DTL-2	Resolving	2.80378	-4.48943
ACCAAACCAGTCGCTG-1_1	DTL-1	Resolving	9.67842	-2.72099
ACCAAACCATACAGAA-1_1	CNT	Resolving	1.74655	4.89874
ACCAAACGTGAGAACC-1_1	EC-PT-1	Resolving	8.28889	-10.7714
ACCAAACTCTTCACGC-1_1	PC	Resolving	0.177239	8.31861
ACCAACACATCAGCTA-1_1	TAL-1	Resolving	7.3856	10.7361
ACCAACAGTAGACAAT-1_1	T-Cell-2	Resolving	-8.45097	4.03442
ACCAACAGTTTGGGTT-1_1	IC-A	Resolving	0.422988	3.96312
ACCAACATCGACCCAG-1_1	MAC	Resolving	-1.53146	-14.663
ACCACAAAGATCCCAT-1_1	TAL-1	Resolving	7.5562	10.603
ACCACAAAGCTAAACA-1_1	DTL-1	Resolving	9.51092	-4.88647
ACCACAACAGGATCTT-1_1	TAL-1	Resolving	8.43968	8.24856
ACCACAAGTAGCGAGT-1_1	TAL-1	Resolving	7.15118	9.44388
ACCATTTAGCCAACCC-1_1	TAL-1	Resolving	7.68994	10.2902
ACCATTTCAAGGTCGA-1_1	EC-AEA	Resolving	13.0542	-8.08402
ACCATTTCAGAAATTG-1_1	ATL	Resolving	7.17632	5.99609
ACCATTTGTCATTCCC-1_1	TAL-1	Resolving	6.08875	10.2495
ACCATTTGTTACGTAC-1_1	TAL-1	Resolving	5.52218	9.78704
ACCATTTGTTAGGGTG-1_1	TAL-1	Resolving	9.41992	9.2433
ACCATTTGTTCTAACG-1_1	TAL-1	Resolving	6.49866	9.61685
ACCATTTTCTATCGGA-1_1	MAC	Resolving	-2.07279	-13.8605
ACCCAAAAGACAAGCC-1_1	TAL-1	Resolving	8.5125	10.5151
ACCCAAAAGACCAGAC-1_1	PEC	Resolving	7.78586	-0.140803
ACCCAAAAGACGACGT-1_1	MON	Resolving	-2.1769	-9.41605
ACCCAAAAGAGTCTTC-1_1	DTL-1	Resolving	9.52656	-3.07266
ACCCAAACAAATCAGA-1_1	TAL-1	Resolving	7.13146	9.46027
ACCCAAACAATCTCGA-1_1	TAL-1	Resolving	7.17718	9.99793
ACCCAAACACGACAGA-1_1	PC	Resolving	-1.46803	7.5215
ACCCAAACACGACCTG-1_1	IC-B	Resolving	-0.629278	3.80457
ACCCTCAAGCGCCCAT-1_1	TAL-1	Resolving	8.9624	9.0086
ACCCTCAAGCGTGTCC-1_1	TAL-1	Resolving	9.58514	8.39089
ACCCTCAAGGACATCG-1_1	TAL-2	Resolving	8.12975	7.46952
ACCCTCAAGTACCATC-1_1	EC-AEA	Resolving	12.9064	-8.09651
ACCCTCAAGTCCCAGC-1_1	EC-AEA	Resolving	12.056	-8.31861
ACCCTCAAGTGCTCGC-1_1	MON	Resolving	-2.53183	-12.7361
ACCCTCACACACCAGC-1_1	PC	Resolving	0.433317	7.59611
ACCCTCACAGTAGAGC-1_1	ATL	Resolving	6.95484	6.51288
ACCCTCACATTGAGGG-1_1	ATL	Resolving	5.66766	7.8108
ACCCTCATCATTGGTG-1_1	DTL-1	Resolving	9.3818	-3.35608
ACCCTCATCCTCTCGA-1_1	DTL-1	Resolving	10.086	-4.35803
ACCCTCATCGGAGTAG-1_1	ATL	Resolving	6.93143	7.002
ACCCTTGCAAGTCATC-1_1	IC-A	Resolving	1.29695	3.14092
ACCCTTGCACCAGCCA-1_1	TAL-1	Resolving	7.84197	11.1267
ACCCTTGGTCTGATAC-1_1	ATL	Resolving	7.52119	8.40013
ACCCTTGGTGCTTCAA-1_1	T-Cell-2	Resolving	-7.71316	7.87492
ACCCTTGTCTTAGGAC-1_1	EC-PT-2	Resolving	8.80125	4.68825
ACCGTTCAGACGCTCC-1_1	TAL-1	Resolving	8.4455	9.99941
ACCGTTCAGATCCCGC-1_1	vSMC_MC-1	Resolving	-3.97437	-2.34349
ACCGTTCAGCTGTACT-1_1	TAL-1	Resolving	7.0352	8.69795
ACCGTTCAGGATATAC-1_1	T-Cell-1	Resolving	-9.31777	1.90762
ACCGTTCAGTGCTCAT-1_1	T-Cell-1	Resolving	-9.33376	1.86887
ACCGTTCAGTTTCGGT-1_1	TAL-2	Resolving	5.6692	5.05972
ACCGTTCCAACGCATT-1_1	EC-PT-1	Resolving	5.74221	-10.9496
ACCGTTCCAGCAGATG-1_1	PC	Resolving	-1.47493	7.73563
ACCGTTCCATACCATG-1_1	TAL-1	Resolving	8.35732	7.97459
ACCGTTCGTCGGTGTC-1_1	PT-1	Resolving	-0.411678	-5.01374
ACCGTTCTCTCCACTG-1_1	ATL	Resolving	7.81916	6.81057
ACCTACCAGATGCCGA-1_1	TAL-1	Resolving	7.83706	9.61532
ACCTACCAGCTTTCCC-1_1	EC-PT-1	Resolving	7.85254	-10.6878
ACCTACCCAACTGTGT-1_1	TAL-1	Resolving	8.67588	9.70962
ACCTACCCATAGACTC-1_1	TAL-1	Resolving	7.03933	9.43751
ACCTACCGTGTGGACA-1_1	TAL-1	Resolving	8.89874	8.34523
ACCTACCTCGGTAACT-1_1	ATL	Resolving	5.80495	7.00354
ACCTGAAAGCACCTGC-1_1	TAL-2	Resolving	4.59842	5.14679
ACCTGAAAGCTCCCTT-1_1	TAL-1	Resolving	9.44378	8.36609
ACCTGAAAGGCACGAT-1_1	EC-PT-1	Resolving	6.31736	-10.1497
ACCTGAAAGTATGACA-1_1	TAL-1	Resolving	6.96532	9.62298
ACCTGAACACCAGCCA-1_1	TAL-1	Resolving	7.14829	8.71761
ACCTGAATCGGTCTAA-1_1	DTL-1	Resolving	7.84667	-3.94988
ACCTGTCAGGGCAGTT-1_1	TAL-1	Resolving	6.05868	11.1554
ACCTGTCCACCCTCTA-1_1	TAL-1	Resolving	8.5138	10.2173
ACCTGTCCATAGACTC-1_1	TAL-1	Resolving	8.29585	10.7963
ACCTGTCTCGTAACTG-1_1	ATL	Resolving	7.08961	5.04342
ACGATCAAGACTGTTC-1_1	NKC	Resolving	-6.9533	8.73097
ACGATCAAGGATATGT-1_1	TAL-1	Resolving	7.7765	10.4772
ACGATCACACTCAGAT-1_1	TAL-2	Resolving	4.39519	5.18506
ACGATCATCACTGGGC-1_1	ATL	Resolving	8.29935	7.40865
ACGATCATCATCGCAA-1_1	DTL-1	Resolving	10.9514	-1.81633
ACGATCATCCACGTCT-1_1	PC	Resolving	-0.84516	7.67489
ACGATCATCTTTGCGC-1_1	T-Cell-2	Resolving	-7.02432	6.40615
ACGATGTCACGTACTA-1_1	PT-1	Resolving	0.0415983	-6.29357
ACGATGTTCATCCTGC-1_1	TAL-1	Resolving	6.55917	9.35528
ACGATGTTCTCGAGTA-1_1	DTL-1	Resolving	7.6616	-4.85002
ACGCACGAGACCAGCA-1_1	TAL-1	Resolving	6.98413	8.104
ACGCACGAGCGTTACT-1_1	TAL-1	Resolving	8.10614	8.86984
ACGCACGAGGCAGCTA-1_1	TAL-1	Resolving	6.33034	9.35963
ACGCACGCAACGTTAC-1_1	PC	Resolving	-2.30896	5.81135
ACGCACGCATCGATGT-1_1	EC-PT-1	Resolving	6.64558	-9.77749
ACGCACGGTATCATGC-1_1	TAL-1	Resolving	7.45987	10.2296
ACGCACGGTGTTAGCT-1_1	TAL-1	Resolving	9.01485	6.10994
ACGCACGTCCCACAGG-1_1	TAL-1	Resolving	7.91388	8.88052
ACGCACGTCCTCACGT-1_1	TAL-1	Resolving	9.31835	9.50113
ACGCACGTCTTCTAAC-1_1	ATL	Resolving	6.46124	8.56605
ACGGAAGAGGGATCAC-1_1	TAL-1	Resolving	8.23756	8.7174
ACGGAAGCAACACGTT-1_1	T-Cell-2	Resolving	-7.69518	7.25628
ACGGAAGCATGACGAG-1_1	TAL-1	Resolving	7.9763	8.77685
ACGGAAGTCTCTGAGA-1_1	TAL-2	Resolving	8.4155	6.66456
ACGGAAGTCTTGGATG-1_1	TAL-1	Resolving	7.49624	9.40665
ACGGGTCAGACTAGAT-1_1	NKC	Resolving	-5.35775	11.9717
ACGGGTCAGCTAAGTA-1_1	TAL-1	Resolving	8.54184	7.90572
ACGGGTCAGTTACGGG-1_1	EC-PT-1	Resolving	6.73138	-12.1317
ACGGGTCCAAATGCTC-1_1	EC-PT-1	Resolving	8.98272	-8.56136
ACGGGTCCAGGACTAG-1_1	TAL-1	Resolving	5.49627	8.98726
ACGGGTCGTACGGATG-1_1	DCT	Resolving	5.29796	3.47983
ACGGGTCGTTCACCGG-1_1	ATL	Resolving	7.07221	7.94498
ACGGGTCGTTTACTGG-1_1	TAL-1	Resolving	7.76468	7.74195
ACGGGTCTCAACTGGT-1_1	EC-PT-1	Resolving	6.92226	-10.9099
ACGGTCGAGTGTAGTA-1_1	vSMC_MC-1	Resolving	-3.83441	-2.08139
ACGGTCGGTCGATTAC-1_1	ATL	Resolving	7.70793	8.57835
ACGGTCGGTCGCAACC-1_1	TAL-1	Resolving	7.57939	9.71007
ACGGTCGGTGCATACT-1_1	DCT	Resolving	4.08081	2.68496
ACGGTCGTCAGGAAGC-1_1	DTL-2	Resolving	3.27681	-4.23567
ACGGTCGTCCTTGGAA-1_1	ATL	Resolving	5.58764	7.36742
ACGGTTAAGGACCCAA-1_1	NKC	Resolving	-5.67511	11.6435
ACGGTTAAGGCCCACT-1_1	EC-PT-1	Resolving	4.81013	-13.0128
ACGGTTAGTCTAACTG-1_1	TAL-1	Resolving	7.11958	9.99975
ACGGTTATCAGACCCG-1_1	TAL-1	Resolving	-6.69704	7.79175
ACGGTTATCGTCTACC-1_1	TAL-1	Resolving	8.30877	10.1399
ACGGTTATCTCTTCAA-1_1	TAL-1	Resolving	7.82734	9.96505
ACGTAACAGCACTCCG-1_1	DTL-1	Resolving	9.02358	-2.18103
ACGTAACCACTTGGGC-1_1	EC-PT-1	Resolving	7.89955	-9.39853
ACGTAACCAGTACTAC-1_1	TAL-1	Resolving	6.41255	10.0787
ACGTAACGTTTACTGG-1_1	TAL-1	Resolving	9.35866	9.30523
ACGTAACTCCGTAGTA-1_1	ATL	Resolving	8.06321	7.036
ACGTACAAGCCACTCG-1_1	TAL-1	Resolving	6.33857	10.7417
ACGTACAAGCCGGAAT-1_1	NKC	Resolving	-6.82801	9.26087
ACGTACAAGCGGTATG-1_1	EC-AEA	Resolving	12.8192	-8.81091
ACGTACAAGGTGCAGT-1_1	DTL-1	Resolving	8.97536	-3.83734
ACGTACACAATTGCGT-1_1	ATL	Resolving	7.25482	7.61322
ACGTACACACCAGGTC-1_1	TAL-2	Resolving	8.56823	7.15226
ACGTACAGTTCTGACA-1_1	MON	Resolving	-2.79332	-11.5657
ACGTACATCAGTCACA-1_1	PC	Resolving	-0.667966	8.18056
ACGTACATCTTCTCAA-1_1	TAL-1	Resolving	5.99479	10.4322
ACGTAGTAGCCGGAAT-1_1	ATL	Resolving	7.6697	7.61146
ACGTAGTAGCTCGCAC-1_1	T-Cell-2	Resolving	-10.2616	4.37081
ACGTAGTAGTTGCCCG-1_1	ATL	Resolving	7.21347	8.17396
ACGTAGTGTCGTACAT-1_1	ATL	Resolving	7.98004	7.83626
ACGTAGTGTCTTACTT-1_1	T-Cell-1	Resolving	-11.3413	1.60811
ACGTAGTTCACACGAT-1_1	vSMC_MC-1	Resolving	-3.62086	0.208743
ACGTAGTTCGCGGTAC-1_1	PC	Resolving	0.985999	7.1753
ACGTAGTTCTAGTACG-1_1	ATL	Resolving	8.11705	7.27833
ACGTAGTTCTCGTGAA-1_1	TAL-2	Resolving	6.08798	5.00789
ACGTAGTTCTGTGCGG-1_1	EC-PT-1	Resolving	9.39434	-8.93699
ACGTAGTTCTTGGTCC-1_1	PT-1	Resolving	1.51191	-3.7182
ACGTCCTGTTCAACGT-1_1	vSMC_MC-1	Resolving	-3.95158	-1.88383
ACGTCCTTCAGCGCAC-1_1	TAL-2	Resolving	4.45677	5.16699
ACGTCCTTCATTCGTT-1_1	DTL-1	Resolving	7.34616	-2.59615
ACGTCCTTCTTGGATG-1_1	ATL	Resolving	6.85518	7.20273
ACGTTCCAGACATCCT-1_1	TAL-1	Resolving	7.67177	10.6474
ACGTTCCCAACACACT-1_1	TAL-1	Resolving	7.60746	10.4149
ACGTTCCCACCCTAAA-1_1	DTL-1	Resolving	8.8328	-2.58551
ACGTTCCCAGTAGATA-1_1	T-Cell-1	Resolving	-10.049	0.61172
ACGTTCCGTAGGCTGA-1_1	TAL-1	Resolving	9.35854	8.56974
ACGTTCCTCATAGAGA-1_1	TAL-1	Resolving	5.66011	9.41576
ACGTTCCTCCGTCACT-1_1	T-Cell-1	Resolving	-11.9157	-0.314564
ACGTTCCTCGATACAC-1_1	TAL-1	Resolving	9.47956	8.98093
ACGTTCCTCGTTCTCG-1_1	TAL-1	Resolving	7.6031	10.5855
ACTACGACAATGGCCC-1_1	TAL-1	Resolving	8.17244	10.8087
ACTACGACATCTTTCA-1_1	MON	Resolving	-2.69423	-11.5977
ACTACGAGTTATCCAG-1_1	TAL-2	Resolving	4.31351	5.14875
ACTACGATCTACTGAG-1_1	EC-AEA	Resolving	12.5303	-8.87305
ACTATCTAGGAGGGTG-1_1	PT-1	Resolving	-0.103782	-6.09482
ACTATCTAGTGCCGAA-1_1	TAL-1	Resolving	7.08671	10.9576
ACTATCTAGTTACGAA-1_1	TAL-1	Resolving	7.59277	8.75556
ACTATCTCAAGCGAAC-1_1	TAL-1	Resolving	8.35724	10.3536
ACTATCTCACGCTTAA-1_1	IC-A	Resolving	2.61413	-1.14497
ACTATCTCATTGTACG-1_1	TAL-1	Resolving	8.64138	8.64574
ACTATCTGTCACTTAG-1_1	TAL-1	Resolving	6.66113	9.56336
ACTATCTGTGGACCTC-1_1	TAL-1	Resolving	7.05111	9.09933
ACTATCTTCAGTGTCA-1_1	EC-PT-1	Resolving	5.56111	-11.8961
ACTATCTTCATCTATC-1_1	TAL-1	Resolving	7.24407	9.80869
ACTATCTTCATGACAC-1_1	TAL-1	Resolving	7.44268	8.57453
ACTATCTTCCATACTT-1_1	T-Cell-2	Resolving	-9.69749	5.63995
ACTATCTTCTGATTCT-1_1	PT-1	Resolving	-0.089824	-4.02717
ACTATGGAGAGCTGAC-1_1	TAL-1	Resolving	7.64306	9.65384
ACTATGGAGTAAGACT-1_1	PC	Resolving	-0.944025	8.16781
ACTATGGAGTACTGTC-1_1	T-Cell-1	Resolving	-9.43201	0.353175
ACTATGGCACGTCGTG-1_1	DTL-1	Resolving	8.34517	-4.00898
ACTATGGCAGTAGGAC-1_1	T-Cell-1	Resolving	-11.6705	-0.512736
ACTATGGGTCCATACA-1_1	PC	Resolving	-1.04952	8.08363
ACTATGGTCTTGCAGA-1_1	TAL-1	Resolving	8.21305	9.4734
ACTATTCAGACTAAGT-1_1	DTL-1	Resolving	7.95074	-4.11054
ACTATTCAGAGCAGCT-1_1	TAL-1	Resolving	9.04541	6.6637
ACTATTCAGAGTTGCG-1_1	PT-1	Resolving	0.339008	-5.89358
ACTATTCAGTTTGGCT-1_1	PC	Resolving	-1.07803	7.31321
ACTATTCAGTTTGTCG-1_1	TAL-1	Resolving	8.2385	9.39496
ACTATTCCACCGTGGT-1_1	TAL-1	Resolving	8.18125	9.42828
ACTATTCGTAACGGTG-1_1	vSMC_MC-1	Resolving	-3.77225	-1.12253
ACTATTCGTCCATACA-1_1	DCT	Resolving	3.95892	2.14637
ACTATTCGTGGCTCTG-1_1	EC-PT-1	Resolving	8.2364	-10.3679
ACTATTCGTGTCGATT-1_1	TAL-1	Resolving	9.17486	9.39218
ACTATTCGTTCCGGTG-1_1	EC-PT-1	Resolving	7.07296	-10.7711
ACTATTCGTTGGGTTT-1_1	TAL-1	Resolving	8.3042	9.00835
ACTATTCTCATTGCTT-1_1	DTL-1	Resolving	10.803	-2.27201
ACTATTCTCCTACAAG-1_1	T-Cell-1	Resolving	-11.5898	0.292927
ACTCCCAAGGACAAGA-1_1	TAL-2	Resolving	4.76077	4.87104
ACTCCCAAGTGGATAT-1_1	TAL-1	Resolving	6.95086	9.47935
ACTCCCAGTAAGCTCT-1_1	TAL-1	Resolving	7.37431	10.1041
ACTCCCAGTAGAATAC-1_1	EC-PT-1	Resolving	7.54894	-9.12266
ACTCCCAGTTCGGCGT-1_1	DTL-1	Resolving	9.38913	-4.40036
ACTCCCATCGCCGAAC-1_1	vSMC_MC-2	Resolving	4.18352	-5.0989
ACTCCCATCTCACCCA-1_1	PC	Resolving	-1.71452	7.35541
ACTCCCATCTGGTTGA-1_1	TAL-1	Resolving	8.54839	9.50288
ACTCCCATCTTGGTGA-1_1	DTL-1	Resolving	9.54829	-3.73751
ACTCTCGCATCGCCTT-1_1	TAL-1	Resolving	7.26051	10.945
ACTCTCGGTGGGCTTC-1_1	TAL-1	Resolving	8.92223	5.95392
ACTGATGAGATGCTGG-1_1	TAL-2	Resolving	6.67339	4.99026
ACTGATGAGCCGAATG-1_1	DTL-1	Resolving	10.6462	-3.49098
ACTGATGAGGTAGCAC-1_1	NKC	Resolving	-7.52796	8.2059
ACTGATGAGTCAACAA-1_1	TAL-1	Resolving	5.94415	9.48642
ACTGATGCAACTCATG-1_1	TAL-1	Resolving	6.46907	10.2738
ACTGATGCACAGCATT-1_1	DTL-1	Resolving	9.36823	-3.29474
ACTGATGCATTGCCTC-1_1	EC-PT-1	Resolving	4.37027	-12.1508
ACTGATGTCGAGCTGC-1_1	EC-PT-1	Resolving	5.00837	-11.2498
ACTGATGTCTCGGTCT-1_1	TAL-1	Resolving	8.331	10.7784
ACTGCAAAGATTTGCC-1_1	T-Cell-2	Resolving	-8.49561	6.29536
ACTGCAAAGCGTATAA-1_1	TAL-1	Resolving	6.88229	9.57019
ACTGCAACAATCTCTT-1_1	ATL	Resolving	7.62446	7.83195
ACTGCAAGTTTATGCG-1_1	TAL-1	Resolving	8.00868	8.50343
ACTGCAATCACCGACG-1_1	TAL-1	Resolving	7.87617	9.94849
ACTGCAATCACGGGAA-1_1	ATL	Resolving	7.95572	3.98549
ACTGCAATCAGCTCTC-1_1	TAL-1	Resolving	5.67469	10.4714
ACTGCAATCCACATAG-1_1	EC-PT-1	Resolving	5.9046	-12.4053
ACTGTCCAGAAGTCTA-1_1	TAL-1	Resolving	7.72658	9.54692
ACTGTCCAGATACGAT-1_1	PC	Resolving	-0.0209225	8.04298
ACTGTCCAGATTGACA-1_1	TAL-1	Resolving	9.57327	7.24882
ACTGTCCAGGGAGGTG-1_1	TAL-2	Resolving	8.16303	7.07004
ACTGTCCCAATCGCGC-1_1	PC	Resolving	-0.724945	7.70597
ACTGTCCGTTCACCGG-1_1	TAL-1	Resolving	8.05512	9.61972
ACTGTCCTCCGCGATG-1_1	PT-1	Resolving	2.13298	-6.52851
ACTGTCCTCTATCGTT-1_1	TAL-1	Resolving	5.33845	10.4395
ACTGTGAAGGAGCAAA-1_1	ATL	Resolving	6.48955	8.85103
ACTGTGACAATCCTTT-1_1	TAL-1	Resolving	7.10117	10.0023
ACTGTGACACACGGAA-1_1	DTL-1	Resolving	11.3563	-3.518
ACTGTGACACCCTCTA-1_1	ATL	Resolving	7.73671	6.40417
ACTGTGACAGAGTAAT-1_1	ATL	Resolving	6.8427	6.41989
ACTGTGACATGAAAGT-1_1	TAL-1	Resolving	7.06371	11.2775
ACTGTGACATGACTTG-1_1	ATL	Resolving	8.57646	-0.511756
ACTGTGAGTAATACCC-1_1	TAL-1	Resolving	9.09429	6.46335
ACTTAGGCAAGGCAAC-1_1	TAL-1	Resolving	7.18505	10.7941
ACTTAGGCACTAGGCC-1_1	TAL-1	Resolving	5.81282	10.6122
ACTTAGGCAGCTTTGA-1_1	TAL-1	Resolving	8.51176	8.89719
ACTTAGGCAGTATTCG-1_1	TAL-1	Resolving	6.82762	10.2226
ACTTAGGCATCCCACT-1_1	TAL-1	Resolving	8.35204	8.25321
ACTTAGGTCGTAATGC-1_1	ATL	Resolving	7.44939	5.10564
ACTTAGGTCTAGGAAA-1_1	TAL-1	Resolving	8.05057	9.89849
ACTTATCAGCTGCGAA-1_1	EC-PT-2	Resolving	8.40102	5.24161
ACTTATCAGCTTTCCC-1_1	EC-PT-1	Resolving	6.38056	-10.0408
ACTTATCAGGTTGGAC-1_1	TAL-1	Resolving	7.38719	9.81498
ACTTATCCAACAAGTA-1_1	TAL-2	Resolving	4.85605	5.09526
ACTTATCCAAGCTCTA-1_1	TAL-1	Resolving	7.52929	9.7243
ACTTATCCACACTGGC-1_1	TAL-1	Resolving	8.02075	9.64038
ACTTATCCAGTTACCA-1_1	DTL-1	Resolving	10.3311	-1.62875
ACTTATCGTGGGTCAA-1_1	ATL	Resolving	8.39751	7.74667
ACTTATCGTTTCTATC-1_1	TAL-1	Resolving	8.14513	9.82244
ACTTATCTCGTCACCT-1_1	DTL-1	Resolving	11.555	-2.27744
ACTTATCTCGTTATCT-1_1	TAL-1	Resolving	7.08325	9.939
ACTTATCTCTAGTTCT-1_1	TAL-1	Resolving	6.91074	10.8018
ACTTCCGAGAAACACT-1_1	IC-A	Resolving	-0.52162	1.33111
ACTTCCGAGAGCAGCT-1_1	ATL	Resolving	8.14881	6.90323
ACTTCCGAGCGAATGC-1_1	TAL-1	Resolving	8.12395	8.86792
ACTTCCGCACTTCATT-1_1	ATL	Resolving	5.68987	6.68512
ACTTCCGTCGACATAC-1_1	NKC	Resolving	-6.6285	8.77159
ACTTCGCAGAGTTGCG-1_1	T-Cell-2	Resolving	-7.09747	6.57524
ACTTCGCAGCAATAAC-1_1	TAL-1	Resolving	6.86823	11.2006
ACTTCGCAGGTCATAA-1_1	TAL-1	Resolving	6.86791	8.49472
ACTTCGCCATCGGTTA-1_1	TAL-1	Resolving	7.67885	10.1341
ACTTCGCCATCTCAAG-1_1	PC	Resolving	0.254797	7.46175
ACTTCGCCATTGAAGA-1_1	TAL-1	Resolving	7.75487	9.86999
ACTTCGCCATTGTAGC-1_1	PC	Resolving	1.36388	7.24545
ACTTCGCGTAGCGTTT-1_1	DTL-2	Resolving	2.55822	-3.95265
ACTTCGCGTAGGAGTC-1_1	EC-PT-1	Resolving	7.49675	-9.33232
ACTTCGCTCTATGCCC-1_1	EC-PT-1	Resolving	5.79197	-12.9395
ACTTCGCTCTCTTGCG-1_1	PC	Resolving	0.210783	7.14743
ACTTCGCTCTGTGCAA-1_1	TAL-1	Resolving	7.50786	10.6651
ACTTTCAAGCCAGTAG-1_1	EC-PT-1	Resolving	5.78316	-12.781
ACTTTCATCAAGCCTA-1_1	DTL-1	Resolving	10.1792	-3.4889
ACTTTCATCTCGCTTG-1_1	ATL	Resolving	7.88527	8.461
ACTTTGTCAAGTTTGC-1_1	TAL-1	Resolving	7.25525	10.7764
ACTTTGTCATCCGCGA-1_1	ATL	Resolving	8.22618	8.18138
ACTTTGTTCCGATCTC-1_1	DTL-2	Resolving	2.44509	-4.54589
AGAAATGAGAGTCAAT-1_1	PC	Resolving	-0.0739153	8.50505
AGAAATGAGAGTTCGG-1_1	TAL-1	Resolving	8.25466	9.33246
AGAAATGCAGCAGTTT-1_1	TAL-1	Resolving	7.13728	10.0333
AGAAATGTCGCACGAC-1_1	PEC	Resolving	7.8322	-0.190564
AGAACAAAGCCTGGAA-1_1	DTL-1	Resolving	9.11951	-3.28482
AGAACAAAGGGTACAC-1_1	TAL-1	Resolving	7.60401	9.87101
AGAACAACACAGTGTT-1_1	TAL-1	Resolving	6.68077	8.67055
AGAACAAGTAGAGATT-1_1	TAL-1	Resolving	8.65111	8.68756
AGAACAAGTCAACGCC-1_1	TAL-1	Resolving	8.8608	9.01936
AGAACAAGTGACTCGC-1_1	ATL	Resolving	6.60481	7.30803
AGAACAATCACCTGGG-1_1	ATL	Resolving	6.1887	6.49892
AGAACAATCACTGTTT-1_1	DTL-1	Resolving	11.5392	-2.84164
AGAACAATCAGCTTCC-1_1	TAL-1	Resolving	6.62326	8.6841
AGAACCTCACTCCTTG-1_1	TAL-2	Resolving	6.23015	5.11195
AGAACCTGTATGCTTG-1_1	EC-PT-1	Resolving	8.09112	-9.61877
AGAACCTGTATGGTTC-1_1	TAL-1	Resolving	7.43987	7.77958
AGAACCTGTGACTATC-1_1	TAL-1	Resolving	6.25201	9.65968
AGAACCTGTTGGCCTG-1_1	DTL-1	Resolving	9.98069	-3.18866
AGAAGCGAGAGAGGGC-1_1	DTL-1	Resolving	9.37522	-2.57691
AGAAGCGAGCCAAGCA-1_1	T-Cell-1	Resolving	-9.33666	2.8432
AGAAGCGCAAATGAAC-1_1	ATL	Resolving	8.24199	8.48922
AGAAGCGCATCGATAC-1_1	TAL-1	Resolving	8.947	6.47078
AGAAGCGTCATACAGC-1_1	DTL-1	Resolving	7.53748	-2.53642
AGAAGCGTCTGAATGC-1_1	TAL-2	Resolving	8.43987	6.44081
AGAAGTAAGAGCAGCT-1_1	T-Cell-2	Resolving	-9.03205	6.45816
AGAAGTAAGAGGGTCT-1_1	DTL-1	Resolving	8.3048	-4.68879
AGAAGTAAGATCGCTT-1_1	TAL-1	Resolving	7.55761	8.72193
AGAAGTAAGATTGACA-1_1	TAL-1	Resolving	9.2567	7.61274
AGAAGTAAGCAATAGT-1_1	PC	Resolving	-0.65059	8.42662
AGAAGTAAGCGTCAAG-1_1	TAL-1	Resolving	7.70908	9.89922
AGAAGTAAGTCCTGCG-1_1	ATL	Resolving	8.14962	6.32085
AGAAGTAAGTGTCATC-1_1	EC-PT-1	Resolving	9.5167	-9.38353
AGAAGTACACAAATAG-1_1	PC	Resolving	1.65532	6.98206
AGAAGTAGTAGCACAG-1_1	ATL	Resolving	6.33289	6.42868
AGAAGTATCATTTGGG-1_1	TAL-1	Resolving	9.18599	9.46755
AGAAGTATCCGTGCGA-1_1	CNT	Resolving	-1.66994	5.37287
AGAAGTATCCGTGGCA-1_1	TAL-1	Resolving	7.32607	9.31043
AGACAAAAGTCTTGGT-1_1	PC	Resolving	0.398369	7.42622
AGACAAACAGACCATT-1_1	ATL	Resolving	7.5476	4.15646
AGACAAACAGTTGGTT-1_1	DTL-1	Resolving	9.89061	-2.55443
AGACAAAGTCCGGACT-1_1	EC-PT-1	Resolving	10.9816	-9.29206
AGACAAAGTTGTCATG-1_1	ATL	Resolving	7.93423	8.13294
AGACACTAGTGCCTCG-1_1	EC-PT-2	Resolving	7.98855	5.27374
AGACACTGTACTGAGG-1_1	ATL	Resolving	6.06048	8.14581
AGACACTGTAGTACGG-1_1	TAL-1	Resolving	8.29708	8.15239
AGACACTGTTACCGTA-1_1	TAL-1	Resolving	6.66534	8.21287
AGACACTTCGCTAATG-1_1	TAL-1	Resolving	8.03708	8.16381
AGACACTTCGGATTAC-1_1	T-Cell-1	Resolving	-12.2806	0.430405
AGACAGGAGCAACCAG-1_1	ATL	Resolving	5.44723	6.87063
AGACAGGAGCGTTGTT-1_1	ATL	Resolving	7.97483	6.56086
AGACAGGAGTCGTCTA-1_1	ATL	Resolving	6.13036	7.82405
AGACAGGCACAGCATT-1_1	TAL-1	Resolving	6.7855	9.11507
AGACAGGGTAGAGCTG-1_1	TAL-1	Resolving	5.9998	9.07183
AGACAGGGTATCCTTT-1_1	T-Cell-2	Resolving	-7.50437	4.72334
AGACAGGGTGCTCCGA-1_1	EC-PT-2	Resolving	8.11524	5.1154
AGACAGGTCCGGACTG-1_1	T-Cell-1	Resolving	-9.40679	0.45353
AGACAGGTCGGTGTAT-1_1	IC-A	Resolving	1.24871	-1.2331
AGACCATCAAATACGA-1_1	DTL-1	Resolving	9.5388	-2.33327
AGACCATCACAGGATG-1_1	TAL-1	Resolving	7.96157	5.48044
AGACCATCAGCTAACT-1_1	ATL	Resolving	5.8137	7.61062
AGACCATGTATTTCCT-1_1	DTL-1	Resolving	11.1772	-3.6032
AGACCATGTCCGGTGT-1_1	T-Cell-1	Resolving	-11.5012	0.982141
AGACCATGTCGATGCC-1_1	TAL-1	Resolving	7.21816	10.9204
AGACCATGTGGTACAG-1_1	EC-PT-2	Resolving	8.39256	5.27508
AGACCATTCATGCCGG-1_1	TAL-1	Resolving	6.59722	11.292
AGACCATTCTACCTTA-1_1	TAL-1	Resolving	7.26977	10.0486
AGACCCGAGTCAAGCG-1_1	vSMC_MC-1	Resolving	-3.02539	-0.932041
AGACCCGCAAGCGCAA-1_1	EC-PT-1	Resolving	7.31009	-9.27075
AGACCCGCACGTAACT-1_1	ATL	Resolving	6.53583	6.58477
AGACCCGGTTGGTGTT-1_1	TAL-2	Resolving	4.40173	5.05704
AGACCCGTCACACGAT-1_1	TAL-1	Resolving	6.91232	9.57918
AGACCCGTCATGAAAG-1_1	PC	Resolving	0.747029	8.37149
AGACTCAAGAGCAACC-1_1	DTL-1	Resolving	10.0499	-3.16698
AGACTCAAGCACCTGC-1_1	TAL-1	Resolving	7.36469	9.87256
AGACTCAAGTCGGGAT-1_1	T-Cell-2	Resolving	-8.19835	4.10861
AGACTCACAGACACAG-1_1	TAL-1	Resolving	7.10602	9.1997
AGACTCACATCCCGTT-1_1	PC	Resolving	-1.83307	6.31065
AGACTCAGTCTGTGAT-1_1	TAL-1	Resolving	7.29901	9.7204
AGACTCATCAGAGCAG-1_1	ATL	Resolving	7.03896	7.83806
AGAGAATAGAAGCCAC-1_1	NKC	Resolving	-6.27554	9.07754
AGAGAATAGGACACTG-1_1	PC	Resolving	1.02795	7.54544
AGAGAATCAAGACGGT-1_1	TAL-1	Resolving	7.61428	6.41376
AGAGAATCAAGCTACT-1_1	TAL-1	Resolving	9.29177	7.46827
AGAGAATCACAAGCTT-1_1	TAL-2	Resolving	4.63599	5.12692
AGAGAATTCTGACCCT-1_1	T-Cell-1	Resolving	-12.1417	1.62539
AGAGAATTCTGCATAG-1_1	DTL-1	Resolving	8.4447	-2.65602
AGAGAGCAGGAAAGTG-1_1	vSMC_MC-1	Resolving	-3.78396	-0.905742
AGAGAGCCAACAAGAT-1_1	TAL-1	Resolving	8.31131	8.16882
AGAGAGCCATATACCG-1_1	TAL-2	Resolving	4.63391	4.89319
AGAGAGCTCAGCTTGA-1_1	PC	Resolving	-1.11129	6.26583
AGAGCAGAGTAAGGGA-1_1	TAL-1	Resolving	8.80755	8.84545
AGAGCAGAGTAATTGG-1_1	DTL-2	Resolving	2.66565	-4.34793
AGAGCAGCAACCGTGC-1_1	DTL-1	Resolving	9.18767	-3.28803
AGAGCAGCACCAAAGG-1_1	ATL	Resolving	6.43166	8.12528
AGAGCAGCAGTCTACA-1_1	TAL-1	Resolving	8.24063	10.7344
AGAGCAGCATCGATCA-1_1	TAL-1	Resolving	5.61411	10.7264
AGAGCAGGTACCTGTA-1_1	ATL	Resolving	8.3113	7.04656
AGAGCAGGTATGTCTG-1_1	TAL-1	Resolving	6.12426	10.321
AGAGCAGTCAAGAATG-1_1	DCT	Resolving	6.11801	1.27719
AGAGCCCAGCGAGAAA-1_1	ATL	Resolving	7.70118	7.01143
AGAGCCCCAGTAACGG-1_1	TAL-1	Resolving	8.41256	8.09296
AGAGCCCCATCGAAGG-1_1	ATL	Resolving	8.07171	7.75027
AGAGCCCCATCTATCT-1_1	IC-A	Resolving	1.7936	-0.825874
AGAGCCCCATGAGGGT-1_1	ATL	Resolving	7.90349	8.23732
AGAGCCCCATGCCGCA-1_1	ATL	Resolving	8.43541	7.07881
AGAGCCCGTACAAACA-1_1	ATL	Resolving	8.373	7.10706
AGAGCCCGTACGATCT-1_1	DTL-1	Resolving	7.54361	-2.79005
AGAGCCCGTCAGCGTC-1_1	TAL-1	Resolving	8.68903	9.90651
AGAGCCCGTTAAGAAC-1_1	ATL	Resolving	5.6711	7.57168
AGATAGACAATCTCTT-1_1	ATL	Resolving	5.58797	6.35261
AGATAGACAGTGTGCC-1_1	DTL-1	Resolving	9.47391	-4.71127
AGATAGACATGGCACC-1_1	TAL-1	Resolving	8.15806	10.6871
AGATAGACATTGAGCT-1_1	TAL-1	Resolving	7.52631	9.08304
AGATAGAGTGGATACG-1_1	PC	Resolving	0.895752	7.73142
AGATCCAAGATACATG-1_1	TAL-1	Resolving	7.41069	10.1879
AGATCCAAGCACAAAT-1_1	DTL-2	Resolving	7.80482	0.672683
AGATCCAAGTTGGGAC-1_1	TAL-1	Resolving	7.32012	9.05887
AGATCCAGTACTCAAC-1_1	ATL	Resolving	5.47628	6.63999
AGATCCAGTATCTCTT-1_1	PC	Resolving	3.11383	6.3756
AGATCCAGTCGTGATT-1_1	PT-1	Resolving	-0.531339	-5.11
AGATCCATCCATTCAT-1_1	TAL-1	Resolving	8.15111	8.75162
AGATCCATCGCAATGT-1_1	TAL-1	Resolving	9.46728	7.08356
AGATCCATCGTCGCTT-1_1	PC	Resolving	-0.320228	7.13926
AGATCGTAGAGTGTGC-1_1	PC	Resolving	0.424964	8.19727
AGATCGTAGCGCCTTG-1_1	T-Cell-1	Resolving	-9.58877	1.63219
AGATCGTGTGGAAGTC-1_1	DTL-2	Resolving	5.54096	-4.1021
AGATCGTTCACAAGAA-1_1	TAL-1	Resolving	9.00178	6.30821
AGATCGTTCTTCCCAG-1_1	TAL-1	Resolving	8.08739	9.18959
AGATGAAAGAGGTATT-1_1	EC-PT-1	Resolving	7.96524	-9.3059
AGATGAAAGCTGTTAC-1_1	TAL-1	Resolving	6.00229	10.8081
AGATGAAGTCTTCTAT-1_1	vSMC_MC-1	Resolving	-3.97509	-1.4785
AGATGAATCATGAAAG-1_1	DTL-1	Resolving	9.78075	-3.69025
AGATGAATCCAGTACA-1_1	PC	Resolving	-0.392251	7.71601
AGATGAATCGTAGTGT-1_1	TAL-1	Resolving	7.5463	9.76281
AGATGAATCGTGCATA-1_1	TAL-1	Resolving	9.01254	7.25381
AGATGAATCGTTCCTG-1_1	MON	Resolving	-1.65008	-10.5605
AGATGAATCTTCCCGA-1_1	T-Cell-1	Resolving	-12.2145	1.55698
AGATGCTAGCATCCCG-1_1	TAL-2	Resolving	5.64184	4.77342
AGATGCTAGCTCCCTT-1_1	ATL	Resolving	8.57559	7.76016
AGATGCTGTCCGTTTC-1_1	DTL-1	Resolving	9.53773	-3.10129
AGATGCTTCACGGGAA-1_1	T-Cell-1	Resolving	-10.6348	0.781461
AGCATCAAGGTACATA-1_1	ATL	Resolving	5.9718	7.9096
AGCATCAGTCATCACA-1_1	TAL-1	Resolving	6.50195	11.1094
AGCATCAGTGCCTTTC-1_1	EC-PT-1	Resolving	5.22312	-12.8227
AGCATCAGTTTACCTT-1_1	TAL-1	Resolving	9.49769	7.52248
AGCATCATCACTGATG-1_1	EC-PT-1	Resolving	5.46082	-12.2142
AGCCAATAGAGGTTAT-1_1	ATL	Resolving	5.88771	7.49422
AGCCAATAGATGACCG-1_1	ATL	Resolving	6.57023	6.89851
AGCCAATGTGTTACTG-1_1	NKC	Resolving	-6.70002	8.93703
AGCCAATGTTCACCGG-1_1	TAL-1	Resolving	7.92368	9.27802
AGCCAATTCCACCTGT-1_1	TAL-1	Resolving	8.86502	10.4033
AGCCACGAGATGGGCT-1_1	ATL	Resolving	8.4216	7.29283
AGCCACGAGGAGTATT-1_1	DTL-1	Resolving	9.47742	-2.10527
AGCCACGGTAGGCAAC-1_1	ATL	Resolving	8.27888	7.1306
AGCCACGTCACAAGGG-1_1	TAL-2	Resolving	6.4657	4.3704
AGCCACGTCAGGTGTT-1_1	TAL-1	Resolving	7.04972	11.0951
AGCCAGCAGAAGTCAT-1_1	TAL-1	Resolving	6.38255	11.0035
AGCCAGCAGACTCGAG-1_1	TAL-1	Resolving	9.23137	8.48221
AGCCAGCAGGCTCTCG-1_1	vSMC_MC-3	Resolving	-5.98795	-2.6668
AGCCAGCGTAAGGCCA-1_1	TAL-1	Resolving	7.28324	9.74106
AGCCAGCGTTTACGTG-1_1	T-Cell-1	Resolving	-8.96029	2.21213
AGCCAGCTCTCCTGCA-1_1	DCT	Resolving	4.50328	2.76993
AGCGATTAGAAACCAT-1_1	TAL-2	Resolving	4.63851	5.14704
AGCGATTAGATCACCT-1_1	TAL-1	Resolving	7.36322	10.9241
AGCGATTAGCTTTGTG-1_1	DTL-1	Resolving	7.69175	-4.76506
AGCGATTCAAAGAACT-1_1	TAL-1	Resolving	7.23108	10.255
AGCGATTGTACACGCC-1_1	TAL-1	Resolving	7.31467	9.54845
AGCGATTGTCCCACGA-1_1	TAL-1	Resolving	8.22418	9.09711
AGCGATTTCCGGCAAC-1_1	ATL	Resolving	8.34364	6.83777
AGCGATTTCGTAATGC-1_1	MON	Resolving	-2.55584	-12.4224
AGCGATTTCGTTCCTG-1_1	T-Cell-1	Resolving	-11.3985	-0.309035
AGCGCCAGTAGCGCCT-1_1	DTL-1	Resolving	8.93613	-2.04298
AGCGCCAGTCTCGGGT-1_1	PC	Resolving	0.928609	7.92613
AGCGCCAGTTGCACGC-1_1	TAL-1	Resolving	7.02005	9.69423
AGCGCTGAGCGTTCAT-1_1	vSMC_MC-3	Resolving	-5.94268	-2.75552
AGCGCTGCAAATCAAG-1_1	TAL-1	Resolving	7.0423	10.3138
AGCGCTGCATGTTCAG-1_1	NKC	Resolving	-7.03236	8.72922
AGCGCTGGTTCTCACC-1_1	ATL	Resolving	5.57818	7.85599
AGCGCTGGTTGATCGT-1_1	T-Cell-1	Resolving	-9.3638	0.512374
AGCGCTGTCCCAGGCA-1_1	PC	Resolving	1.33194	7.2114
AGCGCTGTCTTTACAC-1_1	vSMC_MC-1	Resolving	-3.69842	-1.57896
AGCGTATAGCCTAACT-1_1	TAL-2	Resolving	5.52879	4.88901
AGCGTATAGGCTATCT-1_1	EC-PT-1	Resolving	6.41132	-11.3653
AGCGTATCAAGCTGCC-1_1	TAL-1	Resolving	7.17359	9.88305
AGCGTATCACGACCTG-1_1	T-Cell-1	Resolving	-12.3519	0.119405
AGCGTATCAGATGCGA-1_1	ATL	Resolving	7.76578	7.31375
AGCGTATCAGCGTGAA-1_1	ATL	Resolving	7.89921	6.82527
AGCGTATCATACTGAC-1_1	EC-AEA	Resolving	12.0267	-8.47291
AGCGTATGTGCTGATT-1_1	IC-A	Resolving	1.21602	-1.10861
AGCGTATTCCATCTAT-1_1	T-Cell-1	Resolving	-10.3015	1.50604
AGCGTCGAGGACTTCT-1_1	TAL-1	Resolving	7.62376	10.5647
AGCGTCGCACATATGC-1_1	NKC	Resolving	-7.05232	7.80261
AGCGTCGCATCGAGCC-1_1	vSMC_MC-1	Resolving	-3.83236	-1.82375
AGCTACAAGTGCTCAT-1_1	TAL-1	Resolving	8.79551	7.11038
AGCTACACAACTCGAT-1_1	TAL-1	Resolving	8.3312	9.40648
AGCTACACAACTGTGT-1_1	ATL	Resolving	6.368	7.139
AGCTACACACTAGGCC-1_1	EC-PT-1	Resolving	6.02359	-12.4583
AGCTACACATGACGTT-1_1	TAL-1	Resolving	8.1337	8.76042
AGCTACAGTGCTCTCT-1_1	PC	Resolving	-2.11231	6.23976
AGCTACAGTGGAACCA-1_1	TAL-1	Resolving	7.49934	9.28548
AGCTACATCCACAGCG-1_1	TAL-1	Resolving	6.34718	9.21989
AGCTACATCTGTCCCA-1_1	TAL-1	Resolving	7.37157	7.98386
AGCTCAAGTTCAGGTT-1_1	TAL-1	Resolving	7.63752	7.70647
AGCTCAATCGAGCCTG-1_1	TAL-1	Resolving	6.86554	10.539
AGCTCAATCGGTCGGT-1_1	DTL-1	Resolving	9.48779	-2.47034
AGCTTCCAGGCTAACG-1_1	TAL-1	Resolving	5.96434	10.4578
AGCTTCCAGTAAGCAT-1_1	ATL	Resolving	7.06278	7.30377
AGCTTCCAGTCAACAA-1_1	TAL-1	Resolving	7.21387	9.85119
AGCTTCCAGTGATAGT-1_1	TAL-2	Resolving	6.16638	4.91979
AGCTTCCCATCAACCA-1_1	TAL-1	Resolving	6.46707	9.62789
AGCTTCCGTCGCGTTG-1_1	TAL-1	Resolving	9.18367	8.97283
AGCTTCCGTGGATCAG-1_1	ATL	Resolving	7.47012	7.0474
AGGAAATAGGGCTGAT-1_1	T-Cell-3	Resolving	-4.03614	-2.61016
AGGAAATAGTATCCTG-1_1	ATL	Resolving	8.27877	7.52944
AGGAAATCACCCTGAG-1_1	MAC	Resolving	-0.907911	-15.305
AGGAAATCATCGATAC-1_1	PC	Resolving	-0.492171	6.71977
AGGAAATGTAGCGCTC-1_1	TAL-1	Resolving	8.63895	5.63311
AGGAAATTCCTGTAAG-1_1	PC	Resolving	1.09524	7.61059
AGGAATAAGACTTCAC-1_1	PC	Resolving	0.523759	6.52844
AGGAATAAGGCCTGCT-1_1	TAL-1	Resolving	7.04914	10.7684
AGGAATACAACTCCAA-1_1	MON	Resolving	-2.32713	-10.3582
AGGAATAGTGGTCTGC-1_1	PC	Resolving	-0.746535	7.95909
AGGAATAGTTCTATCT-1_1	DCT	Resolving	4.46765	1.68439
AGGAATATCACTTCTA-1_1	TAL-1	Resolving	8.27884	10.4148
AGGAATATCAGTCCGG-1_1	TAL-1	Resolving	8.41111	9.56101
AGGAATATCCACATAG-1_1	MON	Resolving	-1.65995	-11.3384
AGGACGAAGACGAGCT-1_1	ATL	Resolving	5.66125	7.88232
AGGACGAAGCGGATCA-1_1	T-Cell-2	Resolving	-6.53785	7.79075
AGGACGAAGGAGTACC-1_1	vSMC_MC-1	Resolving	-3.57782	-0.106381
AGGACGAAGTCTGCAT-1_1	PC	Resolving	0.246496	7.18556
AGGACGACATGGGATG-1_1	ATL	Resolving	7.88659	7.30713
AGGACGAGTATTCCGA-1_1	TAL-2	Resolving	8.32657	6.11886
AGGACGAGTCACGCTG-1_1	TAL-1	Resolving	5.40193	9.33645
AGGACGAGTCATGACT-1_1	NKC	Resolving	-5.39054	11.3894
AGGACGATCAAACTGC-1_1	DCT	Resolving	6.98157	3.50793
AGGACGATCATGCTAG-1_1	EC-PT-1	Resolving	4.39425	-12.1685
AGGACTTAGCCTATCA-1_1	EC-PT-1	Resolving	5.21067	-13.0732
AGGACTTAGGATTACA-1_1	TAL-1	Resolving	8.08341	7.3741
AGGACTTAGGCCACTC-1_1	TAL-2	Resolving	4.38072	5.05814
AGGACTTAGTATTGCC-1_1	ATL	Resolving	7.04248	6.28816
AGGACTTAGTCATACC-1_1	EC-PT-1	Resolving	6.89786	-12.2713
AGGACTTCACTGTTCC-1_1	PT-1	Resolving	1.77957	-7.64693
AGGACTTCATGCAGGA-1_1	ATL	Resolving	7.85071	8.19943
AGGACTTGTAGCGAGT-1_1	ATL	Resolving	7.83676	3.91803
AGGACTTGTCATCACA-1_1	TAL-1	Resolving	9.49582	8.45228
AGGACTTGTGCCTACG-1_1	TAL-1	Resolving	6.05001	10.7269
AGGACTTTCGCCATAA-1_1	DTL-1	Resolving	9.0872	-3.31624
AGGAGGTAGGCGACAT-1_1	vSMC_MC-1	Resolving	-3.39482	0.144888
AGGAGGTAGGTTGGTG-1_1	TAL-1	Resolving	8.83681	9.45764
AGGAGGTCAGACCAAG-1_1	TAL-2	Resolving	4.91658	4.73842
AGGAGGTGTAAGGAGA-1_1	PT-2	Resolving	5.09923	-6.77561
AGGAGGTGTGACGCCT-1_1	TAL-1	Resolving	7.24866	10.3326
AGGATAAAGTCCGCCA-1_1	EC-PT-1	Resolving	9.44247	-9.09941
AGGATAACAAATTGCC-1_1	DTL-1	Resolving	9.18773	-3.21813
AGGATAACAACGATTC-1_1	EC-PT-1	Resolving	5.99738	-11.8448
AGGATAACAACTGGTT-1_1	TAL-1	Resolving	7.46465	8.36123
AGGATAACAGCTGCCA-1_1	TAL-1	Resolving	6.59102	9.76723
AGGATAATCTCTAAGG-1_1	TAL-1	Resolving	7.77862	7.65603
AGGATAATCTGAGTCA-1_1	T-Cell-1	Resolving	-11.6356	-0.670078
AGGATCTAGTAAGACT-1_1	TAL-1	Resolving	8.51677	9.73977
AGGATCTCACTGTGTA-1_1	ATL	Resolving	5.49689	8.4149
AGGATCTGTAACCAGG-1_1	TAL-1	Resolving	7.01905	8.84268
AGGATCTGTAGCTGCC-1_1	TAL-1	Resolving	6.32658	9.79777
AGGATCTGTTTGACAC-1_1	TAL-2	Resolving	6.76719	5.39782
AGGATCTTCACTCTTA-1_1	DTL-1	Resolving	9.15968	-4.05737
AGGATCTTCCTACGAA-1_1	TAL-1	Resolving	6.38839	10.9414
AGGATCTTCGAGTGAG-1_1	PT-1	Resolving	0.504733	-3.98046
AGGATCTTCTCATTAC-1_1	ATL	Resolving	7.34684	7.42103
AGGCATTAGAGGTTTA-1_1	EC-PT-1	Resolving	5.67938	-13.1265
AGGCATTAGTTAACAG-1_1	T-Cell-1	Resolving	-8.92735	2.06836
AGGCATTGTAGATCGG-1_1	PC	Resolving	0.765912	7.80207
AGGCATTTCCGATTAG-1_1	DTL-1	Resolving	7.99354	-4.77401
AGGCATTTCGTTCTCG-1_1	TAL-1	Resolving	7.54378	10.0643
AGGCCACCAACTCCCT-1_1	ATL	Resolving	5.66307	6.90073
AGGCCACCACTAGAGG-1_1	vSMC_MC-1	Resolving	-4.61448	-3.33638
AGGCCACTCGCGCCAA-1_1	TAL-1	Resolving	8.01543	9.7676
AGGCTGCCACATAGCT-1_1	PC	Resolving	1.11182	7.65987
AGGCTGCGTATAGGAT-1_1	PC	Resolving	0.736973	8.3175
AGGCTGCGTCACCGCA-1_1	TAL-1	Resolving	9.04636	9.69047
AGGCTGCGTCTCAGAT-1_1	TAL-1	Resolving	6.96125	10.6566
AGGCTGCTCGTAACAC-1_1	TAL-1	Resolving	9.17009	10.1652
AGGGAGTCACACCGCA-1_1	TAL-1	Resolving	7.7159	10.6485
AGGGAGTGTATGCTTG-1_1	TAL-1	Resolving	9.10014	9.35089
AGGGAGTGTCTTGGTA-1_1	T-Cell-1	Resolving	-12.2492	0.435648
AGGGAGTGTTAGCGGA-1_1	TAL-1	Resolving	7.27641	9.13318
AGGGAGTGTTGCAACT-1_1	TAL-1	Resolving	6.72614	9.91109
AGGGAGTTCACGGGAA-1_1	TAL-1	Resolving	8.84546	9.69983
AGGGAGTTCGTCCTCA-1_1	TAL-1	Resolving	7.5435	9.34888
AGGGAGTTCTCTGGTC-1_1	EC-PT-1	Resolving	5.82208	-13.0697
AGGGCCTCACAACGAG-1_1	PC	Resolving	1.07271	7.61488
AGGGCCTCACTTCATT-1_1	T-Cell-2	Resolving	-8.08696	4.32838
AGGGCCTCATTGGATC-1_1	vSMC_MC-2	Resolving	6.63004	-6.79202
AGGGCCTGTCATTGCA-1_1	CNT	Resolving	-0.184367	6.22501
AGGGCCTGTCGATTTG-1_1	vSMC_MC-1	Resolving	-3.29528	-0.188036
AGGGCCTGTCGGCCTA-1_1	PC	Resolving	1.15077	7.64768
AGGGCCTGTGGATCAG-1_1	ATL	Resolving	6.66413	7.17562
AGGGCCTTCAGGCGAA-1_1	EC-AEA	Resolving	12.6407	-8.41793
AGGGCCTTCCGTAGGC-1_1	ATL	Resolving	8.14104	7.5764
AGGGCCTTCGCAAGAG-1_1	TAL-1	Resolving	8.31933	10.0084
AGGGCTCAGCACCGTC-1_1	TAL-1	Resolving	8.59908	9.94818
AGGGCTCAGCCGTCGT-1_1	TAL-1	Resolving	9.40679	6.98358
AGGGCTCAGTCTGCAT-1_1	EC-PT-1	Resolving	6.87086	-10.6926
AGGGCTCAGTGGTTAA-1_1	TAL-1	Resolving	7.28464	9.17098
AGGGCTCGTCGCGGTT-1_1	PC	Resolving	1.2973	7.3038
AGGGCTCTCATCTCTA-1_1	TAL-1	Resolving	7.00433	9.63818
AGGGCTCTCTGGGCGT-1_1	TAL-1	Resolving	6.43383	8.69648
AGGGTCCAGTCTTCGA-1_1	EC-PT-1	Resolving	7.97343	-11.3195
AGGGTCCGTTACGCCG-1_1	TAL-1	Resolving	7.70399	10.4117
AGGGTCCTCCTATTTG-1_1	TAL-1	Resolving	8.30645	8.62454
AGGGTGAAGCATGATA-1_1	vSMC_MC-1	Resolving	-3.80191	-1.67678
AGGGTGACATCATCTT-1_1	ATL	Resolving	6.07987	5.9807
AGGGTGATCTCGTCGT-1_1	MON	Resolving	-2.68388	-11.6952
AGGGTTTAGCATGCAG-1_1	PC	Resolving	0.383013	8.35956
AGGGTTTAGGCCTAGA-1_1	ATL	Resolving	8.52659	7.20076
AGGGTTTCAATTGCCA-1_1	TAL-2	Resolving	7.15659	5.20942
AGGGTTTGTGTGAGCA-1_1	TAL-1	Resolving	6.40391	10.8542
AGGGTTTTCAACCTTT-1_1	ATL	Resolving	6.32645	6.84551
AGGGTTTTCTTAGGAC-1_1	TAL-1	Resolving	8.02602	10.3176
AGGGTTTTCTTGATTC-1_1	TAL-1	Resolving	8.01652	10.1802
AGGTAGGAGGGCATGT-1_1	TAL-1	Resolving	8.81623	9.20113
AGGTAGGCAACAGCCC-1_1	PC	Resolving	-0.0381278	8.24417
AGGTAGGCATCATTTC-1_1	ATL	Resolving	8.31478	7.40885
AGGTAGGGTCCGGACT-1_1	TAL-1	Resolving	7.75409	9.12838
AGGTAGGTCGAGTCCG-1_1	TAL-1	Resolving	9.50899	7.00551
AGGTCATAGGTTAAAC-1_1	TAL-1	Resolving	8.0314	9.49016
AGGTCATAGTTCATCG-1_1	TAL-1	Resolving	7.66974	8.86052
AGGTCATCAAGTGGCA-1_1	DTL-1	Resolving	8.71357	-3.05303
AGGTCATCAGAGATGC-1_1	DTL-1	Resolving	10.4607	-3.95393
AGGTCATCATGGGTTT-1_1	ATL	Resolving	6.30198	7.50287
AGGTCATCATTAGGCT-1_1	TAL-2	Resolving	4.32468	5.18836
AGGTCATGTAGCTTGT-1_1	DTL-1	Resolving	7.45091	-4.15883
AGGTCATGTATGTCCA-1_1	TAL-2	Resolving	7.9458	6.06543
AGGTCATGTTGCTGAT-1_1	T-Cell-2	Resolving	-9.19394	5.70937
AGGTCATTCACGATAC-1_1	TAL-1	Resolving	7.50909	8.56125
AGGTCATTCGTTAGAC-1_1	TAL-1	Resolving	8.72548	9.20269
AGGTCTAAGAAACTGT-1_1	TAL-1	Resolving	9.31101	6.54778
AGGTCTAAGTTGGCGA-1_1	ATL	Resolving	6.50614	6.80882
AGGTCTAGTGGTCTTA-1_1	ATL	Resolving	7.13737	7.70541
AGGTCTATCCGGACGT-1_1	EC-PT-1	Resolving	5.12098	-12.8683
AGGTCTATCGTGGTAT-1_1	TAL-1	Resolving	8.16454	7.69016
AGGTGTTAGGCGTTAG-1_1	TAL-1	Resolving	6.26889	8.67126
AGGTGTTCAGATCCTA-1_1	DCT	Resolving	4.58495	1.70585
AGGTGTTGTGGAACCA-1_1	PC	Resolving	0.23122	8.40944
AGGTGTTGTGTCCTAA-1_1	PC	Resolving	0.0582354	6.7881
AGGTGTTGTTACACAC-1_1	DCT	Resolving	4.20928	2.29377
AGGTGTTGTTACCCTC-1_1	CNT	Resolving	0.774696	5.08777
AGGTGTTTCCACCTGT-1_1	EC-PT-1	Resolving	4.3318	-11.8104
AGGTGTTTCTAGACCA-1_1	T-Cell-1	Resolving	-10.0811	1.84326
AGGTTACCAGGACAGT-1_1	T-Cell-1	Resolving	-10.1293	2.77356
AGGTTACCATAGATCC-1_1	ATL	Resolving	7.02428	7.88642
AGGTTACGTCAACGCC-1_1	T-Cell-1	Resolving	-10.1688	1.50312
AGGTTACGTCTCAGAT-1_1	TAL-1	Resolving	6.06421	10.5758
AGGTTACGTGAATAAC-1_1	TAL-1	Resolving	6.77121	11.1573
AGGTTACGTGCACAAG-1_1	EC-PT-1	Resolving	7.39965	-11.5414
AGGTTGTAGCACTCAT-1_1	TAL-1	Resolving	8.87275	9.47525
AGGTTGTCATGAGTAA-1_1	TAL-1	Resolving	6.13147	11.0916
AGGTTGTGTCTCAGGC-1_1	PC	Resolving	1.2209	7.29393
AGTAACCCAGCTGGTC-1_1	TAL-1	Resolving	9.34791	8.41395
AGTAACCCAGTGAGCA-1_1	EC-PT-1	Resolving	5.3215	-13
AGTAACCGTCACCGCA-1_1	TAL-1	Resolving	7.25942	10.0421
AGTAACCGTTTCAGAC-1_1	EC-PT-1	Resolving	8.08025	-10.2978
AGTAACCTCGAACTCA-1_1	T-Cell-2	Resolving	-8.2131	6.62079
AGTACCAAGGCTTAGG-1_1	TAL-1	Resolving	9.36761	8.30453
AGTACCAAGTCATCGT-1_1	TAL-1	Resolving	7.82998	10.9282
AGTACCACAAGCGAGT-1_1	TAL-1	Resolving	7.12673	9.62269
AGTACCACAATCTCTT-1_1	PC	Resolving	0.18418	7.03086
AGTACCACAGCAAGAC-1_1	PC	Resolving	-1.98417	6.31055
AGTACCAGTAGACTGG-1_1	TAL-1	Resolving	8.73431	9.73671
AGTACCAGTGGCTGAA-1_1	TAL-1	Resolving	5.26671	9.14264
AGTACCAGTTGCATAC-1_1	DTL-1	Resolving	11.604	-2.4335
AGTACCATCGGTCATA-1_1	TAL-2	Resolving	6.73687	4.85844
AGTACTGAGATAGTGT-1_1	MON	Resolving	-2.06683	-11.3294
AGTACTGAGCATTTCG-1_1	DTL-2	Resolving	2.34648	-3.95377
AGTACTGCACATCATG-1_1	DTL-1	Resolving	9.45542	-3.71409
AGTACTGCAGGCCTGT-1_1	TAL-2	Resolving	6.34733	5.05945
AGTACTGCAGTTGTCA-1_1	T-Cell-1	Resolving	-10.6154	3.19328
AGTACTGGTCGAAACG-1_1	TAL-1	Resolving	7.85903	9.37089
AGTACTGGTGCGTTTA-1_1	ATL	Resolving	8.02609	7.33698
AGTACTGGTGGCTTAT-1_1	TAL-1	Resolving	6.47458	9.75069
AGTACTGGTGTAACGG-1_1	PC	Resolving	-1.54041	7.98189
AGTACTGGTTTAGAGA-1_1	DTL-2	Resolving	1.99542	-4.15743
AGTACTGTCCACGGGT-1_1	TAL-1	Resolving	7.35889	10.278
AGTAGCTAGTAAACTG-1_1	EC-PT-1	Resolving	6.77761	-9.87294
AGTAGCTCACATTCGA-1_1	DTL-1	Resolving	8.45598	-3.24478
AGTAGCTCACGGCTAC-1_1	TAL-1	Resolving	8.49928	6.01431
AGTAGCTCAGCGCGTT-1_1	TAL-2	Resolving	8.40905	5.98072
AGTAGCTGTGTTCCAA-1_1	DTL-1	Resolving	9.58668	-3.13399
AGTAGCTTCCAAATGC-1_1	ATL	Resolving	8.08757	7.89712
AGTAGTCAGGTCCTGC-1_1	T-Cell-1	Resolving	-12.1169	1.25625
AGTAGTCCATAGAAAC-1_1	vSMC_MC-1	Resolving	-4.02901	-3.12466
AGTAGTCGTAACAGTA-1_1	ATL	Resolving	6.08167	5.92358
AGTAGTCGTCCGAAAG-1_1	TAL-1	Resolving	8.88776	10.5474
AGTAGTCGTGTCTTAG-1_1	TAL-1	Resolving	8.01405	9.84584
AGTAGTCTCGTCGCTT-1_1	TAL-1	Resolving	7.4294	7.95663
AGTCAACAGGCCCACT-1_1	DTL-1	Resolving	9.17894	-1.85113
AGTCAACCAAGCTCTA-1_1	PC	Resolving	-1.56281	6.70074
AGTCAACCACGGCCAT-1_1	DTL-2	Resolving	2.68712	-4.48535
AGTCAACCAGTCGCAC-1_1	IC-A	Resolving	1.05116	1.78927
AGTCAACTCCGCACGA-1_1	TAL-1	Resolving	7.5796	7.85384
AGTCACAAGCAGGTCA-1_1	TAL-1	Resolving	7.10958	11.1858
AGTCACAAGGCTATCT-1_1	DTL-1	Resolving	11.1818	-3.75521
AGTCACAAGGTCACAG-1_1	ATL	Resolving	8.18011	7.59424
AGTCACAAGGTTGGTG-1_1	TAL-1	Resolving	7.64163	8.88526
AGTCACACAACCCGCA-1_1	TAL-1	Resolving	9.09746	8.86121
AGTCACACAGTAGTTC-1_1	TAL-1	Resolving	8.43706	9.13211
AGTCACAGTGTCTCCT-1_1	TAL-1	Resolving	7.83753	9.93883
AGTCACATCTCCGCAT-1_1	TAL-2	Resolving	6.55432	4.89733
AGTCATGAGCACTGGA-1_1	TAL-1	Resolving	9.42697	7.11265
AGTCATGAGTACCGGA-1_1	DTL-1	Resolving	8.70368	-2.79987
AGTCATGCAAGTGATA-1_1	PT-1	Resolving	0.947631	-4.425
AGTCATGCAGAGTAAT-1_1	TAL-1	Resolving	8.32982	9.73473
AGTCATGGTGTACATC-1_1	PC	Resolving	-1.62052	7.36229
AGTCTCCAGTTAACGA-1_1	CNT	Resolving	0.804302	4.88323
AGTCTCCGTAACTTCG-1_1	PC	Resolving	-2.02091	7.1094
AGTGACTAGATGAAGG-1_1	ATL	Resolving	7.44922	6.6394
AGTGACTAGCGAGTCA-1_1	TAL-2	Resolving	4.35743	5.11395
AGTGACTCACTAGGCC-1_1	DCT	Resolving	3.27083	2.98863
AGTGACTCAGGCTTGC-1_1	PC	Resolving	-0.769669	6.8833
AGTGACTGTATTGACC-1_1	B-Cell	Resolving	-5.02033	-10.8264
AGTGACTGTCATCGCG-1_1	TAL-1	Resolving	9.2771	8.864
AGTGACTGTCTAATCG-1_1	DTL-1	Resolving	9.1833	-3.48376
AGTGACTTCACGAACT-1_1	ATL	Resolving	6.88203	5.79623
AGTGACTTCGATTCCC-1_1	TAL-1	Resolving	7.16616	10.652
AGTGATCAGTCTTCCC-1_1	vSMC_MC-2	Resolving	7.05531	-7.09259
AGTGATCGTACCTTCC-1_1	MAC	Resolving	0.985653	-16.0003
AGTGATCGTGTGTGTT-1_1	PC	Resolving	-1.53234	6.8143
AGTGATCTCGACCTAA-1_1	ATL	Resolving	8.29026	6.70359
AGTGATCTCTAGACAC-1_1	TAL-1	Resolving	8.99242	9.08163
AGTGCCGAGGATCATA-1_1	NKC	Resolving	-5.93162	11.1355
AGTGCCGAGGTGCGAT-1_1	NKC	Resolving	-6.33471	9.47922
AGTGCCGCACGACAAG-1_1	EC-AEA	Resolving	12.8521	-7.99368
AGTGCCGCAGGTTTAC-1_1	TAL-1	Resolving	7.37223	10.2487
AGTGCCGGTATCCCTC-1_1	TAL-1	Resolving	8.03549	10.0605
AGTGCCGGTGACAGGT-1_1	TAL-1	Resolving	7.73937	9.79666
AGTGCCGGTTAGTTCG-1_1	PC	Resolving	0.910601	7.16035
AGTGCCGTCCATAGGT-1_1	TAL-1	Resolving	8.57089	9.55266
AGTGCCGTCCGGCAAC-1_1	NKC	Resolving	-6.41254	10.337
AGTGCCGTCTCATTGT-1_1	TAL-1	Resolving	6.63449	9.19944
AGTGCCGTCTGATGGT-1_1	ATL	Resolving	5.93297	5.97251
AGTGTTGAGTACAGCG-1_1	MON	Resolving	-2.07542	-11.0664
AGTGTTGGTAACTGCT-1_1	TAL-1	Resolving	7.17287	9.65511
AGTGTTGGTACGTAGG-1_1	TAL-1	Resolving	6.62294	10.6358
AGTGTTGTCACTTATC-1_1	EC-PT-2	Resolving	8.82513	4.63153
AGTGTTGTCGACCAAT-1_1	TAL-1	Resolving	7.40309	10.0283
AGTTAGCAGAGTGTGC-1_1	DTL-1	Resolving	11.5022	-3.06589
AGTTAGCAGGTCCTGC-1_1	EC-AEA	Resolving	12.2485	-8.1719
AGTTAGCAGTCTGCAT-1_1	ATL	Resolving	7.33971	8.10548
AGTTAGCAGTGGAAGA-1_1	TAL-1	Resolving	6.99459	9.23601
AGTTAGCTCAGCGCAC-1_1	TAL-1	Resolving	7.14138	9.23474
AGTTAGCTCATTCACT-1_1	ATL	Resolving	6.73032	7.22515
AGTTCCCCACCGGTCA-1_1	TAL-1	Resolving	6.97953	10.8782
AGTTCCCGTAAGCAAT-1_1	TAL-1	Resolving	9.4721	8.53266
AGTTCCCTCATCGACA-1_1	DTL-1	Resolving	8.49922	-2.17103
AGTTCGAAGAATACAC-1_1	EC-PT-1	Resolving	7.78663	-9.6519
AGTTCGAAGCACACCC-1_1	DTL-1	Resolving	11.6824	-2.96468
AGTTCGAAGCATAGGC-1_1	EC-PT-1	Resolving	5.45808	-12.3934
AGTTCGAGTACTAGCT-1_1	NKC	Resolving	-5.72962	11.4926
AGTTCGAGTTGAAGTA-1_1	T-Cell-2	Resolving	-9.62491	5.29676
AGTTCGATCGGAACTT-1_1	TAL-1	Resolving	8.07716	9.40333
AGTTCGATCGTTCTAT-1_1	TAL-1	Resolving	6.9245	8.29736
AGTTCGATCTCGCGTT-1_1	vSMC_MC-1	Resolving	-3.35095	-1.17014
ATACCGAAGAGGGTGG-1_1	EC-PT-1	Resolving	4.98233	-11.9479
ATACCGAAGGCCACCT-1_1	PC	Resolving	-1.55404	6.02588
ATACCGAAGTCATGCT-1_1	TAL-1	Resolving	7.28796	9.08528
ATACCGACACCAAAGG-1_1	TAL-1	Resolving	8.86205	7.37389
ATACCGACACCTGCGA-1_1	PC	Resolving	0.458883	6.8089
ATACCGACAGCCTATA-1_1	TAL-1	Resolving	7.65331	9.63584
ATACCGACATGGAACG-1_1	ATL	Resolving	8.01678	7.594
ATACCGAGTAACAGTA-1_1	DTL-1	Resolving	10.9891	-3.87336
ATACCGAGTACTGGGA-1_1	PT-1	Resolving	3.30909	-5.88173
ATACCGAGTCCATAGT-1_1	TAL-1	Resolving	9.55441	8.52218
ATACCGATCCAACTGA-1_1	EC-PT-1	Resolving	5.63434	-13.1209
ATACCGATCGGTAGGA-1_1	TAL-1	Resolving	8.94025	10.3747
ATACCTTAGACAACAT-1_1	TAL-2	Resolving	6.17765	5.01561
ATACCTTAGCCTTTCC-1_1	T-Cell-1	Resolving	-10.611	0.785061
ATACCTTAGTCCGTCG-1_1	TAL-1	Resolving	8.13021	8.71491
ATACCTTCACTCACTC-1_1	T-Cell-1	Resolving	-11.8639	1.7834
ATACCTTCATCAGTCA-1_1	T-Cell-1	Resolving	-10.5962	1.75232
ATACCTTGTCACTAGT-1_1	DTL-1	Resolving	11.0459	-3.52326
ATACCTTGTGTGTCGC-1_1	DTL-1	Resolving	10.5058	-3.7602
ATACTTCAGCGTGTTT-1_1	TAL-1	Resolving	6.41302	9.30677
ATACTTCCACGGTGCT-1_1	TAL-1	Resolving	6.7263	10.0567
ATACTTCCATGGAATA-1_1	EC-AEA	Resolving	12.3668	-8.50302
ATACTTCCATTAAGCC-1_1	TAL-1	Resolving	6.59322	9.23733
ATACTTCGTGTCCATA-1_1	TAL-1	Resolving	5.46923	10.6388
ATACTTCTCCCTCTCC-1_1	DTL-2	Resolving	3.74962	-4.29063
ATACTTCTCGCCAGAC-1_1	T-Cell-2	Resolving	-7.44451	7.80237
ATACTTCTCGTTACCC-1_1	TAL-1	Resolving	7.51239	7.87279
ATAGACCAGGGATCAC-1_1	ATL	Resolving	5.37439	6.81322
ATAGACCCAACCACAT-1_1	TAL-1	Resolving	6.97547	11.2064
ATAGACCCAAGACCTT-1_1	TAL-1	Resolving	7.5603	8.92259
ATAGACCCACAGAAGC-1_1	PEC	Resolving	7.31643	-0.604742
ATAGACCTCAAGCCAT-1_1	TAL-1	Resolving	8.25468	8.5038
ATAGACCTCCGTGTCT-1_1	TAL-1	Resolving	8.99565	7.28195
ATAGAGAAGGTCGACA-1_1	TAL-2	Resolving	8.03289	6.41141
ATAGAGACACATATCG-1_1	TAL-1	Resolving	7.66757	10.6218
ATAGAGAGTAGTTCCA-1_1	TAL-1	Resolving	6.83737	8.91183
ATAGAGAGTCGGCACT-1_1	EC-PT-2	Resolving	8.64679	4.76262
ATAGAGAGTCGGTACC-1_1	MAC	Resolving	0.898411	-15.9837
ATAGAGAGTCTTCTAT-1_1	TAL-2	Resolving	7.80389	5.01234
ATAGAGATCTATCACT-1_1	TAL-1	Resolving	6.75446	10.6846
ATAGAGATCTCAAAGC-1_1	vSMC_MC-1	Resolving	-3.57975	0.107612
ATAGAGATCTTGTTAC-1_1	TAL-2	Resolving	4.46291	5.04362
ATAGGCTAGGATACCG-1_1	EC-PT-1	Resolving	5.33886	-11.9421
ATAGGCTAGTTGGCTT-1_1	DTL-1	Resolving	9.24305	-4.62196
ATAGGCTGTGGTCTTA-1_1	TAL-1	Resolving	8.14782	7.65257
ATAGGCTGTTCTTAGG-1_1	TAL-1	Resolving	7.44502	9.06882
ATATCCTAGGTGGTTG-1_1	TAL-2	Resolving	4.92191	5.0655
ATATCCTCAAATCGTC-1_1	NKC	Resolving	-7.22085	7.97042
ATATCCTCAAGACTGG-1_1	TAL-1	Resolving	8.56885	8.6234
ATATCCTGTCGATTAC-1_1	TAL-1	Resolving	7.17031	9.06176
ATATCCTGTCTGTGTA-1_1	EC-AEA	Resolving	12.7776	-8.03677
ATATCCTGTGTCATTG-1_1	ATL	Resolving	7.40468	4.66134
ATATCCTGTTAACCTG-1_1	EC-PT-2	Resolving	8.59885	5.07647
ATATCCTGTTTAGACC-1_1	ATL	Resolving	7.71635	8.46051
ATATCCTGTTTCGCTC-1_1	TAL-1	Resolving	6.90289	10.6669
ATATCCTTCAAGTGGG-1_1	TAL-1	Resolving	9.1057	7.44417
ATATCCTTCAGCTGAT-1_1	TAL-1	Resolving	9.54569	7.60833
ATATCCTTCCGATTAG-1_1	TAL-1	Resolving	6.63846	10.9336
ATATCCTTCGGTTGTA-1_1	PT-1	Resolving	0.969862	-4.98779
ATCACAGAGAAGAACG-1_1	TAL-2	Resolving	8.1258	6.07328
ATCACAGAGCAAGTGC-1_1	ATL	Resolving	7.52065	6.50316
ATCACAGCAAGCTGCC-1_1	DTL-1	Resolving	10.6808	-2.43614
ATCACAGCATGACTAC-1_1	DTL-1	Resolving	9.43941	-2.54105
ATCACAGTCACGGAGA-1_1	ATL	Resolving	7.15411	7.79757
ATCACAGTCTACGCAA-1_1	TAL-1	Resolving	7.99073	8.98413
ATCACGAAGATCCGAG-1_1	TAL-1	Resolving	9.38406	8.1511
ATCACGAAGCAGTACG-1_1	T-Cell-1	Resolving	-9.98666	1.89457
ATCACGAAGGCATCGA-1_1	TAL-1	Resolving	7.22395	9.2418
ATCACGAAGGTCTTTG-1_1	TAL-2	Resolving	4.25731	5.22514
ATCACGAGTTCTCACC-1_1	TAL-1	Resolving	7.98059	11.031
ATCACGATCCATGATG-1_1	TAL-1	Resolving	5.62656	10.4808
ATCACTTAGTCTCTGA-1_1	TAL-1	Resolving	6.87905	10.1404
ATCACTTGTACGTTCA-1_1	EC-PT-1	Resolving	6.55789	-10.5861
ATCACTTGTCTGTAAC-1_1	TAL-1	Resolving	6.50363	10.7624
ATCACTTGTGTGAATA-1_1	TAL-1	Resolving	8.66017	8.37867
ATCACTTGTGTTGACT-1_1	ATL	Resolving	7.60975	5.38375
ATCACTTGTTAGGACG-1_1	T-Cell-1	Resolving	-11.6562	0.0497096
ATCACTTTCGGCTCTT-1_1	T-Cell-1	Resolving	-9.2055	2.05012
ATCACTTTCGTACACA-1_1	MON	Resolving	-3.31551	-11.8426
ATCAGGTAGCCATTGT-1_1	ATL	Resolving	6.77143	7.93994
ATCAGGTAGGGTAGCT-1_1	TAL-2	Resolving	7.61609	5.44452
ATCAGGTCAAGTATCC-1_1	TAL-1	Resolving	7.50989	10.911
ATCAGGTCACACCTTC-1_1	TAL-1	Resolving	5.67028	9.998
ATCAGGTCACGGCTAC-1_1	DCT	Resolving	4.08468	1.95385
ATCAGGTCAGCGTGAA-1_1	TAL-1	Resolving	9.19536	6.77324
ATCAGGTTCCGTGGTG-1_1	TAL-1	Resolving	6.37642	10.7814
ATCAGGTTCGCCTTTG-1_1	EC-PT-1	Resolving	4.65222	-12.8694
ATCAGGTTCGGCATAT-1_1	NKC	Resolving	-5.0022	11.8907
ATCATTCAGGGCTTCC-1_1	TAL-1	Resolving	9.11108	8.59479
ATCATTCCAGAGCTAG-1_1	PC	Resolving	-0.982919	7.35638
ATCATTCCATTGTAGC-1_1	TAL-2	Resolving	4.54807	4.97452
ATCATTCGTATGTCTG-1_1	T-Cell-2	Resolving	-7.2926	8.01337
ATCATTCGTCATATGC-1_1	TAL-1	Resolving	6.31462	10.2567
ATCATTCGTGAGATTA-1_1	DCT	Resolving	3.09491	3.29736
ATCATTCGTGCCGTAC-1_1	DTL-1	Resolving	8.13036	-2.64783
ATCATTCGTTGGACTT-1_1	MON	Resolving	-3.14151	-12.5165
ATCATTCTCATTGTGG-1_1	TAL-1	Resolving	7.43829	10.5773
ATCATTCTCGGAGTGA-1_1	PC	Resolving	0.594097	7.33296
ATCATTCTCGGCTTGG-1_1	IC-A	Resolving	1.43588	-1.01854
ATCCACCAGACATACA-1_1	ATL	Resolving	7.27816	7.50154
ATCCACCAGCCAACCC-1_1	TAL-1	Resolving	7.7643	8.96821
ATCCACCCAAATTAGG-1_1	PC	Resolving	-1.16939	7.9925
ATCCACCCAACCGTAT-1_1	TAL-1	Resolving	8.37067	8.75957
ATCCACCCAAGTTTGC-1_1	TAL-1	Resolving	8.62099	10.263
ATCCACCCACATTCGA-1_1	PC	Resolving	-2.32529	6.0681
ATCCACCCACGGCCAT-1_1	TAL-1	Resolving	9.09063	8.10086
ATCCACCCAGCGTACC-1_1	TAL-1	Resolving	8.85909	8.36367
ATCCACCGTCAGTTTG-1_1	EC-PT-1	Resolving	6.2047	-12.4945
ATCCACCGTGTGCTTA-1_1	TAL-1	Resolving	7.4722	9.2246
ATCCACCTCGTTTACT-1_1	CNT	Resolving	0.280093	5.68543
ATCCACCTCTCCGAGG-1_1	TAL-1	Resolving	7.12443	8.57962
ATCCACCTCTGCAGCG-1_1	DTL-2	Resolving	2.10691	-3.912
ATCCACCTCTTACCAT-1_1	MAC	Resolving	0.178454	-16.0507
ATCCACCTCTTTCCGG-1_1	ATL	Resolving	5.41956	7.04009
ATCCATTAGACTCTTG-1_1	TAL-1	Resolving	6.52144	10.8402
ATCCATTAGCTCGACC-1_1	EC-PT-1	Resolving	5.59296	-13.1145
ATCCATTCAACACGAG-1_1	EC-PT-1	Resolving	7.02404	-11.2722
ATCCATTCAACCCTCT-1_1	DTL-1	Resolving	10.2308	-3.43054
ATCCATTGTCCAAGAG-1_1	ATL	Resolving	6.32766	7.36892
ATCCATTGTGACCGAA-1_1	TAL-1	Resolving	9.38846	8.03015
ATCCATTGTTAGAGTA-1_1	TAL-1	Resolving	8.18854	10.0804
ATCCATTGTTCTATCT-1_1	TAL-1	Resolving	5.59515	9.70912
ATCCATTTCAACGTGT-1_1	TAL-1	Resolving	6.02222	8.90262
ATCCATTTCCCATGGG-1_1	T-Cell-1	Resolving	-8.9636	1.04678
ATCCATTTCGAGCCAC-1_1	TAL-1	Resolving	8.04829	8.88259
ATCCCTGAGACTCCGC-1_1	DTL-1	Resolving	7.02212	-3.4054
ATCCCTGAGCGCGTTC-1_1	ATL	Resolving	7.91795	3.91106
ATCCCTGAGTAAACGT-1_1	TAL-2	Resolving	8.10226	6.1893
ATCCCTGGTACGACAG-1_1	TAL-1	Resolving	8.03175	8.58124
ATCCCTGGTCAATCTG-1_1	PC	Resolving	-0.601859	8.28091
ATCCGTCAGAGGTCAC-1_1	ATL	Resolving	7.56971	6.25773
ATCCGTCAGGAGACCT-1_1	PEC	Resolving	7.10744	-0.341594
ATCCGTCAGGCACGAT-1_1	ATL	Resolving	6.89443	7.21341
ATCCGTCAGTGAGTTA-1_1	PC	Resolving	-1.26049	7.62212
ATCCGTCCAAACTCGT-1_1	TAL-1	Resolving	6.56482	11.2072
ATCCGTCCAACAGATA-1_1	ATL	Resolving	7.29715	8.35121
ATCCGTCCAACTCCCT-1_1	T-Cell-1	Resolving	-10.7497	-0.0161662
ATCCGTCCAAGATTGA-1_1	T-Cell-1	Resolving	-9.48139	2.45352
ATCCGTCCATAGAGGC-1_1	TAL-1	Resolving	7.67528	9.04494
ATCCGTCGTCCGTTTC-1_1	EC-PT-1	Resolving	5.09349	-12.8023
ATCCGTCGTGTTAACC-1_1	TAL-1	Resolving	8.68956	9.07552
ATCCGTCGTTCTTGTT-1_1	TAL-1	Resolving	6.38071	11.5755
ATCCTATAGTCACACT-1_1	EC-PT-1	Resolving	7.95252	-9.32934
ATCCTATCACAAATCC-1_1	IC-A	Resolving	2.26376	0.420134
ATCCTATCATATGAAG-1_1	MON	Resolving	-2.52491	-12.6808
ATCCTATGTATACCCA-1_1	PC	Resolving	-1.34308	7.13868
ATCCTATGTGATTCAC-1_1	ATL	Resolving	8.04941	8.13461
ATCCTATGTTGACTAC-1_1	ATL	Resolving	7.48956	3.69673
ATCGATGAGCGGTAAC-1_1	TAL-1	Resolving	8.49488	9.34998
ATCGATGGTCTGCATA-1_1	ATL	Resolving	8.19899	6.97119
ATCGATGTCTAAGCCA-1_1	DTL-1	Resolving	9.27442	-4.54969
ATCGCCTCAGCTACCG-1_1	ATL	Resolving	7.93847	4.06408
ATCGCCTGTTGCTAGT-1_1	ATL	Resolving	5.41514	6.83629
ATCGCCTGTTGGCTAT-1_1	DTL-1	Resolving	10.7447	-3.43353
ATCGCCTGTTGGTACT-1_1	DTL-1	Resolving	9.62773	-2.89431
ATCGCCTGTTTGGCTA-1_1	TAL-1	Resolving	9.39433	8.62175
ATCGGATAGCCATTGT-1_1	TAL-1	Resolving	8.17855	8.68859
ATCGGATAGGAGCTGT-1_1	TAL-1	Resolving	6.92894	10.4232
ATCGGATAGGGTATAT-1_1	TAL-1	Resolving	8.09754	9.31966
ATCGGATCAAATACGA-1_1	vSMC_MC-1	Resolving	-3.93509	-1.76048
ATCGGATCAAATTGCC-1_1	TAL-1	Resolving	7.00582	10.711
ATCGGATCAAGGCGTA-1_1	TAL-1	Resolving	9.01934	7.03729
ATCGGATCACCTCTAC-1_1	TAL-1	Resolving	6.92887	9.71152
ATCGGATCAGCACCCA-1_1	TAL-1	Resolving	8.83473	9.15886
ATCGGATGTAGTTAGA-1_1	DCT	Resolving	4.33596	2.66223
ATCGGATGTTATCTGG-1_1	EC-PT-1	Resolving	5.40755	-13.127
ATCGGATTCGAAGGAC-1_1	TAL-1	Resolving	9.67761	8.88243
ATCGGCGAGTCCTGTA-1_1	TAL-1	Resolving	5.4608	10.5897
ATCGGCGAGTCGAAAT-1_1	TAL-1	Resolving	7.82769	9.28035
ATCGGCGCATAGACTC-1_1	ATL	Resolving	8.25998	7.13329
ATCGGCGGTAGTGGCA-1_1	TAL-1	Resolving	7.54724	8.84463
ATCGGCGGTCCCTCAT-1_1	TAL-1	Resolving	7.47785	10.1002
ATCGGCGTCAACCTCC-1_1	TAL-1	Resolving	7.55408	9.13172
ATCGGCGTCAAGAGGC-1_1	TAL-1	Resolving	9.55753	8.82465
ATCGTAGAGAGCGACT-1_1	ATL	Resolving	7.69765	7.10773
ATCGTAGAGTTTCTTC-1_1	TAL-2	Resolving	8.93377	6.14464
ATCGTAGCACAAATCC-1_1	TAL-1	Resolving	7.53057	9.1813
ATCGTAGCATTCAGGT-1_1	MAC	Resolving	0.335979	-15.9838
ATCGTAGGTCTCACAA-1_1	TAL-1	Resolving	8.47072	9.15866
ATCGTAGGTCTTGAGT-1_1	PC	Resolving	0.488367	6.99386
ATCGTAGGTGGCCCAT-1_1	TAL-1	Resolving	8.35228	8.09133
ATCGTAGTCCACATAG-1_1	ATL	Resolving	5.79424	7.04553
ATCGTAGTCTACAGGT-1_1	vSMC_MC-1	Resolving	-3.31516	0.456016
ATCGTCCAGAAATTCG-1_1	TAL-1	Resolving	8.12633	10.5205
ATCGTCCAGTGCTAGG-1_1	TAL-1	Resolving	7.53293	9.33466
ATCGTCCCATATGCGT-1_1	EC-PT-1	Resolving	7.89333	-10.698
ATCGTCCGTGCCTACG-1_1	EC-PT-1	Resolving	6.54967	-11.9724
ATCGTCCGTGGTTTAC-1_1	TAL-2	Resolving	5.37893	4.61519
ATCGTCCGTTCAGGTT-1_1	DCT	Resolving	7.67675	2.49775
ATCGTCCTCACCTGGG-1_1	TAL-1	Resolving	7.04211	10.1098
ATCGTCCTCAGATGCT-1_1	TAL-1	Resolving	8.70796	8.73319
ATCGTCCTCTAACGGT-1_1	ATL	Resolving	5.96331	8.34547
ATCGTCCTCTGTTGGA-1_1	DTL-1	Resolving	6.31423	-4.84335
ATCGTGAAGAGAGGGC-1_1	TAL-1	Resolving	8.1198	9.4368
ATCGTGAAGCCTCAAT-1_1	PC	Resolving	-1.31284	7.03247
ATCGTGAAGGACTGGT-1_1	vSMC_MC-1	Resolving	-3.24673	-1.30617
ATCGTGAGTCGGTAAG-1_1	TAL-1	Resolving	6.35651	10.3683
ATCGTGAGTCTTTCAT-1_1	TAL-1	Resolving	7.58866	8.84622
ATCTCTAAGCGACCCT-1_1	TAL-1	Resolving	8.5411	6.56221
ATCTCTAAGCTAATGA-1_1	IC-A	Resolving	1.90418	-0.823299
ATCTCTAAGTATGTAG-1_1	TAL-1	Resolving	8.56321	8.67213
ATCTCTATCGGATTAC-1_1	TAL-1	Resolving	8.44411	9.56614
ATCTTCAAGATTAGCA-1_1	MON	Resolving	-2.53826	-9.417
ATCTTCAAGCATCAGG-1_1	TAL-1	Resolving	9.32781	9.94653
ATCTTCAAGCTGCCTG-1_1	T-Cell-1	Resolving	-10.7213	4.21598
ATCTTCACAAATTAGG-1_1	MAC	Resolving	0.32236	-15.8101
ATCTTCACATCTTAGG-1_1	EC-PT-1	Resolving	7.42793	-10.5435
ATCTTCAGTAGGCAGT-1_1	DTL-1	Resolving	9.62584	-1.68936
ATCTTCAGTGATTGGG-1_1	ATL	Resolving	8.34265	7.63725
ATCTTCAGTTACAGCT-1_1	TAL-1	Resolving	7.13077	7.74072
ATCTTCAGTTTAAGGA-1_1	TAL-1	Resolving	7.44593	10.0234
ATCTTCATCATGGATC-1_1	T-Cell-1	Resolving	-9.59569	3.22996
ATCTTCATCCTGGGTG-1_1	T-Cell-2	Resolving	-8.70364	6.75391
ATCTTCATCGAGTACT-1_1	DTL-2	Resolving	4.1906	-4.12555
ATGAAAGAGGACGCAT-1_1	T-Cell-2	Resolving	-8.11944	7.45549
ATGAAAGGTCTACGTA-1_1	TAL-1	Resolving	9.33285	7.34325
ATGAAAGGTGGATACG-1_1	ATL	Resolving	7.77403	7.04377
ATGAAAGGTTGTACGT-1_1	PT-1	Resolving	1.37674	-7.14251
ATGAAAGTCCGACAGC-1_1	NKC	Resolving	-6.80312	8.24616
ATGAAAGTCTCCAATT-1_1	vSMC_MC-1	Resolving	-3.07828	-1.30815
ATGAAAGTCTCTGGTC-1_1	TAL-1	Resolving	8.37829	9.82333
ATGACCACACCCTGAG-1_1	TAL-1	Resolving	6.69343	9.04121
ATGACCAGTATCGCTA-1_1	MAC	Resolving	0.767392	-16.137
ATGACCAGTCCAGCAC-1_1	TAL-1	Resolving	8.86648	10.2677
ATGACCAGTCGTATTG-1_1	EC-AEA	Resolving	12.3541	-8.1021
ATGAGGGAGCCTTTCC-1_1	TAL-1	Resolving	8.82126	8.69261
ATGAGGGAGCTTTGTG-1_1	DTL-1	Resolving	8.483	-4.96061
ATGAGGGCAACAGATA-1_1	TAL-1	Resolving	7.73685	10.2767
ATGAGGGCAACGCATT-1_1	TAL-2	Resolving	4.65604	5.12885
ATGAGGGGTCATGACT-1_1	TAL-1	Resolving	7.26696	8.33507
ATGAGGGGTCGCGGTT-1_1	DTL-1	Resolving	9.16459	-3.47716
ATGAGGGTCACAAGAA-1_1	TAL-1	Resolving	6.96424	10.6815
ATGAGGGTCCGTATGA-1_1	TAL-2	Resolving	8.10088	6.70031
ATGAGTCAGCGATGAC-1_1	TAL-1	Resolving	6.97135	10.8882
ATGAGTCAGTCGGCAA-1_1	ATL	Resolving	7.47854	8.11741
ATGAGTCAGTTCCGGC-1_1	vSMC_MC-1	Resolving	-4.19157	-1.10217
ATGAGTCCACACCGAC-1_1	TAL-1	Resolving	7.33166	11.0756
ATGAGTCCAGTCAGCC-1_1	TAL-1	Resolving	8.60582	6.36266
ATGAGTCGTACTTGTG-1_1	TAL-1	Resolving	7.29625	10.2195
ATGAGTCGTGGGCTCT-1_1	TAL-2	Resolving	6.97969	5.21841
ATGAGTCGTTACGATC-1_1	TAL-1	Resolving	7.94932	9.26998
ATGAGTCTCAGGAAAT-1_1	EC-PT-1	Resolving	6.97822	-10.1982
ATGAGTCTCCTGGTCT-1_1	TAL-1	Resolving	6.25094	10.879
ATGATCGAGCGTTAGG-1_1	vSMC_MC-1	Resolving	-3.9644	-2.37217
ATGATCGAGTTGCCCG-1_1	DTL-1	Resolving	11.6567	-3.12679
ATGATCGCAAATGCTC-1_1	DTL-1	Resolving	9.84322	-3.74513
ATGATCGCACAGTCCG-1_1	DTL-1	Resolving	8.88972	-2.71974
ATGATCGCACCTATCC-1_1	PC	Resolving	-1.09238	7.3968
ATGATCGCATGGCTGC-1_1	ATL	Resolving	6.77185	5.63931
ATGCATGAGAAATTCG-1_1	PC	Resolving	-0.445352	8.32794
ATGCATGAGGTTACAA-1_1	PC	Resolving	0.789728	7.42491
ATGCATGCACTCAGAT-1_1	PT-1	Resolving	1.77943	-7.62489
ATGCATGCATCCAATG-1_1	TAL-2	Resolving	5.24007	4.94868
ATGCATGCATCCCACT-1_1	TAL-2	Resolving	5.2034	4.93787
ATGCATGCATCCGAAT-1_1	TAL-1	Resolving	7.50307	8.57528
ATGCATGGTGGTCTTA-1_1	EC-PT-1	Resolving	6.17377	-10.2641
ATGCCTCAGAAACCCG-1_1	ATL	Resolving	6.62924	7.98692
ATGCCTCAGAGACAAG-1_1	T-Cell-2	Resolving	-9.21587	6.31942
ATGCCTCAGCTCAGAG-1_1	TAL-1	Resolving	7.50878	8.91536
ATGCCTCAGTCATGAA-1_1	ATL	Resolving	6.91476	7.4463
ATGCCTCAGTGATAAC-1_1	TAL-2	Resolving	4.70737	4.85189
ATGCCTCAGTGCAACG-1_1	ATL	Resolving	6.52902	8.24157
ATGCCTCCAACCCTAA-1_1	TAL-2	Resolving	5.21413	4.68691
ATGCCTCCAGTGGTGA-1_1	TAL-1	Resolving	6.98923	10.5502
ATGCCTCTCTTCCCGA-1_1	DTL-1	Resolving	11.774	-2.77446
ATGCGATAGGCTCACC-1_1	PC	Resolving	-1.41759	7.75727
ATGCGATAGTGAGGTC-1_1	CNT	Resolving	1.69879	3.61816
ATGCGATGTAGCACGA-1_1	ATL	Resolving	8.12602	7.73349
ATGCGATGTTTGCAGT-1_1	T-Cell-1	Resolving	-11.045	1.18582
ATGCGATTCATTACTC-1_1	EC-PT-1	Resolving	5.11773	-12.7986
ATGCGATTCTACTTCA-1_1	PC	Resolving	-2.11905	5.97571
ATGCGATTCTGACAGT-1_1	vSMC_MC-1	Resolving	-3.73953	-1.17434
ATGGAGGCAAATCAAG-1_1	TAL-1	Resolving	8.28001	7.51651
ATGGAGGCACAGAAGC-1_1	TAL-2	Resolving	4.55953	4.87345
ATGGAGGCACGGCACT-1_1	EC-PT-1	Resolving	8.32211	-9.48314
ATGGAGGCAGAGGAAA-1_1	TAL-1	Resolving	8.00319	9.15426
ATGGAGGGTACGTGTT-1_1	TAL-2	Resolving	8.45086	6.95382
ATGGAGGGTGCCTGCA-1_1	TAL-1	Resolving	7.80282	9.42103
ATGGAGGTCGTGGCTG-1_1	ATL	Resolving	7.50213	6.6509
ATGGATCAGCGTATAA-1_1	TAL-1	Resolving	8.28257	7.95509
ATGGATCCAACCTATG-1_1	DTL-2	Resolving	2.06329	-3.99759
ATGGATCCAGCAGTAG-1_1	TAL-1	Resolving	7.95017	10.082
ATGGATCCATAACAGA-1_1	EC-PT-1	Resolving	8.29737	-9.40409
ATGGATCGTCGATTCA-1_1	TAL-1	Resolving	9.11005	6.17373
ATGGATCTCAGCCTCT-1_1	ATL	Resolving	6.21814	6.77385
ATGGATCTCCCAAGCG-1_1	TAL-1	Resolving	8.39824	7.47744
ATGGGAGAGGTGGCTA-1_1	TAL-2	Resolving	8.13695	6.08812
ATGGGAGGTCCCGGTA-1_1	TAL-1	Resolving	6.47371	10.2196
ATGGGAGGTGGCCCAT-1_1	EC-AEA	Resolving	12.3199	-8.12097
ATGGGAGTCATGCCGG-1_1	TAL-1	Resolving	8.34706	8.51745
ATGGGAGTCTCAGAAC-1_1	ATL	Resolving	7.95541	8.26001
ATGGGTTAGCTGAGTG-1_1	TAL-1	Resolving	9.36048	6.80525
ATGGGTTAGTCTAACC-1_1	TAL-1	Resolving	8.83728	9.67814
ATGGGTTAGTTGGAGC-1_1	vSMC_MC-1	Resolving	-3.59954	-1.88266
ATGGGTTCACGTACAT-1_1	ATL	Resolving	7.49786	7.83011
ATGGGTTCAGACGATG-1_1	PC	Resolving	0.71057	7.69198
ATGGGTTGTCTTACTT-1_1	T-Cell-2	Resolving	-9.19654	3.08153
ATGGGTTGTGAATGAT-1_1	PC	Resolving	-2.28621	6.51822
ATGGGTTTCCATTCAT-1_1	ATL	Resolving	6.0078	6.65677
ATGGGTTTCTGTGCTC-1_1	ATL	Resolving	7.21394	7.25355
ATGGTTGAGATTAGTG-1_1	ATL	Resolving	8.24416	7.61892
ATGGTTGCAATTAGGA-1_1	MON	Resolving	-2.14585	-10.5952
ATGGTTGCATCGGAAG-1_1	TAL-1	Resolving	8.66806	6.89606
ATGGTTGGTAGTAAGT-1_1	MON	Resolving	-2.63667	-12.5276
ATGGTTGTCCATATGG-1_1	ATL	Resolving	7.31135	7.78429
ATGGTTGTCGAGCCAC-1_1	TAL-1	Resolving	8.19805	9.38016
ATGGTTGTCTTCACGC-1_1	ATL	Resolving	5.92731	7.49661
ATGTCCCAGACCAAGC-1_1	DTL-1	Resolving	10.5449	-2.77286
ATGTCCCAGAGCCATG-1_1	TAL-1	Resolving	7.19696	9.00393
ATGTCCCCACCAACAT-1_1	TAL-1	Resolving	6.30697	9.88627
ATGTCCCCACCACATA-1_1	TAL-1	Resolving	9.103	7.53212
ATGTCCCGTCAAAGCG-1_1	TAL-1	Resolving	7.93999	10.8652
ATGTCCCGTCACCGAC-1_1	TAL-1	Resolving	8.91004	10.2737
ATGTCTTAGCATCGAG-1_1	TAL-1	Resolving	8.87681	9.18826
ATGTCTTAGGTCCGAA-1_1	vSMC_MC-1	Resolving	4.29225	-5.12684
ATGTCTTCACAATGAA-1_1	TAL-1	Resolving	7.51643	10.2391
ATGTCTTGTAAGTAGT-1_1	MON	Resolving	-2.25076	-11.9088
ATTACCTAGATACCAA-1_1	TAL-1	Resolving	7.8033	9.54841
ATTACCTCAAGACTGG-1_1	DTL-1	Resolving	7.10629	-3.01267
ATTACCTCATTACTCT-1_1	TAL-1	Resolving	7.73864	9.97343
ATTACCTGTAGTAAGT-1_1	TAL-1	Resolving	6.07247	10.3448
ATTACCTGTCTAGGCC-1_1	TAL-1	Resolving	9.41612	8.94583
ATTACCTGTGACTATC-1_1	EC-PT-2	Resolving	8.47377	5.19006
ATTACCTGTTGTGGCC-1_1	TAL-1	Resolving	7.25578	9.06231
ATTACCTTCAGGAAAT-1_1	TAL-1	Resolving	8.25147	10.2427
ATTACCTTCAGTGATC-1_1	MON	Resolving	-2.59328	-12.5121
ATTACCTTCGCGCCAA-1_1	TAL-1	Resolving	6.54394	10.9871
ATTACTCAGCACGGAT-1_1	PC	Resolving	0.178141	6.61432
ATTACTCCAATGCTCA-1_1	TAL-1	Resolving	8.66635	8.95711
ATTACTCCAGGTGGAT-1_1	TAL-1	Resolving	8.72888	9.74078
ATTACTCGTCTTGAGT-1_1	ATL	Resolving	7.7503	7.60318
ATTACTCGTTCCTTGC-1_1	ATL	Resolving	6.19688	8.51621
ATTACTCTCATGGCCG-1_1	TAL-1	Resolving	7.75358	9.30408
ATTACTCTCCATGCAA-1_1	TAL-1	Resolving	8.48878	10.3588
ATTATCCAGAATTCAG-1_1	TAL-1	Resolving	8.71954	9.71905
ATTATCCAGAGCCGTA-1_1	TAL-1	Resolving	7.20795	10.9223
ATTATCCAGATCCGAG-1_1	TAL-1	Resolving	7.36613	9.71497
ATTATCCAGCAACAGC-1_1	PT-2	Resolving	6.31752	-4.60956
ATTATCCAGCGTGTCC-1_1	TAL-1	Resolving	9.08068	9.31698
ATTATCCAGGCAGGTT-1_1	T-Cell-1	Resolving	-8.30455	1.88532
ATTATCCAGGTGCCTC-1_1	PC	Resolving	-1.51781	7.87967
ATTATCCAGTCTAGAA-1_1	TAL-1	Resolving	6.42812	10.7657
ATTATCCCAAAGGGTC-1_1	TAL-1	Resolving	7.23912	9.20181
ATTATCCGTTGTCATG-1_1	DTL-1	Resolving	9.83085	-3.77955
ATTATCCGTTTCACAG-1_1	PC	Resolving	-1.12957	7.55462
ATTCACTAGAATACAC-1_1	PC	Resolving	0.543017	6.22714
ATTCACTCAAACTAAG-1_1	TAL-1	Resolving	6.62773	8.91565
ATTCACTCAATACGAA-1_1	PT-1	Resolving	-0.253311	-5.88079
ATTCACTGTCCCTGTT-1_1	CNT	Resolving	1.18737	4.2412
ATTCACTGTCTGTCCT-1_1	MAC	Resolving	-2.15298	-13.7663
ATTCACTGTTAGGACG-1_1	DTL-1	Resolving	9.76701	-4.37127
ATTCACTTCCGATTAG-1_1	TAL-1	Resolving	7.07937	9.59637
ATTCACTTCGCAGTCG-1_1	ATL	Resolving	6.7409	6.54948
ATTCACTTCGCCAGTG-1_1	DTL-1	Resolving	9.69262	-1.73859
ATTCAGGCACGCTGAC-1_1	vSMC_MC-1	Resolving	-3.99666	-2.96335
ATTCAGGGTATTGACC-1_1	T-Cell-2	Resolving	-7.94433	5.74655
ATTCAGGTCAAGATAG-1_1	TAL-1	Resolving	5.21563	9.64843
ATTCAGGTCGGAATTC-1_1	PC	Resolving	1.69433	6.33896
ATTCAGGTCTCGAGTA-1_1	TAL-1	Resolving	7.34343	9.56127
ATTCAGGTCTCTATAC-1_1	T-Cell-1	Resolving	-10.4444	0.038637
ATTCATCAGGTTATAG-1_1	EC-PT-1	Resolving	7.26975	-10.8143
ATTCATCAGGTTGACG-1_1	TAL-1	Resolving	9.18689	8.68164
ATTCATCAGTGCACAG-1_1	TAL-1	Resolving	6.34237	9.00286
ATTCATCCAGTACTAC-1_1	DTL-1	Resolving	7.0515	-2.99834
ATTCATCCATGGAACG-1_1	TAL-1	Resolving	8.46283	9.74324
ATTCATCGTCGACTTA-1_1	TAL-1	Resolving	7.64322	8.05085
ATTCATCGTCGCCTAG-1_1	TAL-1	Resolving	9.4775	9.29279
ATTCATCGTGCGGATA-1_1	vSMC_MC-1	Resolving	-2.97606	-1.07265
ATTCATCTCTATGCCC-1_1	TAL-1	Resolving	7.13379	10.7265
ATTCCATAGAGCATTA-1_1	TAL-1	Resolving	7.85033	9.08723
ATTCCATAGTCGAATA-1_1	ATL	Resolving	7.78356	6.41358
ATTCCATCAACCGTGC-1_1	TAL-1	Resolving	6.41938	11.1448
ATTCCATCAATTTCGG-1_1	TAL-1	Resolving	8.27796	9.68039
ATTCCATCACGATAGG-1_1	T-Cell-2	Resolving	-7.65467	8.15357
ATTCCATGTTAGTCGT-1_1	TAL-1	Resolving	8.5976	9.30395
ATTCCATTCACTAGCA-1_1	TAL-1	Resolving	7.30218	9.55987
ATTCCCGCAAGGCAAC-1_1	TAL-1	Resolving	6.73544	10.3739
ATTCCCGGTAACGATA-1_1	TAL-1	Resolving	6.91037	8.93009
ATTCCCGGTAATTGGA-1_1	ATL	Resolving	7.20713	6.94836
ATTCCCGGTCTAGTGT-1_1	TAL-1	Resolving	8.82778	8.67993
ATTCCCGGTTCTCTCG-1_1	IC-A	Resolving	1.61224	-0.941878
ATTCCCGGTTTGACAC-1_1	TAL-1	Resolving	7.79693	9.60264
ATTCCCGGTTTGTGGT-1_1	NKC	Resolving	-6.40198	10.6175
ATTCCCGTCGCTCTCA-1_1	TAL-1	Resolving	7.3367	9.69859
ATTCCTAAGGATTCCT-1_1	ATL	Resolving	7.30003	7.05639
ATTCCTACAACTACGT-1_1	PC	Resolving	-1.259	7.21776
ATTCCTACACGCCACA-1_1	TAL-1	Resolving	7.88156	10.7802
ATTCCTACAGGGACTA-1_1	ATL	Resolving	6.32517	8.75935
ATTCCTACATAGGAGC-1_1	EC-PT-1	Resolving	7.42951	-10.5843
ATTCCTAGTCTTGCTC-1_1	TAL-1	Resolving	7.61453	11.0863
ATTCCTATCCCGAGAC-1_1	TAL-1	Resolving	7.42199	10.0693
ATTCCTATCCTCAGGG-1_1	MAC	Resolving	-0.983451	-15.2508
ATTCGTTAGAATAACC-1_1	TAL-2	Resolving	4.90448	4.72117
ATTCGTTAGCGCGTTC-1_1	TAL-1	Resolving	8.32665	9.67977
ATTCGTTCAAGTGGAC-1_1	TAL-1	Resolving	8.545	8.02528
ATTCGTTCACAAAGCG-1_1	PC	Resolving	-0.261711	7.05065
ATTCGTTCACAGAAGC-1_1	PC	Resolving	1.21013	5.84457
ATTCGTTCAGAAGTTA-1_1	EC-PT-1	Resolving	8.32531	-9.1823
ATTCGTTGTAACACCT-1_1	EC-PT-1	Resolving	8.77063	-8.92805
ATTCGTTGTAACAGGC-1_1	EC-PT-1	Resolving	5.51609	-11.5726
ATTCGTTGTTCCATTT-1_1	TAL-1	Resolving	6.64561	11.018
ATTCGTTTCATCGCCT-1_1	vSMC_MC-1	Resolving	-3.09798	-1.06702
ATTCGTTTCTCGGTAA-1_1	ATL	Resolving	7.69809	7.51927
ATTCTACAGCTGTCCG-1_1	EC-PT-1	Resolving	7.52358	-10.9869
ATTCTACAGCTTTCTT-1_1	TAL-1	Resolving	7.34906	7.78051
ATTCTACCAACACTAC-1_1	DCT	Resolving	3.84503	2.11225
ATTCTACCACAATTCG-1_1	TAL-1	Resolving	7.86435	10.5287
ATTCTACGTTACAGCT-1_1	ATL	Resolving	7.73006	7.91368
ATTCTACTCAAGCCCG-1_1	DTL-1	Resolving	9.86856	-3.13459
ATTCTACTCTAGCCTC-1_1	TAL-1	Resolving	6.33969	11.1058
ATTCTTGCAACGTAAA-1_1	TAL-1	Resolving	5.93491	9.96478
ATTCTTGCAATAGGAT-1_1	TAL-1	Resolving	7.72755	9.88369
ATTCTTGGTTAAGGAT-1_1	EC-PT-1	Resolving	4.80286	-12.6793
ATTCTTGGTTCCGTTC-1_1	TAL-2	Resolving	5.34376	4.91255
ATTCTTGTCCGTTGGG-1_1	TAL-1	Resolving	7.62526	7.54066
ATTCTTGTCTAGTGAC-1_1	TAL-1	Resolving	7.02608	10.9331
ATTCTTGTCTTGGTGA-1_1	EC-PT-1	Resolving	7.71802	-9.2834
ATTGGGTAGGAACGCT-1_1	TAL-1	Resolving	6.8114	8.81695
ATTGGGTCACCCATAA-1_1	TAL-1	Resolving	7.03857	8.80852
ATTGGGTGTCGCTTGG-1_1	TAL-1	Resolving	8.40884	9.29923
ATTGGGTTCTCGCTTG-1_1	T-Cell-1	Resolving	-11.9807	-0.391107
ATTGTTCCACGACGTC-1_1	TAL-1	Resolving	8.96406	8.62728
ATTGTTCGTAATCAGA-1_1	DTL-1	Resolving	8.51611	-4.29403
ATTGTTCGTGACTGTT-1_1	TAL-1	Resolving	7.56253	7.63048
ATTGTTCGTGGACTAG-1_1	TAL-2	Resolving	4.81596	5.02734
ATTGTTCGTTCAATCG-1_1	DTL-2	Resolving	2.66151	-4.90203
ATTGTTCTCACCTTAT-1_1	TAL-1	Resolving	6.45372	11.0774
ATTGTTCTCACGGACC-1_1	PC	Resolving	-0.119749	7.66093
ATTGTTCTCCGCAGTG-1_1	ATL	Resolving	8.03517	7.55874
ATTGTTCTCTTTGCAT-1_1	DTL-1	Resolving	10.898	-3.48826
ATTTACCAGACTCTTG-1_1	TAL-1	Resolving	6.73884	8.6779
ATTTACCAGTCTAGAA-1_1	PC	Resolving	-1.00514	7.70659
ATTTACCCACGACAAG-1_1	TAL-1	Resolving	6.67176	8.68869
ATTTACCGTAATGCGG-1_1	vSMC_MC-1	Resolving	-4.03983	-0.296623
ATTTACCGTGTGACCC-1_1	ATL	Resolving	6.96307	7.57415
ATTTACCGTTTACGTG-1_1	DTL-2	Resolving	2.93513	-3.95015
ATTTACCTCGGAGTAG-1_1	TAL-2	Resolving	5.73959	5.15261
ATTTACCTCTCAATCT-1_1	NKC	Resolving	-7.07701	8.64845
ATTTCACAGCATGCGA-1_1	DTL-1	Resolving	10.2208	-3.38002
ATTTCACAGCCAAGGT-1_1	TAL-1	Resolving	5.74717	10.8049
ATTTCACAGCCGAATG-1_1	TAL-1	Resolving	8.14091	8.35642
ATTTCACAGGAATCGC-1_1	TAL-1	Resolving	8.18424	10.2931
ATTTCACCAAGCTCTA-1_1	DTL-1	Resolving	10.9994	-3.56161
ATTTCACCACTGTGTA-1_1	DTL-2	Resolving	2.28811	-4.069
ATTTCACCATAATGAG-1_1	EC-PT-1	Resolving	8.14145	-10.57
ATTTCACCATAGATGA-1_1	TAL-1	Resolving	8.07235	9.67806
ATTTCACCATTACTCT-1_1	PC	Resolving	-1.09106	7.68517
ATTTCACGTCAGGAGT-1_1	DTL-2	Resolving	8.32267	-9.67141
ATTTCACGTCTTGGTA-1_1	ATL	Resolving	7.9999	8.14675
ATTTCACTCCACGAAT-1_1	TAL-1	Resolving	6.68738	10.1861
ATTTCACTCTTGAGCA-1_1	EC-PT-1	Resolving	6.72246	-9.71286
ATTTCTGAGGGCCCTT-1_1	ATL	Resolving	6.75019	7.64342
ATTTCTGCAGAGCTAG-1_1	EC-PT-1	Resolving	5.85723	-12.7979
ATTTCTGGTACAGGTG-1_1	ATL	Resolving	6.32749	8.05142
ATTTCTGTCGGCCTTT-1_1	EC-PT-1	Resolving	7.93222	-9.51025
CAAAGAAAGGCGATAC-1_1	DTL-1	Resolving	8.56172	-5.04647
CAAAGAACAATAGTAG-1_1	TAL-1	Resolving	6.34536	9.84731
CAAAGAACATGAATCC-1_1	TAL-1	Resolving	7.31993	8.83421
CAAAGAAGTGAACTAA-1_1	TAL-1	Resolving	8.76418	8.42139
CAACAACAGCGATCGA-1_1	TAL-1	Resolving	7.93431	10.1924
CAACAACAGTAGCAAT-1_1	ATL	Resolving	6.26088	7.57687
CAACAACAGTATGACA-1_1	vSMC_MC-1	Resolving	-4.04651	-2.77822
CAACAACCACCGGAAA-1_1	T-Cell-3	Resolving	-8.32074	2.26652
CAACAACCATGACACT-1_1	TAL-2	Resolving	5.38919	4.96536
CAACAACGTGATGTAA-1_1	PC	Resolving	-0.0173608	7.81097
CAACAACGTTCCTTGC-1_1	ATL	Resolving	5.87397	8.40731
CAACAACGTTGAAGTA-1_1	TAL-1	Resolving	8.01182	7.98153
CAACAACTCTGCACCT-1_1	NKC	Resolving	-6.59393	9.73454
CAACAGTAGCGCGTTC-1_1	T-Cell-1	Resolving	-12.1801	0.272794
CAACAGTAGCGTATAA-1_1	TAL-1	Resolving	8.81473	8.15038
CAACAGTAGCGTGCCT-1_1	TAL-1	Resolving	6.40568	9.53718
CAACAGTAGGCTTCCG-1_1	vSMC_MC-3	Resolving	-5.84957	-2.86523
CAACAGTGTGACAACG-1_1	TAL-1	Resolving	6.40673	9.32024
CAACAGTTCATGAGAA-1_1	TAL-1	Resolving	7.1732	10.9664
CAACAGTTCTGAGGCC-1_1	PC	Resolving	0.268429	7.55789
CAACCAAAGGCCGCTT-1_1	ATL	Resolving	6.126	5.93883
CAACCAAAGTGCTCGC-1_1	PC	Resolving	-0.534563	7.7873
CAACCAACATACAGAA-1_1	ATL	Resolving	5.68185	8.62221
CAACCTCAGAGCATCG-1_1	TAL-1	Resolving	9.09408	7.35737
CAACCTCAGGAACATT-1_1	ATL	Resolving	5.95584	6.67105
CAACCTCCACTCCTGT-1_1	ATL	Resolving	6.17424	5.92695
CAACCTCCAGGTCAAG-1_1	DTL-1	Resolving	10.2062	-2.64977
CAACCTCCAGTTCCAA-1_1	MON	Resolving	-2.59432	-11.5367
CAACCTCTCAAGAATG-1_1	TAL-1	Resolving	7.9809	9.5875
CAACCTCTCAGACCTA-1_1	TAL-2	Resolving	4.32019	5.24441
CAACCTCTCTCGCAGG-1_1	TAL-1	Resolving	8.39685	8.36686
CAACCTCTCTGGACTA-1_1	EC-PT-1	Resolving	11.0302	-9.13003
CAACCTCTCTGGTGCG-1_1	TAL-1	Resolving	7.53671	8.56696
CAACGATAGCCTGAGA-1_1	vSMC_MC-1	Resolving	-3.9483	-2.25043
CAACGATAGGCATTTC-1_1	ATL	Resolving	7.80018	7.42417
CAACGATCACTGAGGA-1_1	TAL-1	Resolving	8.24398	9.77999
CAACGATGTCAGTTTG-1_1	TAL-1	Resolving	8.05391	10.07
CAACGATGTCATCACA-1_1	ATL	Resolving	6.00375	7.38143
CAACGATGTCCGACGT-1_1	DTL-1	Resolving	7.98153	-4.55732
CAACGATGTGGCACTC-1_1	TAL-1	Resolving	8.9779	9.12977
CAACGATGTGTTAACC-1_1	DCT	Resolving	4.3028	2.35601
CAACGATGTTTGGAGG-1_1	TAL-1	Resolving	7.42924	10.6089
CAACGGCAGCCATTTG-1_1	TAL-1	Resolving	7.60829	8.92917
CAACGGCAGCTCGGCT-1_1	TAL-1	Resolving	7.50732	8.12088
CAACGGCCAGAGGACT-1_1	DTL-1	Resolving	9.31084	-3.55519
CAACGGCGTAGCCAGA-1_1	EC-PT-2	Resolving	8.5082	5.35116
CAACGGCGTTTACCTT-1_1	PC	Resolving	-2.28286	5.93074
CAACGGCTCAAGCCGC-1_1	TAL-1	Resolving	7.39425	8.12485
CAACGGCTCTAGATCG-1_1	TAL-1	Resolving	6.69104	10.2384
CAAGACTAGACATCAA-1_1	TAL-1	Resolving	8.27633	9.98183
CAAGACTAGGTAGCAC-1_1	DTL-1	Resolving	10.7898	-3.88771
CAAGACTAGTCAGAGC-1_1	PC	Resolving	-0.980078	8.25566
CAAGACTCAATCCAGT-1_1	ATL	Resolving	7.11619	8.33068
CAAGACTCACGATAGG-1_1	TAL-1	Resolving	7.64522	9.71575
CAAGACTCAGACGCTC-1_1	TAL-1	Resolving	6.85643	10.2984
CAAGACTGTGTTCAGT-1_1	TAL-1	Resolving	9.24014	9.11684
CAAGACTTCGTAGTCA-1_1	MON	Resolving	-2.43987	-10.8256
CAAGAGGAGAGAGGGC-1_1	TAL-2	Resolving	7.96633	5.04096
CAAGAGGAGTCCGTCG-1_1	NKC	Resolving	-5.3559	11.1584
CAAGAGGCACGCGGTT-1_1	TAL-1	Resolving	7.86209	10.4734
CAAGAGGCAGATGCGA-1_1	ATL	Resolving	7.91982	4.00308
CAAGAGGCAGCAGAAC-1_1	TAL-1	Resolving	6.93206	9.58164
CAAGAGGCATGACTTG-1_1	TAL-1	Resolving	6.80137	9.77749
CAAGAGGGTTGGCCGT-1_1	ATL	Resolving	7.34543	7.21819
CAAGAGGTCAGCTTCC-1_1	TAL-1	Resolving	8.67522	7.63263
CAAGCTAAGAGCATCG-1_1	PC	Resolving	0.885617	8.26053
CAAGCTAAGCGGTAAC-1_1	ATL	Resolving	6.01374	7.00822
CAAGCTACAAACCATC-1_1	PC	Resolving	-1.09557	7.29591
CAAGCTAGTAGATGTA-1_1	IC-A	Resolving	0.673391	2.98441
CAAGCTAGTCGCGTCA-1_1	TAL-1	Resolving	8.41072	6.74074
CAAGGGAAGCGCTGAA-1_1	EC-PT-1	Resolving	6.44485	-12.2791
CAAGGGAAGTGGAATT-1_1	T-Cell-1	Resolving	-10.5089	0.715319
CAAGGGAAGTGTTGTC-1_1	vSMC_MC-2	Resolving	4.725	-5.10091
CAAGGGACAAACGTGG-1_1	ATL	Resolving	8.27446	7.53437
CAAGGGACAAGCTGTT-1_1	TAL-1	Resolving	7.45831	10.3019
CAAGGGACAATCCTTT-1_1	TAL-1	Resolving	8.33393	9.77715
CAAGGGACACTACACA-1_1	B-Cell	Resolving	-8.4773	-10.7174
CAAGGGACAGGACATG-1_1	T-Cell-1	Resolving	-9.87397	1.55482
CAAGGGAGTTATAGCC-1_1	TAL-1	Resolving	9.03388	6.23443
CAAGGGAGTTTGGCTA-1_1	EC-PT-1	Resolving	4.23234	-11.8659
CAAGGGATCATTTGTC-1_1	TAL-1	Resolving	9.14264	8.68552
CAAGGGATCCACTGAA-1_1	TAL-1	Resolving	7.35766	8.3817
CAAGGGATCCGATGTA-1_1	TAL-1	Resolving	8.36562	7.57742
CAATACGAGAGCCATG-1_1	TAL-1	Resolving	7.52674	10.3264
CAATACGAGAGTTGCG-1_1	EC-PT-1	Resolving	5.7039	-13.0751
CAATACGAGCAGAAAG-1_1	TAL-1	Resolving	7.97262	10.0522
CAATACGAGCGTCAAG-1_1	TAL-1	Resolving	6.86703	8.66305
CAATACGCAACACAGG-1_1	PT-1	Resolving	-0.250698	-4.47524
CAATACGCACTCAAGT-1_1	TAL-1	Resolving	8.18426	10.8401
CAATACGCAGACCCGT-1_1	MON	Resolving	-2.69249	-11.947
CAATACGCAGTTACCA-1_1	PC	Resolving	0.484144	7.40877
CAATACGCATCGGAGA-1_1	ATL	Resolving	8.12279	6.54343
CAATACGCATGAGATA-1_1	T-Cell-1	Resolving	-9.05623	0.874874
CAATCGAAGGTGCCAA-1_1	ATL	Resolving	8.81344	7.57159
CAATCGACAAAGGTTA-1_1	vSMC_MC-1	Resolving	6.19318	7.35181
CAATCGACAAGCGAGT-1_1	TAL-1	Resolving	8.74663	9.71929
CAATCGACACACACTA-1_1	TAL-1	Resolving	9.47318	8.8118
CAATCGAGTTGAATCC-1_1	MON	Resolving	-1.99411	-11.2844
CAATCGAGTTTGGGAG-1_1	PT-1	Resolving	-0.45592	-5.07523
CAATGACCACGCAAAG-1_1	TAL-1	Resolving	6.84076	8.34845
CAATGACCATGGTGGA-1_1	IC-A	Resolving	1.70123	-0.522802
CAATTTCAGCGTCTCG-1_1	vSMC_MC-1	Resolving	-3.91058	-2.47235
CAATTTCAGGTTCCAT-1_1	FIB_Plasma	Resolving	-11.2251	-0.285158
CAATTTCAGTCTACCA-1_1	DTL-1	Resolving	8.58078	-4.92989
CAATTTCCAAGATGGC-1_1	TAL-1	Resolving	5.41867	10.6172
CAATTTCCACTTCATT-1_1	EC-PT-1	Resolving	4.65053	-12.8487
CAATTTCGTGCCTAAT-1_1	TAL-1	Resolving	6.942	8.31138
CAATTTCTCCTGTAAG-1_1	TAL-1	Resolving	9.18094	7.95415
CACAACAAGCTGCCTG-1_1	DTL-1	Resolving	11.759	-2.93318
CACAACACAAATCCCA-1_1	ATL	Resolving	5.89267	6.63422
CACAACAGTATGCGGA-1_1	DTL-1	Resolving	11.5947	-3.2722
CACAACAGTCACCCTT-1_1	IC-A	Resolving	1.96083	-0.883517
CACAACAGTCATACCA-1_1	TAL-1	Resolving	8.57706	10.4713
CACAACAGTCGCGGTT-1_1	EC-PT-1	Resolving	7.98341	-9.97711
CACAACAGTTACGTAC-1_1	TAL-1	Resolving	7.23231	11.0263
CACAACAGTTCAAACC-1_1	ATL	Resolving	6.49442	7.2378
CACAACATCAAGCCTA-1_1	MON	Resolving	-2.25083	-9.16285
CACAACATCCTTCTTC-1_1	NKC	Resolving	-5.9826	10.4849
CACAACATCTTTACAC-1_1	EC-PT-1	Resolving	9.057	-9.43255
CACACAACAAATACGA-1_1	PT-1	Resolving	-11.2213	2.18223
CACACAACAAGATGGC-1_1	TAL-2	Resolving	4.2709	5.18531
CACACAACACAAAGCG-1_1	PEC	Resolving	7.08634	-0.297117
CACACAACACTGGACC-1_1	DTL-1	Resolving	10.0942	-2.83455
CACACAACAGATCACT-1_1	DTL-1	Resolving	11.1705	-3.03121
CACACAACATTGAGGG-1_1	vSMC_MC-1	Resolving	-3.88699	-2.13651
CACACAAGTCTCGACG-1_1	TAL-1	Resolving	8.66993	9.73373
CACACAATCAAAGCCT-1_1	EC-PT-1	Resolving	6.60773	-10.6068
CACACAATCCACGGAC-1_1	T-Cell-1	Resolving	-8.75555	1.17858
CACACAATCGTCGACG-1_1	PEC	Resolving	7.54268	-0.0433167
CACACAATCTTGATTC-1_1	MAC	Resolving	0.121471	-15.8123
CACAGATGTACCTAAC-1_1	PC	Resolving	0.781381	7.55536
CACAGATGTATGCTAC-1_1	TAL-1	Resolving	7.8321	8.34238
CACAGATGTTCTCGTC-1_1	ATL	Resolving	8.82432	7.41572
CACAGATTCACGAGGA-1_1	DCT	Resolving	4.19145	2.13049
CACAGGCAGGTAGTCG-1_1	T-Cell-1	Resolving	-11.6298	0.18685
CACAGGCAGGTATAGT-1_1	vSMC_MC-1	Resolving	-4.05854	-2.93644
CACAGGCCAAGAGGCT-1_1	TAL-1	Resolving	7.75174	8.44064
CACAGGCCATTCGGGC-1_1	ATL	Resolving	8.24639	7.95626
CACAGGCGTTTGACAC-1_1	EC-PT-1	Resolving	8.17317	-9.42745
CACAGGCTCCTACGGG-1_1	TAL-1	Resolving	7.11666	9.09083
CACAGGCTCTGCCCTA-1_1	T-Cell-1	Resolving	-11.4789	0.329581
CACATGAAGAGTTGCG-1_1	EC-PT-1	Resolving	4.18697	-11.8757
CACATGAAGCTCGGCT-1_1	NKC	Resolving	-5.59217	11.314
CACATGAAGTACAGAT-1_1	TAL-1	Resolving	6.0639	9.0823
CACATGAAGTAGTCCT-1_1	TAL-1	Resolving	7.79018	7.57149
CACATGACAGTTTCGA-1_1	TAL-1	Resolving	7.4303	9.76835
CACATGAGTGTGCTTA-1_1	ATL	Resolving	8.03337	7.81876
CACATGAGTGTGTGTT-1_1	vSMC_MC-2	Resolving	5.11502	-5.65331
CACATGATCCTCAGGG-1_1	TAL-1	Resolving	5.82274	9.46564
CACCAAAAGACCAAAT-1_1	TAL-1	Resolving	7.5931	10.519
CACCAAAAGCTTTCCC-1_1	NKC	Resolving	-6.71773	8.194
CACCAAAAGTGTAGAT-1_1	ATL	Resolving	8.44366	6.93671
CACCAAACAACACGTT-1_1	ATL	Resolving	5.33427	7.06949
CACCAAAGTATGCGTT-1_1	TAL-1	Resolving	7.28964	8.21267
CACCAAATCACGACTA-1_1	TAL-1	Resolving	6.29218	10.0341
CACCAAATCCTCTTTC-1_1	TAL-1	Resolving	7.24351	9.26782
CACCAAATCGTAGAGG-1_1	PC	Resolving	-1.06595	7.31594
CACCAAATCTATTTCG-1_1	ATL	Resolving	7.80839	3.72643
CACCGTTAGCCAAGCA-1_1	TAL-1	Resolving	7.6814	9.96809
CACCGTTAGTTCTACG-1_1	TAL-1	Resolving	7.59414	9.94706
CACCGTTCAGCAGTCC-1_1	TAL-2	Resolving	4.81289	5.10488
CACCGTTGTTCCGGTG-1_1	T-Cell-2	Resolving	-8.57108	4.66896
CACCGTTTCGCCATAA-1_1	EC-PT-1	Resolving	6.4995	-12.8074
CACCGTTTCTCTAGGA-1_1	ATL	Resolving	6.94313	8.27563
CACGAATAGCCGATAG-1_1	TAL-1	Resolving	8.36916	9.49721
CACGAATAGCCTGCCA-1_1	PC	Resolving	0.759198	7.80991
CACGAATAGGTACCTT-1_1	EC-PT-1	Resolving	5.44519	-12.5608
CACGAATAGTACGTCT-1_1	EC-PT-1	Resolving	5.55266	-12.5457
CACGAATCAAGCCTGC-1_1	T-Cell-2	Resolving	-9.55973	4.52281
CACGAATCAAGTATAG-1_1	TAL-1	Resolving	8.36908	9.66988
CACGAATCAATTGCTG-1_1	TAL-1	Resolving	5.29353	9.71792
CACGAATCAGTTGTTG-1_1	TAL-1	Resolving	8.20483	8.73618
CACGAATCATCTGCGG-1_1	TAL-2	Resolving	4.68997	4.76888
CACGAATCATTGAAAG-1_1	IC-A	Resolving	2.99886	-0.704547
CACGAATGTACAGAGC-1_1	TAL-1	Resolving	6.86999	9.37098
CACGAATTCAATCCAG-1_1	TAL-1	Resolving	6.52	10.745
CACGGGTAGGCCTTCG-1_1	PC	Resolving	2.31463	6.01002
CACGGGTAGTGCAGGT-1_1	ATL	Resolving	8.01864	7.8217
CACGGGTCACCTGAAT-1_1	EC-PT-1	Resolving	6.75218	-9.62038
CACGGGTGTAGCTGTT-1_1	TAL-1	Resolving	7.44035	9.05092
CACGGGTGTTCAAGGG-1_1	TAL-1	Resolving	7.84697	8.17723
CACGGGTTCGAAGCAG-1_1	ATL	Resolving	8.19273	7.04482
CACGTGGAGCACTTTG-1_1	T-Cell-2	Resolving	-7.94491	7.64508
CACGTGGAGTATTGCC-1_1	ATL	Resolving	7.76467	6.45825
CACGTGGAGTCTAGAA-1_1	ATL	Resolving	7.56566	8.35866
CACGTGGCAAGTGTCT-1_1	vSMC_MC-1	Resolving	-3.11441	-0.817635
CACGTGGCAATTTCTC-1_1	ATL	Resolving	6.14785	6.54109
CACGTGGGTCAAAGAT-1_1	PC	Resolving	-1.05635	5.04942
CACGTGGGTGACTGAG-1_1	T-Cell-2	Resolving	-7.77087	4.54931
CACGTTCAGTTCACTG-1_1	TAL-1	Resolving	7.00039	10.2091
CACGTTCCAAACCATC-1_1	TAL-1	Resolving	7.56257	8.56328
CACGTTCCAACAACAA-1_1	TAL-1	Resolving	8.11474	10.7349
CACGTTCCACAGTCGC-1_1	EC-PT-1	Resolving	8.00743	-9.38294
CACGTTCCAGCGTTGC-1_1	TAL-1	Resolving	8.83412	9.475
CACGTTCGTCTTACTT-1_1	TAL-1	Resolving	8.76125	7.58718
CACGTTCGTTCGGGTC-1_1	TAL-1	Resolving	8.16714	7.93759
CACGTTCGTTGTTGTG-1_1	TAL-1	Resolving	9.44217	7.07983
CACGTTCTCCGAGATT-1_1	PC	Resolving	1.65066	6.9841
CACTAAGAGATGCGAC-1_1	TAL-1	Resolving	6.50566	8.44011
CACTAAGCAAATCGGG-1_1	TAL-1	Resolving	8.22652	7.93
CACTAAGCAAGAGCTG-1_1	TAL-2	Resolving	4.70416	5.07411
CACTAAGCACTCCGGA-1_1	ATL	Resolving	7.99674	8.09191
CACTAAGCAGGCGTTC-1_1	ATL	Resolving	7.67633	6.21294
CACTAAGGTGTGTACT-1_1	IC-A	Resolving	0.592123	3.64717
CACTAAGGTTACCGTA-1_1	TAL-1	Resolving	6.95671	11.0884
CACTAAGTCTAGATCG-1_1	TAL-1	Resolving	8.48723	9.59489
CACTAAGTCTTTGATC-1_1	TAL-1	Resolving	8.92447	8.30645
CACTGAACACTTCAAG-1_1	TAL-1	Resolving	9.25097	9.08467
CACTGAAGTACCTAAC-1_1	DTL-2	Resolving	2.85578	-4.90054
CACTGAATCTCGCCTA-1_1	TAL-1	Resolving	8.89654	-0.792057
CACTGAATCTTACCGC-1_1	DTL-1	Resolving	8.51888	-5.09988
CACTGGGAGCGGTATG-1_1	vSMC_MC-1	Resolving	-4.05753	-2.96348
CACTGGGTCTGGTCAA-1_1	PC	Resolving	0.290356	8.15641
CACTGGGTCTTCTGGC-1_1	IC-A	Resolving	0.914878	1.67516
CACTGTCAGAAGCCAC-1_1	EC-PT-1	Resolving	8.11394	-10.1434
CACTGTCAGTCATGCT-1_1	DTL-1	Resolving	8.20674	-2.90493
CACTGTCCAATTCGTG-1_1	DTL-1	Resolving	11.7311	-3.10421
CACTGTCCAGTGGTGA-1_1	DCT	Resolving	4.23676	2.43955
CACTGTCCATCGATAC-1_1	TAL-1	Resolving	7.17824	11.0921
CACTGTCGTATGGAAT-1_1	TAL-1	Resolving	9.21281	7.27472
CACTGTCGTCACCCTT-1_1	EC-PT-1	Resolving	6.96348	-9.97306
CACTGTCGTGAGTAAT-1_1	MAC	Resolving	0.70784	-16.0046
CACTGTCTCGGACCAC-1_1	DTL-1	Resolving	10.7366	-3.8002
CACTTCGAGGTAAGTT-1_1	TAL-2	Resolving	5.20675	4.91382
CACTTCGAGGTAATCA-1_1	TAL-1	Resolving	7.9627	10.2068
CACTTCGAGTCTTCCC-1_1	TAL-1	Resolving	7.93411	9.00738
CACTTCGAGTGCCTCG-1_1	TAL-1	Resolving	8.69475	8.04993
CACTTCGGTGATACTC-1_1	EC-PT-1	Resolving	7.82959	-9.72692
CACTTCGGTTCCGGTG-1_1	TAL-1	Resolving	8.61709	9.79668
CACTTCGTCTGCGGAC-1_1	TAL-1	Resolving	7.80091	10.5111
CAGAGCCAGACTGGGT-1_1	TAL-1	Resolving	9.03648	9.90244
CAGAGCCAGGATATAC-1_1	EC-PT-2	Resolving	8.41115	5.0029
CAGAGCCCAATCGCGC-1_1	EC-AEA	Resolving	12.4374	-8.03371
CAGAGCCGTATTCCGA-1_1	TAL-1	Resolving	6.8329	7.9474
CAGAGCCGTCGGTAAG-1_1	TAL-1	Resolving	7.77466	10.2665
CAGAGCCGTGAGCTCC-1_1	DTL-1	Resolving	11.0052	-3.16489
CAGAGCCGTTCCGCGA-1_1	TAL-1	Resolving	6.96757	10.3624
CAGAGCCTCAAGTTGC-1_1	TAL-1	Resolving	9.41323	8.4721
CAGAGCCTCACTGTCC-1_1	TAL-1	Resolving	6.81553	10.4535
CAGAGCCTCATTCGTT-1_1	TAL-1	Resolving	7.18292	9.49004
CAGAGCCTCGAACGCC-1_1	T-Cell-2	Resolving	-6.43945	8.67887
CAGAGCCTCTGGGCAC-1_1	EC-PT-2	Resolving	8.43739	5.46698
CAGATACAGAAATTCG-1_1	ATL	Resolving	6.47044	6.78625
CAGATACAGCCGAATG-1_1	PC	Resolving	-0.155563	6.58069
CAGATACAGCGGCTCT-1_1	TAL-1	Resolving	7.33266	9.61866
CAGATACAGTCATGCT-1_1	ATL	Resolving	6.53704	6.64261
CAGATACCAAGTTTGC-1_1	PC	Resolving	0.241271	8.11855
CAGATACGTTGACTAC-1_1	EC-PT-1	Resolving	7.18594	-10.9732
CAGATCAAGAAGGGAT-1_1	TAL-1	Resolving	5.72055	9.73348
CAGATCACAGAGTTGG-1_1	PC	Resolving	0.806109	8.00257
CAGATCACAGTGGCTC-1_1	TAL-1	Resolving	6.84047	10.4204
CAGATCAGTACCGTCG-1_1	TAL-1	Resolving	8.16167	8.77806
CAGATCAGTGCCGGTT-1_1	ATL	Resolving	7.11639	8.1947
CAGATCAGTGCCTAAT-1_1	TAL-1	Resolving	8.05615	7.32325
CAGATCATCGTCAAAC-1_1	ATL	Resolving	6.40269	6.73771
CAGATTGAGCTGTTCA-1_1	EC-PT-1	Resolving	5.68509	-12.6947
CAGATTGGTACAGCGA-1_1	PC	Resolving	0.852993	8.29681
CAGATTGGTCTACATG-1_1	PC	Resolving	1.50566	7.10077
CAGATTGGTTACCCAA-1_1	ATL	Resolving	7.44633	7.55423
CAGATTGGTTGACTGT-1_1	TAL-1	Resolving	9.40535	7.74255
CAGATTGTCAACTGAC-1_1	DCT	Resolving	4.49831	2.59373
CAGATTGTCTATGTGG-1_1	TAL-1	Resolving	7.64751	10.7857
CAGCAATAGGGAGGTG-1_1	PC	Resolving	0.876218	7.28281
CAGCAATCATCGGAGA-1_1	DTL-1	Resolving	8.68336	-5.02923
CAGCAATGTAGAATAC-1_1	TAL-1	Resolving	6.90414	9.15275
CAGCAATGTGTGATGG-1_1	PC	Resolving	-0.473289	7.66685
CAGCACGAGCCTCAAT-1_1	TAL-1	Resolving	8.22501	9.76605
CAGCACGAGGCAATGC-1_1	EC-PT-1	Resolving	7.51204	-10.2754
CAGCACGAGTCATGAA-1_1	TAL-1	Resolving	7.72532	9.39878
CAGCACGAGTTTCGAC-1_1	DTL-1	Resolving	10.0251	-3.1179
CAGCACGCAACCGTAT-1_1	TAL-1	Resolving	9.00782	9.06062
CAGCACGGTAGGTAGC-1_1	EC-PT-1	Resolving	7.23917	-11.2781
CAGCACGGTGGTCTGC-1_1	PC	Resolving	-2.22019	5.81059
CAGCACGGTTTCCCAC-1_1	DTL-1	Resolving	9.42892	-1.91163
CAGCACGTCACTGATG-1_1	TAL-1	Resolving	8.56114	10.5409
CAGCACGTCCTTTAGT-1_1	TAL-1	Resolving	7.72942	10.4486
CAGCAGCTCAACTGGT-1_1	TAL-1	Resolving	7.6181	9.8206
CAGCAGCTCTAGCCAA-1_1	ATL	Resolving	7.53598	8.72625
CAGCCAGAGATGATTG-1_1	EC-PT-1	Resolving	7.14745	-10.3584
CAGCCAGAGCTACTGT-1_1	TAL-1	Resolving	7.89311	9.11515
CAGCCAGGTCCATACA-1_1	T-Cell-3	Resolving	-5.6922	-2.75699
CAGCCAGGTGATCGTT-1_1	MAC	Resolving	-1.29042	-14.9942
CAGCCAGTCAAATAGG-1_1	ATL	Resolving	7.67636	6.94614
CAGCCAGTCGCGATCG-1_1	PC	Resolving	-0.630306	8.26568
CAGCGTGAGACATATG-1_1	TAL-1	Resolving	8.36016	8.00984
CAGCGTGCAGAGAGGG-1_1	TAL-1	Resolving	9.11287	6.6341
CAGCGTGGTAGTGGCA-1_1	DTL-1	Resolving	8.85925	-4.1012
CAGCGTGGTAGTTCCA-1_1	TAL-2	Resolving	4.78398	5.02048
CAGCGTGTCTAGACAC-1_1	TAL-1	Resolving	6.5037	8.76512
CAGGCCAAGCTTGTTG-1_1	TAL-1	Resolving	6.82527	9.19512
CAGGCCACACGATAGG-1_1	PC	Resolving	0.333617	8.11967
CAGGCCAGTTGGGATG-1_1	TAL-1	Resolving	8.03096	9.0436
CAGGCCATCGCAATTG-1_1	ATL	Resolving	8.04359	4.02118
CAGGGCTAGAAACCAT-1_1	TAL-1	Resolving	8.74621	9.86112
CAGGGCTCAACGGTAG-1_1	TAL-2	Resolving	4.27588	5.21928
CAGGGCTCACATTCTT-1_1	TAL-1	Resolving	8.85092	9.10563
CAGGGCTGTGTTATCG-1_1	PC	Resolving	-1.28546	8.11667
CAGGGCTTCTTCCCGA-1_1	TAL-1	Resolving	6.58959	8.67171
CAGGTATAGACATAAC-1_1	TAL-1	Resolving	8.54585	10.4861
CAGGTATCAAGGATGC-1_1	EC-PT-1	Resolving	7.83056	-10.7936
CAGGTATGTCCACTTC-1_1	TAL-1	Resolving	5.92876	10.8502
CAGGTATTCGATTGGT-1_1	vSMC_MC-1	Resolving	-3.04344	-0.8954
CAGGTATTCGCCGAAC-1_1	TAL-1	Resolving	7.95336	8.86016
CAGTGCGAGCACCGTC-1_1	EC-PT-1	Resolving	5.14463	-13.1162
CAGTGCGAGGATTCAA-1_1	TAL-1	Resolving	8.95289	8.4184
CAGTGCGCACACCAGC-1_1	TAL-1	Resolving	9.22688	9.20376
CAGTGCGCACTGAGTT-1_1	TAL-1	Resolving	7.04138	8.70088
CAGTGCGCATTGAGCT-1_1	T-Cell-2	Resolving	-8.60345	3.88153
CAGTGCGGTCCACACG-1_1	TAL-1	Resolving	8.0532	9.99113
CAGTGCGGTTGAGTCT-1_1	EC-PT-1	Resolving	5.07582	-12.6317
CAGTGCGTCACCTTGC-1_1	TAL-1	Resolving	7.04943	10.4229
CAGTGCGTCCCTCAAC-1_1	NKC	Resolving	-6.98001	8.96563
CAGTGCGTCCCTCTAG-1_1	TAL-1	Resolving	6.64256	8.70765
CAGTGCGTCGCTTAAG-1_1	vSMC_MC-1	Resolving	-3.45065	-0.179602
CAGTGCGTCTCAAAGC-1_1	DTL-1	Resolving	7.76062	-5.09662
CAGTTAGCACAGCATT-1_1	EC-AEA	Resolving	12.8374	-7.8546
CAGTTAGCACGATAGG-1_1	T-Cell-1	Resolving	-10.202	0.374094
CAGTTAGCAGCTCATA-1_1	DTL-1	Resolving	10.8918	-3.41703
CAGTTAGTCAGCATTG-1_1	TAL-1	Resolving	6.98197	9.01439
CAGTTAGTCGCTCTAC-1_1	TAL-2	Resolving	5.22026	4.61599
CAGTTCCAGTCACGCC-1_1	PC	Resolving	0.918331	7.49419
CAGTTCCAGTGAACAT-1_1	TAL-1	Resolving	6.83718	9.62552
CAGTTCCGTTGAAGTA-1_1	TAL-1	Resolving	8.10983	9.63043
CAGTTCCGTTTGGAGG-1_1	TAL-1	Resolving	8.94774	8.98849
CAGTTCCTCTCTCGCA-1_1	TAL-1	Resolving	8.62208	9.52978
CATAAGCAGAAATTGC-1_1	TAL-1	Resolving	7.50447	9.88729
CATAAGCAGCAGGGAG-1_1	TAL-1	Resolving	6.95249	10.8239
CATAAGCGTGTGTGTT-1_1	TAL-1	Resolving	9.28758	9.39698
CATAAGCTCCCAGGCA-1_1	NKC	Resolving	-6.32845	10.7319
CATAAGCTCCTACGGG-1_1	TAL-1	Resolving	6.59637	11.3941
CATAAGCTCCTGGGTG-1_1	ATL	Resolving	7.91076	8.52097
CATAAGCTCTGTAAGC-1_1	TAL-1	Resolving	8.01845	8.75075
CATACAGAGAAATCCA-1_1	T-Cell-1	Resolving	-11.8915	0.760857
CATACAGAGAGGCGGA-1_1	EC-PT-1	Resolving	11.1611	-9.10965
CATACAGAGCGTTCCG-1_1	TAL-1	Resolving	7.45048	10.3119
CATACAGAGGTGGTTG-1_1	ATL	Resolving	7.79052	7.48384
CATACAGCAGGCAATG-1_1	T-Cell-1	Resolving	-11.6807	2.81636
CATACAGCATGAAAGT-1_1	vSMC_MC-1	Resolving	-3.54336	0.194073
CATACAGGTTCGGCCA-1_1	ATL	Resolving	6.30961	6.19238
CATACAGTCTCACTCG-1_1	TAL-1	Resolving	5.85565	9.42224
CATACCCCAACGGTAG-1_1	MON	Resolving	-1.96395	-10.0804
CATACCCCACCGTCTT-1_1	TAL-1	Resolving	6.26424	9.30747
CATACCCTCCATCTCG-1_1	EC-PT-1	Resolving	4.76908	-12.9274
CATACTTAGAGGCTGT-1_1	ATL	Resolving	5.20089	8.66754
CATACTTAGTCAGGGT-1_1	EC-PT-1	Resolving	7.78789	-9.18747
CATACTTGTTCTCCAC-1_1	TAL-1	Resolving	8.75625	9.74936
CATAGACAGGGTTTCT-1_1	PC	Resolving	-0.42746	7.533
CATAGACAGTAACGAT-1_1	TAL-1	Resolving	7.43321	9.38013
CATAGACAGTAACGTA-1_1	TAL-1	Resolving	6.96438	11.1427
CATAGACCAAAGGAGA-1_1	ATL	Resolving	7.40273	8.03585
CATAGACCAATAAGGT-1_1	TAL-1	Resolving	8.41723	7.55009
CATAGACGTGTGTTTG-1_1	TAL-1	Resolving	9.02314	9.15167
CATAGACTCGGTAGGA-1_1	ATL	Resolving	7.36559	8.50977
CATAGACTCGTGACTA-1_1	TAL-2	Resolving	5.67627	4.65056
CATCAAGAGAGTCACG-1_1	TAL-1	Resolving	7.76418	9.61108
CATCAAGAGGCAGTCA-1_1	PC	Resolving	-1.51381	5.11467
CATCAAGCACATTACG-1_1	B-Cell	Resolving	-6.58921	-9.80508
CATCAAGGTGTTTACG-1_1	PC	Resolving	-0.358398	7.68253
CATCAAGGTTCCGTTC-1_1	ATL	Resolving	6.47182	5.8418
CATCAAGTCGAGATAA-1_1	TAL-1	Resolving	8.74296	8.15038
CATCCACAGATAGCAT-1_1	TAL-1	Resolving	7.60503	10.7714
CATCCACAGGCTTAAA-1_1	NKC	Resolving	-5.57817	11.6931
CATCCACAGGGTCACA-1_1	TAL-1	Resolving	5.18224	9.86615
CATCCACAGGTAAAGG-1_1	TAL-2	Resolving	5.05376	4.76691
CATCCACAGTGGTGGT-1_1	TAL-2	Resolving	8.27573	6.45422
CATCCACCAGGGATAC-1_1	TAL-1	Resolving	9.01535	8.78623
CATCCACCAGGTGAGT-1_1	EC-PT-1	Resolving	7.92118	-8.94096
CATCCACGTGTTCATG-1_1	T-Cell-1	Resolving	-12.5909	-0.122058
CATCCACTCCAGCACG-1_1	TAL-1	Resolving	6.85265	9.74723
CATCCCACAGACCAGA-1_1	PT-1	Resolving	0.516766	-4.62696
CATCCCACAGGTCAGA-1_1	vSMC_MC-1	Resolving	-3.74149	0.237671
CATCCCACATGTCAGT-1_1	EC-PT-2	Resolving	8.70768	4.69542
CATCCCACATTGGATC-1_1	ATL	Resolving	5.21696	7.87553
CATCCCAGTGTGTCGC-1_1	T-Cell-2	Resolving	-8.17162	3.89604
CATCCCATCCGAGCTG-1_1	PC	Resolving	-0.203272	8.32824
CATCCGTCACTGCGTG-1_1	ATL	Resolving	8.63636	7.10455
CATCCGTTCTTCCTAA-1_1	EC-PT-1	Resolving	4.87257	-12.4097
CATCGCTAGCGCTGCT-1_1	TAL-1	Resolving	6.75234	9.84961
CATCGCTCACCCAACG-1_1	TAL-1	Resolving	8.87236	8.25988
CATCGCTGTCGGATTT-1_1	EC-PT-1	Resolving	7.87624	-9.56362
CATCGCTGTGAGATAT-1_1	TAL-1	Resolving	6.93091	10.6171
CATCGCTTCGTGTTCC-1_1	EC-PT-1	Resolving	8.40768	-8.87665
CATCGGGAGCTCGTGC-1_1	TAL-1	Resolving	7.11702	5.27638
CATCGGGGTACAACGG-1_1	ATL	Resolving	8.06086	7.35486
CATCGGGGTACCCAGC-1_1	TAL-1	Resolving	9.06793	7.33312
[truncated: 61,168 more rows]

## Sheet: fig_1c
celltype	phase	proportion
B-Cell	Surveillance	0.0211135
B-Cell	Peaking	0.134964
B-Cell	Resolving	0.0143399
MAC	Surveillance	0.0337933
MAC	Peaking	0.0242069
MAC	Resolving	0.0181786
MON	Surveillance	0.0292522
MON	Peaking	0.0383913
MON	Resolving	0.0206495
NKC	Surveillance	0.03456
NKC	Peaking	0.0472672
NKC	Resolving	0.0274885
T-Cell-1	Surveillance	0.0662302
T-Cell-1	Peaking	0.187752
T-Cell-1	Resolving	0.0631398
T-Cell-2	Surveillance	0.0467681
T-Cell-2	Peaking	0.102688
T-Cell-2	Resolving	0.0542711
T-Cell-3	Surveillance	0.0139774
T-Cell-3	Peaking	0.0703274
T-Cell-3	Resolving	0.0119573

## Sheet: fig_1d
patient	phase	innate_immune	adaptive_immune	other	tubular_epithelial
T_8_F2	Surveillance	0.0387416	0.0139819	0.225459	0.721818
T_13_1	Surveillance	0.269584	0.485777	0.0568928	0.187746
T_98_F2	Surveillance	0.0361174	0.0275395	0.26772	0.668623
T_20	Surveillance	0.090691	0.149712	0.106526	0.653071
T_27_F2	Surveillance	0.151992	0.181342	0.0974843	0.569182
T_39	Surveillance	0.0440565	0.0482128	0.275145	0.632585
T_11_F2	Surveillance	0.0999124	0.0937774	0.174408	0.631902
T_6_1	Surveillance	0.0625	0.254808	0.245192	0.4375
T_23	Surveillance	0.0535714	0.0384615	0.214286	0.693681
T_4_1	Surveillance	0.0909091	0.317073	0.104213	0.487805
T_33_F2	Surveillance	0.062069	0.124138	0.195402	0.618391
T_2_2	Surveillance	0.0871369	0.13278	0.240664	0.539419
T68	Peaking	0.0929963	0.749131	0.0444444	0.113428
T105-CA-2	Peaking	0.135322	0.399627	0.174278	0.290774
T30-CA	Peaking	0.170142	0.488152	0.0912322	0.250474
T105-SV	Peaking	0.0513014	0.0878914	0.170502	0.690306
T45SV-F2	Peaking	0.0682819	0.0677313	0.164648	0.699339
T_12_1	Resolving	0.0418098	0.0515156	0.127968	0.778707
T36	Resolving	0.062336	0.0475722	0.10105	0.789042
T30_F2	Resolving	0.0723935	0.171805	0.116384	0.639418
T45-CA	Resolving	0.125683	0.412568	0.145199	0.31655
T5-SV-F2	Resolving	0.0434599	0.0582278	0.173418	0.724895
T36SV-F2	Resolving	0.107766	0.449127	0.0860927	0.357014
T12-2	Resolving	0.0694087	0.0758355	0.33162	0.523136
T12_F2	Resolving	0.0637776	0.0907604	0.225675	0.619787
T_5_1	Resolving	0.0515152	0.15303	0.259091	0.536364

## Sheet: fig_2
Comparison	Gene_Name	Cytokine_Type	Fold_Change	Significant
BKVN vs Surveillance	B2M	Antigen Processing	0.451007	***
No BKVN vs Surveillance	B2M	Antigen Processing	-0.80079	***
BKVN vs No BKVN	B2M	Antigen Processing	1.2518	***
BKVN vs Surveillance	HLA-DPB1	Antigen Processing	2.75045	***
BKVN vs No BKVN	HLA-DPB1	Antigen Processing	3.44724	***
BKVN vs Surveillance	HLA-DRA	Antigen Processing	1.46896	***
No BKVN vs Surveillance	HLA-DRA	Antigen Processing	-1.243	***
BKVN vs No BKVN	HLA-DRA	Antigen Processing	2.71196	***
BKVN vs Surveillance	HLA-DRB1	Antigen Processing	1.75503	***
No BKVN vs Surveillance	HLA-DRB1	Antigen Processing	-1.26951	***
BKVN vs No BKVN	HLA-DRB1	Antigen Processing	3.02453	***
BKVN vs Surveillance	BAX	Apoptosis	0.62324	*
BKVN vs No BKVN	BAX	Apoptosis	0.588447	NA
BKVN vs Surveillance	HINT1	Apoptosis	0.33435	***
No BKVN vs Surveillance	HINT1	Apoptosis	0.125385	NA
BKVN vs No BKVN	HINT1	Apoptosis	0.208964	NA
BKVN vs Surveillance	HMGB1	Apoptosis	0.333945	**
BKVN vs No BKVN	HMGB1	Apoptosis	0.28936	NA
BKVN vs Surveillance	PDCD5	Apoptosis	0.412998	NA
No BKVN vs Surveillance	PDCD5	Apoptosis	0.709548	***
BKVN vs No BKVN	PDCD5	Apoptosis	-0.296551	***
BKVN vs Surveillance	RPL26	Apoptosis	0.294235	***
BKVN vs Surveillance	RPL26	Apoptosis	0.294235	***
BKVN vs Surveillance	RPL26	Apoptosis	0.294235	***
BKVN vs No BKVN	RPL26	Apoptosis	0.293545	***
BKVN vs No BKVN	RPL26	Apoptosis	0.293545	***
BKVN vs No BKVN	RPL26	Apoptosis	0.293545	***
BKVN vs Surveillance	RPS7	Apoptosis	0.488278	***
BKVN vs Surveillance	RPS7	Apoptosis	0.488278	***
No BKVN vs Surveillance	RPS7	Apoptosis	0.230888	***
No BKVN vs Surveillance	RPS7	Apoptosis	0.230888	***
BKVN vs No BKVN	RPS7	Apoptosis	0.25739	NA
BKVN vs No BKVN	RPS7	Apoptosis	0.25739	NA
BKVN vs Surveillance	TXN	Apoptosis	0.711844	***
No BKVN vs Surveillance	TXN	Apoptosis	0.622708	***
BKVN vs Surveillance	AIFM1	Energy	0.646248	***
No BKVN vs Surveillance	AIFM1	Energy	0.469007	***
BKVN vs No BKVN	AIFM1	Energy	0.177241	NA
BKVN vs Surveillance	ARPC2	Energy	0.672755	***
BKVN vs No BKVN	ARPC2	Energy	0.624703	*
BKVN vs Surveillance	ARPC3	Energy	0.78209	***
No BKVN vs Surveillance	ARPC3	Energy	0.312375	***
BKVN vs No BKVN	ARPC3	Energy	0.469715	**
BKVN vs Surveillance	ENO1	Energy	0.559244	***
No BKVN vs Surveillance	ENO1	Energy	0.156694	NA
BKVN vs No BKVN	ENO1	Energy	0.40255	***
BKVN vs Surveillance	LAMTOR5	Energy	0.446195	*
No BKVN vs Surveillance	LAMTOR5	Energy	0.260979	***
BKVN vs No BKVN	LAMTOR5	Energy	0.185217	NA
BKVN vs Surveillance	CD44	Signaling	1.30472	***
BKVN vs No BKVN	CD44	Signaling	1.35683	***
BKVN vs Surveillance	CYBA	Signaling	1.084	***
No BKVN vs Surveillance	CYBA	Signaling	0.526003	***
BKVN vs No BKVN	CYBA	Signaling	0.557993	***
BKVN vs Surveillance	HLA-DPA1	Signaling	2.71184	***
BKVN vs No BKVN	HLA-DPA1	Signaling	4.25102	***
BKVN vs Surveillance	HLA-E	Signaling	1.03789	***
No BKVN vs Surveillance	HLA-E	Signaling	-0.44836	*
BKVN vs No BKVN	HLA-E	Signaling	1.48625	***
BKVN vs Surveillance	IFITM1	Signaling	1.80933	***
BKVN vs No BKVN	IFITM1	Signaling	2.33487	***
BKVN vs Surveillance	IFITM3	Signaling	0.516463	***
No BKVN vs Surveillance	IFITM3	Signaling	-0.354697	NA
BKVN vs No BKVN	IFITM3	Signaling	0.87116	***
BKVN vs Surveillance	SERPINA1	Signaling	2.21167	***
No BKVN vs Surveillance	SERPINA1	Signaling	0.93728	***
BKVN vs No BKVN	SERPINA1	Signaling	1.27439	***
BKVN vs Surveillance	SERPING1	Signaling	0.642367	***
No BKVN vs Surveillance	SERPING1	Signaling	0.634777	***
BKVN vs Surveillance	SP100	Signaling	0.774935	***
No BKVN vs Surveillance	SP100	Signaling	0.254889	NA
BKVN vs No BKVN	SP100	Signaling	0.520046	NA
BKVN vs Surveillance	STAT1	Signaling	1.10057	***
No BKVN vs Surveillance	STAT1	Signaling	-0.42961	NA
BKVN vs No BKVN	STAT1	Signaling	1.53018	***
BKVN vs Surveillance	TNFAIP8	Signaling	1.42002	***
No BKVN vs Surveillance	TNFAIP8	Signaling	0.665349	***
BKVN vs No BKVN	TNFAIP8	Signaling	0.754674	***
BKVN vs Surveillance	MET	Stress	0.895839	***
No BKVN vs Surveillance	MET	Stress	0.797567	***
BKVN vs Surveillance	NOP53	Stress	0.533048	***
BKVN vs Surveillance	NOP53	Stress	0.533048	***
BKVN vs No BKVN	NOP53	Stress	0.544004	***
BKVN vs No BKVN	NOP53	Stress	0.544004	***
BKVN vs Surveillance	PARK7	Stress	0.385488	*
No BKVN vs Surveillance	PARK7	Stress	0.311879	***
BKVN vs Surveillance	RACK1	Stress	0.296932	***
BKVN vs Surveillance	RACK1	Stress	0.296932	***
No BKVN vs Surveillance	RACK1	Stress	0.193743	*
No BKVN vs Surveillance	RACK1	Stress	0.193743	*
BKVN vs No BKVN	RACK1	Stress	0.103189	NA
BKVN vs No BKVN	RACK1	Stress	0.103189	NA
BKVN vs Surveillance	RPS3	Stress	0.48508	***
BKVN vs Surveillance	RPS3	Stress	0.48508	***
BKVN vs No BKVN	RPS3	Stress	0.46142	***
BKVN vs No BKVN	RPS3	Stress	0.46142	***
BKVN vs Surveillance	NCL	Translation	0.557425	***
No BKVN vs Surveillance	NCL	Translation	0.297752	**
BKVN vs No BKVN	NCL	Translation	0.259673	NA
BKVN vs Surveillance	RPL14	Translation	0.359937	***
BKVN vs No BKVN	RPL14	Translation	0.314189	*
BKVN vs Surveillance	RPS16	Translation	0.313718	***
BKVN vs No BKVN	RPS16	Translation	0.292553	**
BKVN vs Surveillance	RPS19	Translation	0.407656	***
No BKVN vs Surveillance	RPS19	Translation	-0.253838	***
BKVN vs No BKVN	RPS19	Translation	0.661494	***
BKVN vs Surveillance	RPS6	Translation	0.378091	***
No BKVN vs Surveillance	RPS6	Translation	0.134905	NA
BKVN vs No BKVN	RPS6	Translation	0.243187	NA
BKVN vs Surveillance	AKAP13	Wound Healing	0.602475	***
No BKVN vs Surveillance	AKAP13	Wound Healing	0.262498	***
BKVN vs No BKVN	AKAP13	Wound Healing	0.339978	NA
BKVN vs Surveillance	AQP1	Wound Healing	0.889917	***
No BKVN vs Surveillance	AQP1	Wound Healing	0.522702	***
BKVN vs No BKVN	AQP1	Wound Healing	0.367215	NA
BKVN vs Surveillance	CD151	Wound Healing	0.735241	***
No BKVN vs Surveillance	CD151	Wound Healing	-0.136799	NA
BKVN vs No BKVN	CD151	Wound Healing	0.87204	***
BKVN vs Surveillance	COL4A1	Wound Healing	1.28827	***
No BKVN vs Surveillance	COL4A1	Wound Healing	0.641152	***
BKVN vs No BKVN	COL4A1	Wound Healing	0.647115	***
BKVN vs Surveillance	DAB2	Wound Healing	1.02432	***
No BKVN vs Surveillance	DAB2	Wound Healing	0.539739	***
BKVN vs No BKVN	DAB2	Wound Healing	0.484577	*
BKVN vs Surveillance	FLNA	Wound Healing	1.16481	***
No BKVN vs Surveillance	FLNA	Wound Healing	0.145973	NA
BKVN vs No BKVN	FLNA	Wound Healing	1.01884	***
BKVN vs Surveillance	LAMB1	Wound Healing	0.535181	***
No BKVN vs Surveillance	LAMB1	Wound Healing	0.359262	***
BKVN vs No BKVN	LAMB1	Wound Healing	0.175919	NA
BKVN vs Surveillance	PTPRK	Wound Healing	0.662682	***
No BKVN vs Surveillance	PTPRK	Wound Healing	0.207631	NA
BKVN vs No BKVN	PTPRK	Wound Healing	0.455051	NA

## Sheet: fig_3b
Comparison	Gene_Name	fold_change	significant	significance_stars
tub_epi_peakBKVN_v_surv	ANLN	0.010223	NA	NA
tub_epi_peakBKVir_v_surv	ANLN	0.00343904	NA	NA
cell_line_day2_v_control	ANLN	0.848734	2.13628e-122	***
cell_line_day5_v_control	ANLN	0.556513	2.42773e-54	***
tub_epi_peakBKVN_v_surv	AURKB	0.0191653	NA	NA
tub_epi_peakBKVir_v_surv	AURKB	0.0023411	NA	NA
cell_line_day2_v_control	AURKB	0.510874	2.02861e-55	***
cell_line_day5_v_control	AURKB	0.593133	3.27289e-58	***
tub_epi_peakBKVN_v_surv	BIRC5	0.0302877	NA	NA
tub_epi_peakBKVir_v_surv	BIRC5	0.0144789	NA	NA
cell_line_day2_v_control	BIRC5	0.280949	1.36313e-17	***
cell_line_day5_v_control	BIRC5	0.233241	NA	NA
tub_epi_peakBKVN_v_surv	BRCA1	0.00636623	NA	NA
tub_epi_peakBKVir_v_surv	BRCA1	-0.00902446	NA	NA
cell_line_day2_v_control	BRCA1	0.311711	3.35105e-12	***
cell_line_day5_v_control	BRCA1	0.507341	2.39752e-56	***
tub_epi_peakBKVN_v_surv	BRCA2	0.0358763	NA	NA
tub_epi_peakBKVir_v_surv	BRCA2	-0.00472021	NA	NA
cell_line_day2_v_control	BRCA2	0.310148	4.54895e-23	***
cell_line_day5_v_control	BRCA2	0.395694	4.42964e-44	***
tub_epi_peakBKVN_v_surv	CCNA2	0.0231181	NA	NA
tub_epi_peakBKVir_v_surv	CCNA2	-0.00144091	NA	NA
cell_line_day2_v_control	CCNA2	0.529664	6.1722e-60	***
cell_line_day5_v_control	CCNA2	0.310594	NA	NA
tub_epi_peakBKVN_v_surv	CCNE2	0.0162578	NA	NA
tub_epi_peakBKVir_v_surv	CCNE2	-0.00882733	NA	NA
cell_line_day2_v_control	CCNE2	0.550264	1.6491e-65	***
cell_line_day5_v_control	CCNE2	0.884269	1.80801e-91	***
tub_epi_peakBKVN_v_surv	CDK1	0.0630744	NA	NA
tub_epi_peakBKVir_v_surv	CDK1	0.00394023	NA	NA
cell_line_day2_v_control	CDK1	0.795101	5.18187e-109	***
cell_line_day5_v_control	CDK1	0.743318	1.25904e-71	***
tub_epi_peakBKVN_v_surv	CDK2	-0.00189687	NA	NA
tub_epi_peakBKVir_v_surv	CDK2	-0.0242794	NA	NA
cell_line_day2_v_control	CDK2	0.481863	2.80227e-48	***
cell_line_day5_v_control	CDK2	0.314607	4.33276e-33	***
tub_epi_peakBKVN_v_surv	CDK4	0.133352	NA	NA
tub_epi_peakBKVir_v_surv	CDK4	0.0249411	NA	NA
cell_line_day2_v_control	CDK4	0.262012	7.87052e-07	***
cell_line_day5_v_control	CDK4	0.860208	3.65088e-134	***
tub_epi_peakBKVN_v_surv	MCM2	0.0247342	NA	NA
tub_epi_peakBKVir_v_surv	MCM2	0.00269676	NA	NA
cell_line_day2_v_control	MCM2	0.330428	2.17601e-26	***
cell_line_day5_v_control	MCM2	0.486832	3.046e-49	***
tub_epi_peakBKVN_v_surv	ACAA1	0.403847	5.38444e-17	***
tub_epi_peakBKVir_v_surv	ACAA1	0.333248	2.17922e-15	***
cell_line_day2_v_control	ACAA1	-0.114434	NA	NA
cell_line_day5_v_control	ACAA1	-0.489437	3.75331e-20	***
tub_epi_peakBKVN_v_surv	ACAA2	0.682167	4.68051e-33	***
tub_epi_peakBKVir_v_surv	ACAA2	0.661602	3.9198e-62	***
cell_line_day2_v_control	ACAA2	-0.0414088	NA	NA
cell_line_day5_v_control	ACAA2	0.0644431	NA	NA
tub_epi_peakBKVN_v_surv	ACADM	0.119914	NA	NA
tub_epi_peakBKVir_v_surv	ACADM	0.258031	0.0162587	*
cell_line_day2_v_control	ACADM	-0.0981601	NA	NA
cell_line_day5_v_control	ACADM	-0.175327	NA	NA
tub_epi_peakBKVN_v_surv	ACADVL	0.302032	3.615e-09	***
tub_epi_peakBKVir_v_surv	ACADVL	0.0715221	NA	NA
cell_line_day2_v_control	ACADVL	-0.144662	NA	NA
cell_line_day5_v_control	ACADVL	0.0458105	NA	NA
tub_epi_peakBKVN_v_surv	AMACR	0.710806	2.41354e-57	***
tub_epi_peakBKVir_v_surv	AMACR	0.241873	NA	NA
cell_line_day2_v_control	AMACR	-0.600631	1.32727e-56	***
cell_line_day5_v_control	AMACR	-1.28268	5.6371e-123	***
tub_epi_peakBKVN_v_surv	BDH2	0.66222	1.06454e-24	***
tub_epi_peakBKVir_v_surv	BDH2	0.531291	5.29643e-38	***
cell_line_day2_v_control	BDH2	-0.166962	NA	NA
cell_line_day5_v_control	BDH2	-0.56067	1.13147e-19	***
tub_epi_peakBKVN_v_surv	ECH1	0.42207	5.36272e-12	***
tub_epi_peakBKVir_v_surv	ECH1	0.231582	NA	NA
cell_line_day2_v_control	ECH1	-0.160726	NA	NA
cell_line_day5_v_control	ECH1	-0.146677	NA	NA
tub_epi_peakBKVN_v_surv	ECHS1	0.570886	7.68352e-17	***
tub_epi_peakBKVir_v_surv	ECHS1	0.621077	3.13961e-34	***
cell_line_day2_v_control	ECHS1	-0.195542	NA	NA
cell_line_day5_v_control	ECHS1	-0.403509	NA	NA
tub_epi_peakBKVN_v_surv	ECI2	0.198693	NA	NA
tub_epi_peakBKVir_v_surv	ECI2	0.385047	7.81126e-29	***
cell_line_day2_v_control	ECI2	-0.0204887	NA	NA
cell_line_day5_v_control	ECI2	-0.215257	NA	NA
tub_epi_peakBKVN_v_surv	EHHADH	0.297507	3.84899e-06	***
tub_epi_peakBKVir_v_surv	EHHADH	0.267924	8.96431e-08	***
cell_line_day2_v_control	EHHADH	-0.0796182	NA	NA
cell_line_day5_v_control	EHHADH	-0.393018	NA	NA
tub_epi_peakBKVN_v_surv	ETFB	0.505171	7.05161e-08	***
tub_epi_peakBKVir_v_surv	ETFB	0.467481	8.29295e-27	***
cell_line_day2_v_control	ETFB	-0.058841	NA	NA
cell_line_day5_v_control	ETFB	-0.0601441	NA	NA
tub_epi_peakBKVN_v_surv	COX7A2	-0.322369	1.14581e-46	***
tub_epi_peakBKVir_v_surv	COX7A2	-0.323659	5.92666e-29	***
cell_line_day2_v_control	COX7A2	-0.093381	NA	NA
cell_line_day5_v_control	COX7A2	-0.478871	0.0111372	*
tub_epi_peakBKVN_v_surv	MT-CO3	-0.90382	0	***
tub_epi_peakBKVir_v_surv	MT-CO3	-0.362015	2.3176e-76	***
cell_line_day2_v_control	MT-CO3	0.187699	NA	NA
cell_line_day5_v_control	MT-CO3	-0.260044	6.65036e-54	***
tub_epi_peakBKVN_v_surv	MT-ND2	-0.460235	4.87425e-221	***
tub_epi_peakBKVir_v_surv	MT-ND2	0.314114	3.05861e-64	***
cell_line_day2_v_control	MT-ND2	0.212154	NA	NA
cell_line_day5_v_control	MT-ND2	-0.330577	1.31938e-80	***
tub_epi_peakBKVN_v_surv	MT-ND4L	-0.697392	2.82611e-225	***
tub_epi_peakBKVir_v_surv	MT-ND4L	-0.229374	NA	NA
cell_line_day2_v_control	MT-ND4L	0.00149502	NA	NA
cell_line_day5_v_control	MT-ND4L	-0.522232	2.10722e-08	***
tub_epi_peakBKVN_v_surv	MT-ND5	-0.596548	1.60084e-233	***
tub_epi_peakBKVir_v_surv	MT-ND5	0.0301505	NA	NA
cell_line_day2_v_control	MT-ND5	0.103557	NA	NA
cell_line_day5_v_control	MT-ND5	-0.298156	1.52695e-36	***
tub_epi_peakBKVN_v_surv	MT-ND6	-0.422391	5.09115e-64	***
tub_epi_peakBKVir_v_surv	MT-ND6	0.19138	NA	NA
cell_line_day2_v_control	MT-ND6	0.397108	7.8314e-31	***
cell_line_day5_v_control	MT-ND6	-0.581031	5.01563e-06	***
tub_epi_peakBKVN_v_surv	IFITM1	0.313008	1.23762e-44	***
tub_epi_peakBKVir_v_surv	IFITM1	-0.0435719	NA	NA
cell_line_day2_v_control	IFITM1	-0.080862	NA	NA
cell_line_day5_v_control	IFITM1	-0.264431	NA	NA
tub_epi_peakBKVN_v_surv	IFITM3	0.34791	0.000753638	***
tub_epi_peakBKVir_v_surv	IFITM3	-0.214589	NA	NA
cell_line_day2_v_control	IFITM3	-0.613717	4.56816e-60	***
cell_line_day5_v_control	IFITM3	-1.7986	2.69045e-205	***
tub_epi_peakBKVN_v_surv	JAK1	0.33588	8.77717e-14	***
tub_epi_peakBKVir_v_surv	JAK1	0.0660952	NA	NA
cell_line_day2_v_control	JAK1	-0.0390521	NA	NA
cell_line_day5_v_control	JAK1	-0.0217802	NA	NA
tub_epi_peakBKVN_v_surv	SP100	0.25935	2.11592e-14	***
tub_epi_peakBKVir_v_surv	SP100	0.075042	NA	NA
cell_line_day2_v_control	SP100	-0.130808	NA	NA
cell_line_day5_v_control	SP100	0.0486332	NA	NA
tub_epi_peakBKVN_v_surv	STAT1	0.500651	3.32776e-35	***
tub_epi_peakBKVir_v_surv	STAT1	-0.14166	NA	NA
cell_line_day2_v_control	STAT1	-0.33147	0.00069017	***
cell_line_day5_v_control	STAT1	-0.502732	NA	NA

## Sheet: fig_4
Comparison	Gene_Name	Cytokine_Type	Fold_Change	Significant
T-Cell-1_allPeak_v_Surv	ARHGDIB	Antiviral Interferon Response	0.46329	***
T-Cell-2_allPeak_v_Surv	ARHGDIB	Antiviral Interferon Response	0.582455	***
T-Cell-3_allPeak_v_Surv	ARHGDIB	Antiviral Interferon Response	0.848768	**
B-Cell_allPeak_v_Surv	ARHGDIB	Antiviral Interferon Response	0.686986	***
T-Cell-1_allPeak_v_Surv	BTN3A2	Antiviral Interferon Response	0.41641	NA
T-Cell-2_allPeak_v_Surv	BTN3A2	Antiviral Interferon Response	0.748733	***
T-Cell-3_allPeak_v_Surv	BTN3A2	Antiviral Interferon Response	0.117989	NA
B-Cell_allPeak_v_Surv	BTN3A2	Antiviral Interferon Response	0.295272	NA
T-Cell-1_allPeak_v_Surv	CD2	Antiviral Interferon Response	0.437763	***
T-Cell-2_allPeak_v_Surv	CD2	Antiviral Interferon Response	0.395986	***
T-Cell-3_allPeak_v_Surv	CD2	Antiviral Interferon Response	0.25167	NA
T-Cell-1_allPeak_v_Surv	IFITM1	Antiviral Interferon Response	0.850012	***
T-Cell-2_allPeak_v_Surv	IFITM1	Antiviral Interferon Response	0.743061	***
T-Cell-3_allPeak_v_Surv	IFITM1	Antiviral Interferon Response	2.05185	***
B-Cell_allPeak_v_Surv	IFITM1	Antiviral Interferon Response	1.23464	***
T-Cell-1_allPeak_v_Surv	IFITM2	Antiviral Interferon Response	0.529817	***
T-Cell-2_allPeak_v_Surv	IFITM2	Antiviral Interferon Response	0.874698	***
T-Cell-3_allPeak_v_Surv	IFITM2	Antiviral Interferon Response	1.07093	*
B-Cell_allPeak_v_Surv	IFITM2	Antiviral Interferon Response	1.37343	***
T-Cell-1_allPeak_v_Surv	FIS1	Apoptosis	0.471481	***
T-Cell-2_allPeak_v_Surv	FIS1	Apoptosis	0.437788	*
T-Cell-3_allPeak_v_Surv	FIS1	Apoptosis	0.416692	NA
B-Cell_allPeak_v_Surv	FIS1	Apoptosis	0.33695	NA
T-Cell-1_allPeak_v_Surv	NDUFA13	Apoptosis	0.436495	***
T-Cell-2_allPeak_v_Surv	NDUFA13	Apoptosis	0.444664	***
T-Cell-3_allPeak_v_Surv	NDUFA13	Apoptosis	0.53446	NA
B-Cell_allPeak_v_Surv	NDUFA13	Apoptosis	0.365396	**
T-Cell-1_allPeak_v_Surv	PARK7	Apoptosis	0.650552	***
T-Cell-2_allPeak_v_Surv	PARK7	Apoptosis	0.356241	***
T-Cell-3_allPeak_v_Surv	PARK7	Apoptosis	0.477363	NA
B-Cell_allPeak_v_Surv	PARK7	Apoptosis	0.778615	***
T-Cell-1_allPeak_v_Surv	RPS7	Apoptosis	0.370306	***
T-Cell-2_allPeak_v_Surv	RPS7	Apoptosis	0.490392	***
T-Cell-3_allPeak_v_Surv	RPS7	Apoptosis	0.799051	***
B-Cell_allPeak_v_Surv	RPS7	Apoptosis	0.375742	***
T-Cell-1_allPeak_v_Surv	SOD1	Apoptosis	0.559302	***
T-Cell-2_allPeak_v_Surv	SOD1	Apoptosis	0.493283	***
T-Cell-3_allPeak_v_Surv	SOD1	Apoptosis	0.932794	*
B-Cell_allPeak_v_Surv	SOD1	Apoptosis	0.236287	NA
T-Cell-1_allPeak_v_Surv	UBB	Apoptosis	0.537275	***
T-Cell-2_allPeak_v_Surv	UBB	Apoptosis	0.456385	***
B-Cell_allPeak_v_Surv	UBB	Apoptosis	0.472741	***
B-Cell_allPeak_v_Surv	CD19	Humoral Response	0.792131	***
B-Cell_allPeak_v_Surv	CD40	Humoral Response	0.612749	*
B-Cell_allPeak_v_Surv	CD79A	Humoral Response	0.836744	***
B-Cell_allPeak_v_Surv	IGHM	Humoral Response	0.16282	***
T-Cell-3_allPeak_v_Surv	IL4R	Humoral Response	-0.722873	NA
B-Cell_allPeak_v_Surv	IL4R	Humoral Response	1.43179	NA
T-Cell-1_allPeak_v_Surv	CD3D	Leukocyte Activation	0.938971	***
T-Cell-2_allPeak_v_Surv	CD3D	Leukocyte Activation	0.593678	***
T-Cell-3_allPeak_v_Surv	CD3D	Leukocyte Activation	1.40479	***
T-Cell-1_allPeak_v_Surv	CD3E	Leukocyte Activation	0.540213	***
T-Cell-2_allPeak_v_Surv	CD3E	Leukocyte Activation	0.47491	***
T-Cell-3_allPeak_v_Surv	CD3E	Leukocyte Activation	0.932191	***
T-Cell-1_allPeak_v_Surv	CORO1A	Leukocyte Activation	0.332519	***
T-Cell-2_allPeak_v_Surv	CORO1A	Leukocyte Activation	0.310951	***
T-Cell-3_allPeak_v_Surv	CORO1A	Leukocyte Activation	0.412382	NA
B-Cell_allPeak_v_Surv	CORO1A	Leukocyte Activation	0.696821	***
T-Cell-1_allPeak_v_Surv	EVI2B	Leukocyte Activation	0.625887	***
T-Cell-2_allPeak_v_Surv	EVI2B	Leukocyte Activation	0.600034	***
T-Cell-3_allPeak_v_Surv	EVI2B	Leukocyte Activation	2.07597	*
T-Cell-1_allPeak_v_Surv	HLA-DPA1	Leukocyte Activation	0.724952	***
T-Cell-2_allPeak_v_Surv	HLA-DPA1	Leukocyte Activation	0.589659	***
T-Cell-3_allPeak_v_Surv	HLA-DPA1	Leukocyte Activation	0.614507	NA
B-Cell_allPeak_v_Surv	HLA-DPA1	Leukocyte Activation	0.730877	***
T-Cell-1_allPeak_v_Surv	HLA-DPB1	Leukocyte Activation	0.751935	***
T-Cell-2_allPeak_v_Surv	HLA-DPB1	Leukocyte Activation	0.756853	***
T-Cell-3_allPeak_v_Surv	HLA-DPB1	Leukocyte Activation	1.61108	NA
B-Cell_allPeak_v_Surv	HLA-DPB1	Leukocyte Activation	0.566593	***
T-Cell-1_allPeak_v_Surv	HLA-E	Leukocyte Activation	0.302128	***
T-Cell-2_allPeak_v_Surv	HLA-E	Leukocyte Activation	0.276768	***
T-Cell-3_allPeak_v_Surv	HLA-E	Leukocyte Activation	0.770572	***
B-Cell_allPeak_v_Surv	HLA-E	Leukocyte Activation	0.381356	***
T-Cell-1_allPeak_v_Surv	LAT	Leukocyte Activation	0.629886	***
T-Cell-2_allPeak_v_Surv	LAT	Leukocyte Activation	0.550399	***
T-Cell-3_allPeak_v_Surv	LAT	Leukocyte Activation	0.925517	NA
T-Cell-2_allPeak_v_Surv	NCR3	Leukocyte Activation	1.44606	***
B-Cell_allPeak_v_Surv	NCR3	Leukocyte Activation	0.345894	NA
T-Cell-2_allPeak_v_Surv	PYCARD	Leukocyte Activation	0.513182	*
B-Cell_allPeak_v_Surv	PYCARD	Leukocyte Activation	0.221658	NA
T-Cell-1_allPeak_v_Surv	C1QBP	Leukocyte Migration + Chemotaxis	0.588247	***
T-Cell-2_allPeak_v_Surv	C1QBP	Leukocyte Migration + Chemotaxis	0.625522	***
T-Cell-3_allPeak_v_Surv	C1QBP	Leukocyte Migration + Chemotaxis	0.497441	NA
B-Cell_allPeak_v_Surv	C1QBP	Leukocyte Migration + Chemotaxis	0.953285	***
T-Cell-1_allPeak_v_Surv	CCR7	Leukocyte Migration + Chemotaxis	0.723513	***
T-Cell-3_allPeak_v_Surv	CCR7	Leukocyte Migration + Chemotaxis	0.753285	NA
B-Cell_allPeak_v_Surv	CCR7	Leukocyte Migration + Chemotaxis	0.468752	NA
T-Cell-1_allPeak_v_Surv	CTSH	Leukocyte Migration + Chemotaxis	1.46086	***
B-Cell_allPeak_v_Surv	CTSH	Leukocyte Migration + Chemotaxis	0.452396	NA
T-Cell-1_allPeak_v_Surv	CXCL13	Leukocyte Migration + Chemotaxis	6.51087	***
T-Cell-3_allPeak_v_Surv	CXCL13	Leukocyte Migration + Chemotaxis	7.77305	***
T-Cell-1_allPeak_v_Surv	CXCR4	Leukocyte Migration + Chemotaxis	0.478575	***
T-Cell-2_allPeak_v_Surv	CXCR4	Leukocyte Migration + Chemotaxis	0.501396	***
T-Cell-3_allPeak_v_Surv	CXCR4	Leukocyte Migration + Chemotaxis	0.418285	NA
B-Cell_allPeak_v_Surv	CXCR4	Leukocyte Migration + Chemotaxis	0.510256	***
T-Cell-1_allPeak_v_Surv	CXCR6	Leukocyte Migration + Chemotaxis	1.95804	***
T-Cell-2_allPeak_v_Surv	CXCR6	Leukocyte Migration + Chemotaxis	1.75405	***
T-Cell-1_allPeak_v_Surv	DDT	Leukocyte Migration + Chemotaxis	0.372644	**
T-Cell-2_allPeak_v_Surv	DDT	Leukocyte Migration + Chemotaxis	0.537652	**
T-Cell-3_allPeak_v_Surv	DDT	Leukocyte Migration + Chemotaxis	0.739402	NA
B-Cell_allPeak_v_Surv	DDT	Leukocyte Migration + Chemotaxis	0.364244	NA
T-Cell-1_allPeak_v_Surv	RAC2	Leukocyte Migration + Chemotaxis	0.4394	***
T-Cell-2_allPeak_v_Surv	RAC2	Leukocyte Migration + Chemotaxis	0.594285	***
T-Cell-3_allPeak_v_Surv	RAC2	Leukocyte Migration + Chemotaxis	0.8889	**
B-Cell_allPeak_v_Surv	RAC2	Leukocyte Migration + Chemotaxis	0.72732	***
T-Cell-1_allPeak_v_Surv	SELL	Leukocyte Migration + Chemotaxis	0.728819	***
T-Cell-2_allPeak_v_Surv	SELL	Leukocyte Migration + Chemotaxis	0.68772	NA
T-Cell-3_allPeak_v_Surv	SELL	Leukocyte Migration + Chemotaxis	0.505567	NA
B-Cell_allPeak_v_Surv	SELL	Leukocyte Migration + Chemotaxis	0.559418	*
T-Cell-2_allPeak_v_Surv	XCL1	Leukocyte Migration + Chemotaxis	1.22035	***
T-Cell-1_allPeak_v_Surv	ATP5IF1	Mitochondrial Respiration	0.476173	***
T-Cell-2_allPeak_v_Surv	ATP5IF1	Mitochondrial Respiration	0.374026	**
T-Cell-3_allPeak_v_Surv	ATP5IF1	Mitochondrial Respiration	0.497729	NA
B-Cell_allPeak_v_Surv	ATP5IF1	Mitochondrial Respiration	0.422346	NA
T-Cell-1_allPeak_v_Surv	ATP5PO	Mitochondrial Respiration	0.451955	***
T-Cell-2_allPeak_v_Surv	ATP5PO	Mitochondrial Respiration	0.27934	NA
T-Cell-3_allPeak_v_Surv	ATP5PO	Mitochondrial Respiration	0.610337	NA
B-Cell_allPeak_v_Surv	ATP5PO	Mitochondrial Respiration	0.172027	NA
T-Cell-1_allPeak_v_Surv	NDUFA1	Mitochondrial Respiration	0.483135	***
T-Cell-2_allPeak_v_Surv	NDUFA1	Mitochondrial Respiration	0.360731	*
T-Cell-3_allPeak_v_Surv	NDUFA1	Mitochondrial Respiration	0.582585	NA
B-Cell_allPeak_v_Surv	NDUFA1	Mitochondrial Respiration	0.624773	***
T-Cell-1_allPeak_v_Surv	NDUFA11	Mitochondrial Respiration	0.429512	***
T-Cell-2_allPeak_v_Surv	NDUFA11	Mitochondrial Respiration	0.391507	NA
T-Cell-3_allPeak_v_Surv	NDUFA11	Mitochondrial Respiration	0.716304	NA
B-Cell_allPeak_v_Surv	NDUFA11	Mitochondrial Respiration	0.418964	*
T-Cell-1_allPeak_v_Surv	NDUFA3	Mitochondrial Respiration	0.414038	***
T-Cell-2_allPeak_v_Surv	NDUFA3	Mitochondrial Respiration	0.234958	NA
T-Cell-3_allPeak_v_Surv	NDUFA3	Mitochondrial Respiration	0.730728	NA
B-Cell_allPeak_v_Surv	NDUFA3	Mitochondrial Respiration	0.112601	NA
T-Cell-1_allPeak_v_Surv	NDUFB2	Mitochondrial Respiration	0.525993	***
T-Cell-2_allPeak_v_Surv	NDUFB2	Mitochondrial Respiration	0.34288	**
T-Cell-3_allPeak_v_Surv	NDUFB2	Mitochondrial Respiration	0.652995	NA
B-Cell_allPeak_v_Surv	NDUFB2	Mitochondrial Respiration	0.75249	***
T-Cell-1_allPeak_v_Surv	NDUFB4	Mitochondrial Respiration	0.457805	***
T-Cell-2_allPeak_v_Surv	NDUFB4	Mitochondrial Respiration	0.417997	***
T-Cell-3_allPeak_v_Surv	NDUFB4	Mitochondrial Respiration	0.265197	NA
B-Cell_allPeak_v_Surv	NDUFB4	Mitochondrial Respiration	0.71832	***
T-Cell-1_allPeak_v_Surv	EIF3H	Translation + Ribosome Biogenesis	0.630936	***
T-Cell-2_allPeak_v_Surv	EIF3H	Translation + Ribosome Biogenesis	0.425555	NA
T-Cell-3_allPeak_v_Surv	EIF3H	Translation + Ribosome Biogenesis	0.938357	***
B-Cell_allPeak_v_Surv	EIF3H	Translation + Ribosome Biogenesis	0.38225	NA
T-Cell-1_allPeak_v_Surv	RPL39	Translation + Ribosome Biogenesis	0.497013	***
T-Cell-2_allPeak_v_Surv	RPL39	Translation + Ribosome Biogenesis	0.330531	***
T-Cell-3_allPeak_v_Surv	RPL39	Translation + Ribosome Biogenesis	1.15478	***
B-Cell_allPeak_v_Surv	RPL39	Translation + Ribosome Biogenesis	0.524242	***
T-Cell-1_allPeak_v_Surv	RPL5	Translation + Ribosome Biogenesis	0.303949	***
T-Cell-2_allPeak_v_Surv	RPL5	Translation + Ribosome Biogenesis	0.285934	***
T-Cell-3_allPeak_v_Surv	RPL5	Translation + Ribosome Biogenesis	0.582974	***
B-Cell_allPeak_v_Surv	RPL5	Translation + Ribosome Biogenesis	0.355433	***
T-Cell-1_allPeak_v_Surv	RPL6	Translation + Ribosome Biogenesis	0.298741	***
T-Cell-2_allPeak_v_Surv	RPL6	Translation + Ribosome Biogenesis	0.309532	***
T-Cell-3_allPeak_v_Surv	RPL6	Translation + Ribosome Biogenesis	0.628029	***
B-Cell_allPeak_v_Surv	RPL6	Translation + Ribosome Biogenesis	0.323946	***
T-Cell-1_allPeak_v_Surv	RPS3	Translation + Ribosome Biogenesis	0.579758	***
T-Cell-2_allPeak_v_Surv	RPS3	Translation + Ribosome Biogenesis	0.696752	***
T-Cell-3_allPeak_v_Surv	RPS3	Translation + Ribosome Biogenesis	1.10044	***
B-Cell_allPeak_v_Surv	RPS3	Translation + Ribosome Biogenesis	0.589782	***
T-Cell-1_allPeak_v_Surv	RPS3A	Translation + Ribosome Biogenesis	0.497467	***
T-Cell-2_allPeak_v_Surv	RPS3A	Translation + Ribosome Biogenesis	0.361531	***
T-Cell-3_allPeak_v_Surv	RPS3A	Translation + Ribosome Biogenesis	0.961436	***
B-Cell_allPeak_v_Surv	RPS3A	Translation + Ribosome Biogenesis	0.410612	***
T-Cell-1_allPeak_v_Surv	CD4	Viral Life Cycle	0.573321	***
T-Cell-3_allPeak_v_Surv	CD4	Viral Life Cycle	0.153812	NA
T-Cell-1_allPeak_v_Surv	CD81	Viral Life Cycle	0.772925	***
T-Cell-2_allPeak_v_Surv	CD81	Viral Life Cycle	0.602213	***
T-Cell-3_allPeak_v_Surv	CD81	Viral Life Cycle	0.495573	NA
B-Cell_allPeak_v_Surv	CD81	Viral Life Cycle	0.509912	**
T-Cell-1_allPeak_v_Surv	CFL1	Viral Life Cycle	0.491052	***
T-Cell-2_allPeak_v_Surv	CFL1	Viral Life Cycle	0.500201	***
T-Cell-3_allPeak_v_Surv	CFL1	Viral Life Cycle	1.04364	***
B-Cell_allPeak_v_Surv	CFL1	Viral Life Cycle	0.767777	***
T-Cell-1_allPeak_v_Surv	EIF3D	Viral Life Cycle	0.660912	***
T-Cell-2_allPeak_v_Surv	EIF3D	Viral Life Cycle	0.599061	**
T-Cell-3_allPeak_v_Surv	EIF3D	Viral Life Cycle	0.869289	NA
B-Cell_allPeak_v_Surv	EIF3D	Viral Life Cycle	0.762518	***
T-Cell-1_allPeak_v_Surv	EIF3F	Viral Life Cycle	0.509592	***
T-Cell-2_allPeak_v_Surv	EIF3F	Viral Life Cycle	0.463999	***
T-Cell-3_allPeak_v_Surv	EIF3F	Viral Life Cycle	0.870514	*
B-Cell_allPeak_v_Surv	EIF3F	Viral Life Cycle	0.457836	**
T-Cell-1_allPeak_v_Surv	EIF3G	Viral Life Cycle	0.515942	***
T-Cell-2_allPeak_v_Surv	EIF3G	Viral Life Cycle	0.594054	***
T-Cell-3_allPeak_v_Surv	EIF3G	Viral Life Cycle	0.890678	*
B-Cell_allPeak_v_Surv	EIF3G	Viral Life Cycle	0.46389	*
T-Cell-1_allPeak_v_Surv	PPIA	Viral Life Cycle	0.451631	***
T-Cell-2_allPeak_v_Surv	PPIA	Viral Life Cycle	0.349642	***
T-Cell-3_allPeak_v_Surv	PPIA	Viral Life Cycle	0.76105	***
B-Cell_allPeak_v_Surv	PPIA	Viral Life Cycle	0.733885	***

## Sheet: fig_5
Comparison	Gene_Name	Cytokine_Type	Fold_Change	Significant
NKC_allPeak_v_Surv	CD3E	Lymphocyte Proliferation	0.905506	***
MAC_allPeak_v_Surv	CIB1	Lymphocyte Proliferation	0.724022	NA
MON_allPeak_v_Surv	CIB1	Lymphocyte Proliferation	1.24857	***
NKC_allPeak_v_Surv	CIB1	Lymphocyte Proliferation	0.490669	**
MAC_allPeak_v_Surv	GPR183	Lymphocyte Proliferation	1.86447	**
MON_allPeak_v_Surv	GPR183	Lymphocyte Proliferation	-0.414793	NA
NKC_allPeak_v_Surv	GPR183	Lymphocyte Proliferation	1.18421	**
MAC_allPeak_v_Surv	HLA-DPA1	Lymphocyte Proliferation	0.304452	*
MON_allPeak_v_Surv	HLA-DPA1	Lymphocyte Proliferation	0.304815	NA
NKC_allPeak_v_Surv	HLA-DPA1	Lymphocyte Proliferation	0.793702	**
MAC_allPeak_v_Surv	HLA-DPB1	Lymphocyte Proliferation	0.566135	***
MON_allPeak_v_Surv	HLA-DPB1	Lymphocyte Proliferation	0.645253	***
NKC_allPeak_v_Surv	HLA-DPB1	Lymphocyte Proliferation	0.750416	***
MAC_allPeak_v_Surv	HLA-DRA	Lymphocyte Proliferation	0.208979	NA
MON_allPeak_v_Surv	HLA-DRA	Lymphocyte Proliferation	0.199136	NA
NKC_allPeak_v_Surv	HLA-DRA	Lymphocyte Proliferation	1.37473	*
MAC_allPeak_v_Surv	HLA-DRB1	Lymphocyte Proliferation	0.140672	NA
MON_allPeak_v_Surv	HLA-DRB1	Lymphocyte Proliferation	0.191455	NA
NKC_allPeak_v_Surv	HLA-DRB1	Lymphocyte Proliferation	0.861904	***
MAC_allPeak_v_Surv	MIF	Lymphocyte Proliferation	0.369473	***
MON_allPeak_v_Surv	MIF	Lymphocyte Proliferation	0.702242	***
NKC_allPeak_v_Surv	MIF	Lymphocyte Proliferation	0.513085	***
MAC_allPeak_v_Surv	SELL	Lymphocyte Proliferation	-0.113513	NA
MON_allPeak_v_Surv	SELL	Lymphocyte Proliferation	0.686459	NA
NKC_allPeak_v_Surv	SELL	Lymphocyte Proliferation	0.932669	***
NKC_allPeak_v_Surv	XCL1	Lymphocyte Proliferation	1.14567	***
MAC_allPeak_v_Surv	EEF1D	RNA Metabolic Processes	0.311132	***
MON_allPeak_v_Surv	EEF1D	RNA Metabolic Processes	0.753355	***
NKC_allPeak_v_Surv	EEF1D	RNA Metabolic Processes	0.309092	***
MAC_allPeak_v_Surv	NOP53	RNA Metabolic Processes	0.418775	*
MON_allPeak_v_Surv	NOP53	RNA Metabolic Processes	0.909791	***
NKC_allPeak_v_Surv	NOP53	RNA Metabolic Processes	0.607358	***
MAC_allPeak_v_Surv	NPM1	RNA Metabolic Processes	0.48779	**
MON_allPeak_v_Surv	NPM1	RNA Metabolic Processes	0.749012	***
NKC_allPeak_v_Surv	NPM1	RNA Metabolic Processes	0.387092	*
MAC_allPeak_v_Surv	RPL26	RNA Metabolic Processes	0.551643	***
MON_allPeak_v_Surv	RPL26	RNA Metabolic Processes	0.936071	***
NKC_allPeak_v_Surv	RPL26	RNA Metabolic Processes	0.705655	***
MAC_allPeak_v_Surv	RPL5	RNA Metabolic Processes	0.631045	***
MON_allPeak_v_Surv	RPL5	RNA Metabolic Processes	0.826178	***
NKC_allPeak_v_Surv	RPL5	RNA Metabolic Processes	0.54321	***
MAC_allPeak_v_Surv	APOBEC3G	Response to Virus	0.424412	NA
MON_allPeak_v_Surv	APOBEC3G	Response to Virus	0.701772	NA
NKC_allPeak_v_Surv	APOBEC3G	Response to Virus	0.583849	***
MAC_allPeak_v_Surv	CD81	Response to Virus	0.151607	NA
MON_allPeak_v_Surv	CD81	Response to Virus	0.424391	NA
NKC_allPeak_v_Surv	CD81	Response to Virus	0.469406	*
MAC_allPeak_v_Surv	IFITM1	Response to Virus	-1.032	**
MON_allPeak_v_Surv	IFITM1	Response to Virus	1.57936	NA
NKC_allPeak_v_Surv	IFITM1	Response to Virus	0.423394	***
MAC_allPeak_v_Surv	IFITM2	Response to Virus	-0.21783	NA
MON_allPeak_v_Surv	IFITM2	Response to Virus	0.711651	NA
NKC_allPeak_v_Surv	IFITM2	Response to Virus	0.442682	***
MAC_allPeak_v_Surv	PPIB	Response to Virus	0.355131	NA
MON_allPeak_v_Surv	PPIB	Response to Virus	0.371206	NA
NKC_allPeak_v_Surv	PPIB	Response to Virus	0.401039	**
MON_allPeak_v_Surv	DUSP1	TNF	-0.337283	NA
NKC_allPeak_v_Surv	DUSP1	TNF	0.798338	***
MAC_allPeak_v_Surv	ERP29	TNF	0.530442	**
MON_allPeak_v_Surv	ERP29	TNF	0.746076	***
NKC_allPeak_v_Surv	ERP29	TNF	0.529781	**
MAC_allPeak_v_Surv	GSTP1	TNF	0.474684	***
MON_allPeak_v_Surv	GSTP1	TNF	0.544847	NA
NKC_allPeak_v_Surv	GSTP1	TNF	0.391053	**
MAC_allPeak_v_Surv	PRMT2	TNF	-0.107875	NA
MON_allPeak_v_Surv	PRMT2	TNF	-0.255831	NA
NKC_allPeak_v_Surv	PRMT2	TNF	0.444878	**
MON_allPeak_v_Surv	ZFP36	TNF	-0.497229	**
NKC_allPeak_v_Surv	ZFP36	TNF	0.575479	**
MAC_allPeak_v_Surv	RPL10	Translation	0.41437	***
MON_allPeak_v_Surv	RPL10	Translation	0.841887	***
NKC_allPeak_v_Surv	RPL10	Translation	0.608965	***
MAC_allPeak_v_Surv	RPL10A	Translation	0.6098	***
MON_allPeak_v_Surv	RPL10A	Translation	1.09161	***
NKC_allPeak_v_Surv	RPL10A	Translation	0.642986	***
MAC_allPeak_v_Surv	RPL18	Translation	0.51299	***
MON_allPeak_v_Surv	RPL18	Translation	0.901253	***
NKC_allPeak_v_Surv	RPL18	Translation	0.659739	***
MAC_allPeak_v_Surv	RPL24	Translation	0.497539	***
MON_allPeak_v_Surv	RPL24	Translation	0.787545	***
NKC_allPeak_v_Surv	RPL24	Translation	0.542666	***
MAC_allPeak_v_Surv	RPL36A	Translation	0.36606	***
MON_allPeak_v_Surv	RPL36A	Translation	0.724532	***
NKC_allPeak_v_Surv	RPL36A	Translation	0.393845	***
MAC_allPeak_v_Surv	RPL8	Translation	0.358634	***
MON_allPeak_v_Surv	RPL8	Translation	0.858741	***
NKC_allPeak_v_Surv	RPL8	Translation	0.622613	***
MAC_allPeak_v_Surv	RPS29	Translation	0.478882	***
MON_allPeak_v_Surv	RPS29	Translation	0.928745	***
NKC_allPeak_v_Surv	RPS29	Translation	0.449344	***
MAC_allPeak_v_Surv	RPS3	Translation	0.713443	***
MON_allPeak_v_Surv	RPS3	Translation	1.12899	***
NKC_allPeak_v_Surv	RPS3	Translation	0.797079	***
MAC_allPeak_v_Surv	RPS5	Translation	0.715235	***
MON_allPeak_v_Surv	RPS5	Translation	1.1384	***
NKC_allPeak_v_Surv	RPS5	Translation	0.695596	***

## Sheet: fig_6a
Comparison	Enrichment	p_adj	log_padj	Significant
T-Cell-3_peakBKVN_v_Surv	0.453875	3.64379e-64	63.4384	Yes
T-Cell-2_peakBKVN_v_Surv	0.344186	5.72452e-231	230.242	Yes
T-Cell-2__peakBKVir_v_Surv	0.316832	2.5211e-39	38.5984	Yes
T-Cell-1__peakBKVir_v_Surv	0.305556	9.63371e-57	56.0162	Yes
T-Cell-1_peakBKVN_v_Surv	0.267532	0	230.242	Yes

## Sheet: fig_6b
Comparison	Gene_Name	Category	BK_FC	Concordance	BK_padj	TCMR_padj	combined_logp
T-Cell-1_peakBKVN_v_Surv	RPL30	Translation	0.823267	***	2.31431e-252	1.69255e-10	261.407
T-Cell-1_peakBKVN_v_Surv	RPS12	Translation	0.767569	***	1.56286e-198	1.27133e-06	203.702
T-Cell-1_peakBKVN_v_Surv	RPL11	Translation	0.704761	***	4.02742e-185	0.00175453	187.151
T-Cell-1_peakBKVN_v_Surv	RPS23	Translation	0.702902	***	3.30398e-175	0.00206157	177.167
T-Cell-1_peakBKVN_v_Surv	RPL26	Translation	0.61309	***	5.35255e-171	0.000318099	173.769
T-Cell-1_peakBKVN_v_Surv	RPL29	Translation	0.784921	***	3.21358e-169	0.00344088	170.956
T-Cell-1_peakBKVN_v_Surv	NACA	Metabolism & Stress	0.785264	***	4.12854e-142	0.000180626	145.127
T-Cell-1_peakBKVN_v_Surv	RPS15A	Translation	0.557851	***	4.67968e-140	5.73999e-08	146.571
T-Cell-1_peakBKVN_v_Surv	RPS14	Translation	0.598199	***	1.83406e-129	0.00715276	130.882
T-Cell-1_peakBKVN_v_Surv	EEF1B2	Metabolism & Stress	0.902572	***	2.32908e-128	6.90611e-05	131.794
T-Cell-1_peakBKVN_v_Surv	RPS3	Translation	0.582751	***	4.5675e-125	0.000187556	128.067
T-Cell-1_peakBKVN_v_Surv	CD3D	Immune Signaling	0.952564	***	6.83363e-120	5.00814e-18	136.466
T-Cell-1_peakBKVN_v_Surv	RPL32	Translation	0.565852	***	4.46825e-118	2.1501e-06	123.017
T-Cell-1_peakBKVN_v_Surv	RPL39	Translation	0.528082	***	4.64882e-112	8.67707e-08	118.394
T-Cell-1_peakBKVN_v_Surv	RPL37	Translation	0.554653	***	1.53586e-111	7.16252e-05	114.959
T-Cell-1_peakBKVN_v_Surv	RPS13	Translation	0.627565	***	2.05951e-111	9.4124e-07	116.713
T-Cell-1_peakBKVN_v_Surv	RPS27A	Translation	0.440151	***	5.05422e-108	1.68008e-06	113.071
T-Cell-1_peakBKVN_v_Surv	RPL10	Translation	0.474082	***	8.05059e-101	4.15315e-05	104.476
T-Cell-1_peakBKVN_v_Surv	RPL14	Translation	0.553374	***	4.325e-92	0.00045027	94.7105
T-Cell-1_peakBKVN_v_Surv	RPL13	Translation	0.425966	***	9.97907e-90	0.0137632	90.8622
T-Cell-1_peakBKVN_v_Surv	TPT1	Metabolism & Stress	0.439415	***	2.65379e-77	2.38665e-05	81.1983
T-Cell-1_peakBKVN_v_Surv	RPS25	Translation	0.447256	***	6.16508e-68	2.34103e-07	73.8407
T-Cell-1_peakBKVN_v_Surv	RPL28	Translation	0.319921	***	1.48485e-63	0.0131131	64.7106
T-Cell-1_peakBKVN_v_Surv	TMSB4X	Metabolism & Stress	0.393239	***	2.64849e-62	1.68312e-10	71.3509
T-Cell-1_peakBKVN_v_Surv	RPS4X	Translation	0.475685	***	6.45703e-54	0.0221919	54.8438
T-Cell-1_peakBKVN_v_Surv	TRBC2	Immune Signaling	0.942985	***	9.69443e-54	1.94301e-17	69.725
T-Cell-1_peakBKVN_v_Surv	DDIT4	Immune Signaling	1.04502	***	3.20183e-51	0.00646562	52.684
T-Cell-1_peakBKVN_v_Surv	TRAC	Immune Signaling	0.68783	***	8.83317e-40	1.33922e-22	60.927
T-Cell-1_peakBKVN_v_Surv	ARPC3	Cytoskeleton	0.625458	***	1.48791e-32	1.81117e-09	40.5695
T-Cell-1_peakBKVN_v_Surv	MYL12A	Cytoskeleton	0.410124	***	3.34113e-26	2.37083e-07	32.1012
T-Cell-1_peakBKVN_v_Surv	RPL23A	Translation	0.204461	***	8.16493e-26	1.89131e-07	31.8113
T-Cell-1_peakBKVN_v_Surv	GZMM	Immune Signaling	0.851139	***	1.40328e-25	3.26927e-12	36.3384
T-Cell-1_peakBKVN_v_Surv	CXCR4	Immune Signaling	0.449454	***	1.08665e-12	2.98916e-15	26.4884
T-Cell-1_peakBKVN_v_Surv	CXCR6	Immune Signaling	1.94743	***	1.01471e-11	4.19939e-19	29.3705
T-Cell-1_peakBKVN_v_Surv	CD48	Immune Signaling	0.424932	***	2.69702e-10	3.78395e-16	24.9912
T-Cell-1_peakBKVN_v_Surv	SOCS1	Immune Signaling	0.632622	***	1.58473e-07	7.48935e-07	12.9256
T-Cell-1_peakBKVN_v_Surv	CKLF	Immune Signaling	0.477991	***	3.06499e-07	1.13843e-13	19.4573
T-Cell-1_peakBKVN_v_Surv	CD40LG	Immune Signaling	0.570789	***	1.69612e-05	1.35126e-13	17.6398
T-Cell-1_peakBKVN_v_Surv	HLA-B	Immune Signaling	0.168667	***	6.49449e-05	8.38354e-14	17.264
T-Cell-1__peakBKVir_v_Surv	RPS4X	Translation	1.04549	***	2.3402e-42	0.0221919	43.2846
T-Cell-1__peakBKVir_v_Surv	TMSB4X	Metabolism & Stress	0.492127	***	1.00075e-16	1.68312e-10	25.7736
T-Cell-1__peakBKVir_v_Surv	DDIT4	Immune Signaling	1.45836	***	1.8489e-16	0.00646562	17.9225
T-Cell-1__peakBKVir_v_Surv	TPT1	Metabolism & Stress	0.543566	***	1.39639e-15	2.38665e-05	19.4772
T-Cell-1__peakBKVir_v_Surv	RPS3	Translation	0.504838	***	6.09549e-14	0.000187556	16.9419
T-Cell-1__peakBKVir_v_Surv	S100A4	Metabolism & Stress	0.767767	***	6.97828e-14	0.000267612	16.7287
T-Cell-1__peakBKVir_v_Surv	SOCS1	Immune Signaling	1.5822	***	1.28372e-12	7.48935e-07	18.0171
T-Cell-1__peakBKVir_v_Surv	MYL12A	Cytoskeleton	0.713112	***	1.46323e-12	2.37083e-07	18.4598
T-Cell-1__peakBKVir_v_Surv	CXCR4	Immune Signaling	1.05267	***	5.06239e-09	2.98916e-15	22.8201
T-Cell-1__peakBKVir_v_Surv	RPS14	Translation	0.40814	***	8.12085e-09	0.00715276	10.2359
T-Cell-1__peakBKVir_v_Surv	RPL30	Translation	0.396547	***	1.29921e-07	1.69255e-10	16.6578
T-Cell-1__peakBKVir_v_Surv	B2M	Metabolism & Stress	0.28471	***	2.50187e-06	1.90325e-21	26.3222
T-Cell-1__peakBKVir_v_Surv	EEF1B2	Metabolism & Stress	0.591632	***	3.08774e-05	6.90611e-05	8.67113
T-Cell-1__peakBKVir_v_Surv	GZMM	Immune Signaling	1.14237	***	3.72205e-05	3.26927e-12	15.9148
T-Cell-1__peakBKVir_v_Surv	CD3D	Immune Signaling	0.560825	***	0.000102819	5.00814e-18	21.2883
T-Cell-1__peakBKVir_v_Surv	RPL14	Translation	0.408209	***	0.000487828	0.00045027	6.65826
T-Cell-1__peakBKVir_v_Surv	CKLF	Immune Signaling	0.736926	***	0.000498283	1.13843e-13	16.2462
T-Cell-1__peakBKVir_v_Surv	CD48	Immune Signaling	0.808515	***	0.00060946	3.78395e-16	18.6371
T-Cell-1__peakBKVir_v_Surv	ARPC3	Cytoskeleton	0.6161	**	0.00643553	1.81117e-09	10.9335
T-Cell-1__peakBKVir_v_Surv	RPL23A	Translation	0.242124	**	0.0069954	1.89131e-07	8.87842
T-Cell-1__peakBKVir_v_Surv	RPS23	Translation	0.27614	**	0.00853895	0.00206157	4.7544
T-Cell-1__peakBKVir_v_Surv	IFNGR1	Immune Signaling	1.28751	*	0.0187452	1.74707e-13	14.4848
T-Cell-1__peakBKVir_v_Surv	RPL10	Translation	0.236163	*	0.0217197	4.15315e-05	6.04477
T-Cell-1__peakBKVir_v_Surv	RPL28	Translation	0.212074	*	0.0286331	0.0131131	3.42542
T-Cell-1__peakBKVir_v_Surv	CXCR6	Immune Signaling	2.20344	*	0.0377668	4.19939e-19	19.7997
T-Cell-1__peakBKVir_v_Surv	RPS12	Translation	0.278069	*	0.048256	1.27133e-06	7.21219
T-Cell-2_peakBKVN_v_Surv	RPL30	Translation	0.831165	***	6.03708e-154	1.69255e-10	162.991
T-Cell-2_peakBKVN_v_Surv	RPS23	Translation	0.719492	***	7.77987e-105	0.00206157	106.795
T-Cell-2_peakBKVN_v_Surv	RPS3	Translation	0.698751	***	7.93044e-102	0.000187556	104.828
T-Cell-2_peakBKVN_v_Surv	RPS12	Translation	0.684274	***	1.38575e-98	1.27133e-06	103.754
T-Cell-2_peakBKVN_v_Surv	RPS14	Translation	0.666651	***	5.36898e-94	0.00715276	95.4156
T-Cell-2_peakBKVN_v_Surv	RPL29	Translation	0.748457	***	7.75137e-88	0.00344088	89.574
T-Cell-2_peakBKVN_v_Surv	RPL26	Translation	0.601287	***	6.33666e-87	0.000318099	89.6956
T-Cell-2_peakBKVN_v_Surv	RPL11	Translation	0.640211	***	1.06416e-80	0.00175453	82.7288
T-Cell-2_peakBKVN_v_Surv	RPL13	Translation	0.507573	***	9.83609e-72	0.0137632	72.8685
T-Cell-2_peakBKVN_v_Surv	RPL28	Translation	0.489618	***	1.39404e-71	0.0131131	72.738
T-Cell-2_peakBKVN_v_Surv	RPS27A	Translation	0.479334	***	1.71703e-70	1.68008e-06	75.5399
T-Cell-2_peakBKVN_v_Surv	RPL10	Translation	0.527084	***	6.06467e-70	4.15315e-05	73.5988
T-Cell-2_peakBKVN_v_Surv	RPS15A	Translation	0.535744	***	1.35139e-68	5.73999e-08	75.1103
T-Cell-2_peakBKVN_v_Surv	RPL14	Translation	0.651364	***	4.87021e-67	0.00045027	69.659
T-Cell-2_peakBKVN_v_Surv	NACA	Metabolism & Stress	0.722095	***	8.54086e-65	0.000180626	67.8117
T-Cell-2_peakBKVN_v_Surv	RPS25	Translation	0.576812	***	3.72977e-63	2.34103e-07	69.0589
T-Cell-2_peakBKVN_v_Surv	EEF1B2	Metabolism & Stress	0.890462	***	1.36168e-62	6.90611e-05	66.0267
T-Cell-2_peakBKVN_v_Surv	TMSB4X	Metabolism & Stress	0.49107	***	1.11015e-60	1.68312e-10	69.7285
T-Cell-2_peakBKVN_v_Surv	TPT1	Metabolism & Stress	0.559164	***	3.56528e-58	2.38665e-05	62.0701
T-Cell-2_peakBKVN_v_Surv	RPL32	Translation	0.465123	***	1.15129e-47	2.1501e-06	52.6064
T-Cell-2_peakBKVN_v_Surv	RPS13	Translation	0.564456	***	1.76096e-46	9.4124e-07	51.7805
T-Cell-2_peakBKVN_v_Surv	RPS4X	Translation	0.611895	***	3.60504e-40	0.0221919	41.0969
T-Cell-2_peakBKVN_v_Surv	RPL23A	Translation	0.368004	***	1.21569e-35	1.89131e-07	41.6384
T-Cell-2_peakBKVN_v_Surv	ARPC3	Cytoskeleton	0.788704	***	1.14927e-33	1.81117e-09	41.6816
T-Cell-2_peakBKVN_v_Surv	CD3D	Immune Signaling	0.608685	***	8.18541e-33	5.00814e-18	49.3873
T-Cell-2_peakBKVN_v_Surv	RPL37	Translation	0.37656	***	2.49445e-30	7.16252e-05	33.748
T-Cell-2_peakBKVN_v_Surv	MYL12A	Cytoskeleton	0.539175	***	1.12779e-27	2.37083e-07	33.5729
T-Cell-2_peakBKVN_v_Surv	TRBC2	Immune Signaling	0.739815	***	1.99088e-25	1.94301e-17	41.4125
T-Cell-2_peakBKVN_v_Surv	RPL39	Translation	0.365995	***	6.37649e-25	8.67707e-08	31.257
T-Cell-2_peakBKVN_v_Surv	DDIT4	Immune Signaling	1.01007	***	9.87164e-22	0.00646562	23.195
T-Cell-2_peakBKVN_v_Surv	CD48	Immune Signaling	0.76901	***	1.79662e-18	3.78395e-16	33.1676
T-Cell-2_peakBKVN_v_Surv	B2M	Metabolism & Stress	0.241123	***	1.35383e-14	1.90325e-21	34.5889
T-Cell-2_peakBKVN_v_Surv	GZMM	Immune Signaling	0.601342	***	1.41952e-14	3.26927e-12	25.3334
T-Cell-2_peakBKVN_v_Surv	TRAC	Immune Signaling	0.515694	***	7.41035e-09	1.33922e-22	30.0033
T-Cell-2_peakBKVN_v_Surv	CKLF	Immune Signaling	0.478421	***	1.0493e-07	1.13843e-13	19.9228
T-Cell-2_peakBKVN_v_Surv	CXCR6	Immune Signaling	1.73319	***	2.01935e-07	4.19939e-19	25.0716
T-Cell-2_peakBKVN_v_Surv	CXCR4	Immune Signaling	0.434774	***	2.01312e-06	2.98916e-15	20.2206
T-Cell-2_peakBKVN_v_Surv	HLA-B	Immune Signaling	0.153026	**	0.00652933	8.38354e-14	15.2617
T-Cell-2_peakBKVN_v_Surv	S100A4	Metabolism & Stress	0.259596	*	0.0475033	0.000267612	4.89577
T-Cell-2__peakBKVir_v_Surv	RPS4X	Translation	1.04771	***	8.25882e-28	0.0221919	28.7369
T-Cell-2__peakBKVir_v_Surv	TMSB4X	Metabolism & Stress	0.619681	***	6.93403e-17	1.68312e-10	25.9329
T-Cell-2__peakBKVir_v_Surv	RPS3	Translation	0.660994	***	6.13425e-14	0.000187556	16.9391
T-Cell-2__peakBKVir_v_Surv	RPL30	Translation	0.557864	***	2.89792e-09	1.69255e-10	18.3094
T-Cell-2__peakBKVir_v_Surv	CXCR4	Immune Signaling	1.3513	***	3.09366e-08	2.98916e-15	22.034
T-Cell-2__peakBKVir_v_Surv	RPS14	Translation	0.49599	***	1.41735e-07	0.00715276	8.99405
T-Cell-2__peakBKVir_v_Surv	MYL12A	Cytoskeleton	0.728739	***	3.70946e-07	2.37083e-07	13.0558
T-Cell-2__peakBKVir_v_Surv	CXCR6	Immune Signaling	2.09079	***	7.12515e-06	4.19939e-19	23.524
T-Cell-2__peakBKVir_v_Surv	TPT1	Metabolism & Stress	0.531295	***	2.31528e-05	2.38665e-05	9.25761
T-Cell-2__peakBKVir_v_Surv	RPL13	Translation	0.361825	***	2.47017e-05	0.0137632	6.46855
T-Cell-2__peakBKVir_v_Surv	B2M	Metabolism & Stress	0.311837	***	3.29723e-05	1.90325e-21	25.2024
T-Cell-2__peakBKVir_v_Surv	RPS12	Translation	0.385064	***	6.4756e-05	1.27133e-06	10.0845
T-Cell-2__peakBKVir_v_Surv	RPL14	Translation	0.508293	***	6.62005e-05	0.00045027	7.52567
T-Cell-2__peakBKVir_v_Surv	RPL11	Translation	0.385752	***	0.000132132	0.00175453	6.63483
T-Cell-2__peakBKVir_v_Surv	RPL28	Translation	0.344882	***	0.000267557	0.0131131	5.45488
T-Cell-2__peakBKVir_v_Surv	DDIT4	Immune Signaling	1.3622	***	0.000313401	0.00646562	5.69329
T-Cell-2__peakBKVir_v_Surv	EEF1B2	Metabolism & Stress	0.638597	***	0.0006145	6.90611e-05	7.37224
T-Cell-2__peakBKVir_v_Surv	ARPC3	Cytoskeleton	0.786376	***	0.000705559	1.81117e-09	11.8935
T-Cell-2__peakBKVir_v_Surv	GZMM	Immune Signaling	0.816468	**	0.0028515	3.26927e-12	14.0305
T-Cell-2__peakBKVir_v_Surv	CCL4	Immune Signaling	0.404942	**	0.00313409	1.8778e-07	9.23024
T-Cell-2__peakBKVir_v_Surv	CD40LG	Immune Signaling	2.09829	**	0.0031777	1.35126e-13	15.3671
T-Cell-2__peakBKVir_v_Surv	NACA	Metabolism & Stress	0.543494	**	0.0032353	0.000180626	6.23331
T-Cell-2__peakBKVir_v_Surv	S100A4	Metabolism & Stress	0.525204	**	0.00844247	0.000267612	5.64603
T-Cell-2__peakBKVir_v_Surv	RPL23A	Translation	0.311251	*	0.014557	1.89131e-07	8.56016
T-Cell-2__peakBKVir_v_Surv	CKLF	Immune Signaling	0.823987	*	0.0313208	1.13843e-13	14.4479
T-Cell-3_peakBKVN_v_Surv	RPL30	Translation	1.41071	***	8.45204e-30	1.69255e-10	38.8445
T-Cell-3_peakBKVN_v_Surv	RPS12	Translation	1.43754	***	3.70014e-28	1.27133e-06	33.3275
T-Cell-3_peakBKVN_v_Surv	RPL11	Translation	1.26493	***	3.43756e-25	0.00175453	27.2196
T-Cell-3_peakBKVN_v_Surv	RPL39	Translation	1.16432	***	6.24196e-23	8.67707e-08	29.2663
T-Cell-3_peakBKVN_v_Surv	EEF1B2	Metabolism & Stress	1.5035	***	8.36e-23	6.90611e-05	26.2386
T-Cell-3_peakBKVN_v_Surv	RPL29	Translation	1.21085	***	2.12646e-22	0.00344088	24.1357
T-Cell-3_peakBKVN_v_Surv	RPL26	Translation	1.06751	***	3.59845e-22	0.000318099	24.9413
T-Cell-3_peakBKVN_v_Surv	RPS15A	Translation	1.15108	***	4.36738e-22	5.73999e-08	28.6009
T-Cell-3_peakBKVN_v_Surv	RPL10	Translation	1.12792	***	9.98081e-22	4.15315e-05	25.3825
T-Cell-3_peakBKVN_v_Surv	NACA	Metabolism & Stress	1.21768	***	3.68096e-21	0.000180626	24.1773
T-Cell-3_peakBKVN_v_Surv	RPS3	Translation	1.11006	***	6.16138e-20	0.000187556	22.9372
T-Cell-3_peakBKVN_v_Surv	RPS27A	Translation	0.95904	***	4.10988e-19	1.68008e-06	24.1608
T-Cell-3_peakBKVN_v_Surv	RPS14	Translation	1.01161	***	2.65695e-18	0.00715276	19.7211
T-Cell-3_peakBKVN_v_Surv	RPS23	Translation	1.00655	***	4.68983e-18	0.00206157	20.0146
T-Cell-3_peakBKVN_v_Surv	TMSB4X	Metabolism & Stress	0.890489	***	7.94436e-18	1.68312e-10	26.8738
T-Cell-3_peakBKVN_v_Surv	CD3D	Immune Signaling	1.41285	***	1.10877e-17	5.00814e-18	34.2555
T-Cell-3_peakBKVN_v_Surv	RPL14	Translation	1.0682	***	8.40017e-17	0.00045027	19.4222
T-Cell-3_peakBKVN_v_Surv	RPL32	Translation	0.965912	***	2.58352e-16	2.1501e-06	21.2553
T-Cell-3_peakBKVN_v_Surv	RPS13	Translation	1.06681	***	8.49147e-16	9.4124e-07	21.0973
T-Cell-3_peakBKVN_v_Surv	RPS4X	Translation	0.962065	***	6.25768e-15	0.0221919	15.8574
T-Cell-3_peakBKVN_v_Surv	RPL37	Translation	0.876447	***	9.9308e-15	7.16252e-05	18.1479
T-Cell-3_peakBKVN_v_Surv	RPS25	Translation	0.930675	***	3.39309e-14	2.34103e-07	20.1
T-Cell-3_peakBKVN_v_Surv	B2M	Metabolism & Stress	0.711643	***	3.46903e-14	1.90325e-21	34.1803
T-Cell-3_peakBKVN_v_Surv	HLA-B	Immune Signaling	0.853723	***	1.10061e-13	8.38354e-14	26.0349
T-Cell-3_peakBKVN_v_Surv	RPL13	Translation	0.741268	***	1.38707e-12	0.0137632	13.7192
T-Cell-3_peakBKVN_v_Surv	TRBC2	Immune Signaling	1.38194	***	8.15935e-12	1.94301e-17	27.7999
T-Cell-3_peakBKVN_v_Surv	RPL28	Translation	0.660727	***	6.93728e-11	0.0131131	12.0411
T-Cell-3_peakBKVN_v_Surv	TPT1	Metabolism & Stress	0.752091	***	3.06147e-09	2.38665e-05	13.1363
T-Cell-3_peakBKVN_v_Surv	MYL12A	Cytoskeleton	0.968806	***	5.54786e-09	2.37083e-07	14.881
T-Cell-3_peakBKVN_v_Surv	TRAC	Immune Signaling	1.3172	***	4.45381e-08	1.33922e-22	29.2244
T-Cell-3_peakBKVN_v_Surv	RPL23A	Translation	0.571135	***	2.88288e-07	1.89131e-07	13.2634
T-Cell-3_peakBKVN_v_Surv	ARPC3	Cytoskeleton	0.866526	***	3.07037e-06	1.81117e-09	14.2548
T-Cell-3_peakBKVN_v_Surv	DDIT4	Immune Signaling	1.21239	***	0.000779084	0.00646562	5.29781
T-Cell-3_peakBKVN_v_Surv	GZMM	Immune Signaling	1.39467	**	0.00685982	3.26927e-12	13.6492
T-Cell-3_peakBKVN_v_Surv	S100A4	Metabolism & Stress	0.655379	*	0.0309815	0.000267612	5.08139

## Sheet: fig_6c
Group	Comparison_1	Comparison_2	Unique_to_Comparison_1	Unique_to_Comparison_2	Overlap	N_unique_1	N_unique_2	N_overlap
T-Cell-1	T-Cell-1_peakBKVN_v_Surv	T-Cell-1__peakBKVir_v_Surv	ABHD17A, ABRACL, ACTB, ALOX5AP, ALYREF, ANP32B, ANXA2R, ARHGDIB, ARMH1, ARPC1B, ARPC4, ARRB2, BABAM2, BCL10, BST2, BTBD9, BTF3, BTG1, C1orf162, CAPN2, CAPZB, CCDC85B, CCDC90B, CCR6, CCR7, CD2, CD27, CD37, CD3E, CD3G, CD4, CD40LG, CD47, CD53, CD7, CDC42, CDC42SE1, CHRM3-AS2, CKS2, CLNS1A, CLYBL, COMMD3, COMMD6, CORO1A, CROCC, CSK, CXCL13, CYFIP2, CYTIP, DBNL, DEGS1, DIS3L2, EIF3F, EIF3G, EIF3H, EI…	B2M, C1orf56, EIF1, IFNGR1, RPL27A, S100A4, VIM	ANK3, ARPC3, CD3D, CD48, CKLF, CXCR4, CXCR6, DDIT4, EEF1B2, GZMM, HOPX, KLRB1, MYL12A, NFKBIA, RPL10, RPL14, RPL23A, RPL28, RPL30, RPL5, RPL9, RPS10, RPS12, RPS14, RPS18, RPS2, RPS23, RPS24, RPS3, RPS4X, SH3BGRL3, SOCS1, SSR4, TMSB4X, TPT1, TXNIP, UBC	272	7	37
T-Cell-2	T-Cell-2_peakBKVN_v_Surv	T-Cell-2__peakBKVir_v_Surv	ABRACL, ACTB, ALOX5AP, APOBEC3G, ARHGDIB, ARMH1, ARPC1B, ATP9B, BLOC1S4, BST2, BTBD9, BTF3, BTG1, BTN3A2, C1orf162, CCDC85B, CCL5, CD2, CD27, CD37, CD3D, CD3E, CD48, CD52, CD53, CD7, CEBPB, CLDND1, CLEC2B, CLNS1A, COMMD6, CORO1A, CSK, CST7, CTSW, CXCR3, CYTIP, DDX18, DIP2A, EIF1, EIF3F, EIF3G, EMP3, ERGIC2, EVI2B, FABP5, FKBP1A, FXYD5, GIMAP1, GIMAP7, GLIPR2, GMFG, GNAI2, GNG10, GPR171, GPSM3, GT…	C1orf56, CCL4, CD40LG, HOPX	ARPC3, B2M, CKLF, CXCR4, CXCR6, DDIT4, EEF1B2, GZMM, MYL12A, NACA, RPL11, RPL13, RPL14, RPL23A, RPL28, RPL30, RPL9, RPS10, RPS12, RPS14, RPS2, RPS24, RPS3, RPS4X, S100A4, TMSB4X, TPT1, VIM	194	4	28

[truncated: 7 more sheets: fig_6d, fig_s5, fig_s7a, fig_s7b, fig_s8, fig_s10, fig_s11]
